# Supplementary material for: Transcriptome and Flavonoids Metabolomic Analysis Identifies Regulatory Networks and Hub Genes in Black and White Fruits of Lycium ruthenicum Murray
Source: Front Plant Sci. 2020 Aug 14;11:1256. doi: 10.3389/fpls.2020.01256 (PMC7456873; doi:10.3389/fpls.2020.01256)
Supplement: Supplementary file 1 [file DataSheet_1.zip]

Archive with 10 entries (9 files):
- Supplementary Material/
- Supplementary Material/Supplementary figure.docx
- Supplementary Material/Supplementary Table S10.xlsx
- Supplementary Material/Supplementary Table S11.xls
- Supplementary Material/Supplementary Table S2.xlsx
- Supplementary Material/Supplementary Table S4.xlsx
- Supplementary Material/Supplementary Table S7.xlsx
- Supplementary Material/Supplementary Table S8.xls
- Supplementary Material/Supplementary Table S9.xlsx
- Supplementary Material/Supplementary tables.docx
