# Supplementary material for: Transcriptome and Flavonoids Metabolomic Analysis Identifies Regulatory Networks and Hub Genes in Black and White Fruits of Lycium ruthenicum Murray
Source: Front Plant Sci. 2020 Aug 14;11:1256. doi: 10.3389/fpls.2020.01256 (PMC7456873; doi:10.3389/fpls.2020.01256)
Supplement: Supplementary file 1 [file DataSheet_1.zip › Supplementary Material/Supplementary Table S10.xlsx]

## Sheet: Sheet1
Table S10 All Hub genes of network identified by WGCNA
geneID	NR GI	NR ID	NR Score	NR Evalue	NR Description	KO ID	KO Name	KO Description	Http Link	Swissprot ID	Swissprot Score	Swissprot Evalue	Swissprot Description	KOG ID	KOG Description
Cluster-11506.110729	339740058	AEJ90548.1	1351	4.4e-147	anthocyanin synthase [Solanum tuberosum]	K05277	E1.14.11.19	leucoanthocyanidin dioxygenase	http://www.genome.jp/dbget-bin/www_bget?ko:K05277	P51092	1304	1.8e-142	Leucoanthocyanidin dioxygenase OS=Petunia hybrida GN=ANT17 PE=2 SV=1	--	--
Cluster-11506.110730	723634351	AIY22762.1	817	4.4e-85	anthocyanidin synthase [Iochroma cyaneum]	K05277	E1.14.11.19	leucoanthocyanidin dioxygenase	http://www.genome.jp/dbget-bin/www_bget?ko:K05277	P51092	785	3.2e-82	Leucoanthocyanidin dioxygenase OS=Petunia hybrida GN=ANT17 PE=2 SV=1	--	--
Cluster-11506.111135	347466180	AEO96985.1	1421	3.5e-155	chalcone synthase [Gossypium hirsutum]	K00660	CHS	chalcone synthase	http://www.genome.jp/dbget-bin/www_bget?ko:K00660	P23418	1405	3.6e-154	Chalcone synthase 1 OS=Solanum lycopersicum GN=CHS1 PE=2 SV=2	--	--
Cluster-11506.112338	390629117	AFM29141.1	1912	7.3e-212	chalcone synthase, partial [Lycium barbarum]	K00660	CHS	chalcone synthase	http://www.genome.jp/dbget-bin/www_bget?ko:K00660	P48386	1792	8.4e-199	Chalcone synthase 1 OS=Camellia sinensis GN=CHS1 PE=2 SV=1	--	--
Cluster-11506.120194	110559310	ABG75911.1	2844	0.00E	phenylalanine ammonia-lyase 2 [Nicotiana attenuata]	K10775	E4.3.1.24	phenylalanine ammonia-lyase	http://www.genome.jp/dbget-bin/www_bget?ko:K10775	P25872	2844	0.00E	Phenylalanine ammonia-lyase OS=Nicotiana tabacum GN=TPA1 PE=2 SV=1	KOG0222	Phenylalanine and histidine ammonia-lyase
Cluster-11506.120695	723634327	AIY22750.1	1121	5e-120	flavonoid 3',5'-hydroxylase [Iochroma calycinum]	K13083	CYP75A	flavonoid 3',5'-hydroxylase	http://www.genome.jp/dbget-bin/www_bget?ko:K13083	P48419	1096	5.5e-118	Flavonoid 3',5'-hydroxylase 2 OS=Petunia hybrida GN=CYP75A3 PE=2 SV=1	--	--
Cluster-11506.121226	565396852	XP_006364021.1	2822	0.00E	PREDICTED: phenylalanine ammonia-lyase-like [Solanum tuberosum]	K10775	E4.3.1.24	phenylalanine ammonia-lyase	http://www.genome.jp/dbget-bin/www_bget?ko:K10775	P35513	2797	0.00E	Phenylalanine ammonia-lyase OS=Nicotiana tabacum GN=PALA PE=2 SV=2	KOG0222	Phenylalanine and histidine ammonia-lyase
Cluster-11506.122999	698484966	XP_009789274.1	762	1.9e-78	PREDICTED: glutathione S-transferase [Nicotiana sylvestris]	K00799	GST, gst	glutathione S-transferase	http://www.genome.jp/dbget-bin/www_bget?ko:K00799	P46423	767	7e-80	Glutathione S-transferase OS=Hyoscyamus muticus PE=1 SV=1	--	--
Cluster-11506.123283	657202182	AID50182.1	1754	1.3e-193	flavanone 3-hydroxylase [Lycium chinense]	K00475	E1.14.11.9	naringenin 3-dioxygenase	http://www.genome.jp/dbget-bin/www_bget?ko:K00475	Q07353	1641	2.3e-181	Naringenin,2-oxoglutarate 3-dioxygenase (Fragment) OS=Petunia hybrida GN=AN3 PE=1 SV=1	--	--
Cluster-11506.124451	357473589	XP_003607079.1	234	9.4e-18	V-type proton ATPase 16 kDa proteolipid subunit c1/c3/c5 [Medicago truncatula]>gi|502149397|ref|XP_004507511.1| PREDICTED: V-type proton ATPase 16 kDa proteolipid subunit [Cicer arietinum]>gi|502153447|ref|XP_004509343.1| PREDICTED: V-type proton ATPase 16 kDa proteolipid subunit [Cicer arietinum]>gi|355508134|gb|AES89276.1| vacuolar H+pumping ATPase 16 kDa proteolipid subunit 4 [Medicago truncat…	K02155	ATPeV0C, ATP6L	V-type H+transporting ATPase 16kDa proteolipid subunit	http://www.genome.jp/dbget-bin/www_bget?ko:K02155	P0DH92	234	1.3e-18	V-type proton ATPase subunit c1 OS=Arabidopsis thaliana GN=VHA-c1 PE=2 SV=1	KOG0232	Vacuolar H+ATPase V0 sector, subunits c/c'
Cluster-11506.124596	390629117	AFM29141.1	1594	5.5e-175	chalcone synthase, partial [Lycium barbarum]	K00660	CHS	chalcone synthase	http://www.genome.jp/dbget-bin/www_bget?ko:K00660	P51082	1465	7e-161	Chalcone synthase 1B OS=Pisum sativum GN=CHS-1B PE=3 SV=1	--	--
Cluster-11506.127677	697130831	XP_009619467.1	1436	1.6e-156	PREDICTED: NAC domain-containing protein 78-like [Nicotiana tomentosiformis]	--	NAC78	--	--	Q84K00	530	2.5e-52	NAC domain-containing protein 78 OS=Arabidopsis thaliana GN=NAC078 PE=2 SV=2	--	--
Cluster-11506.127679	697130831	XP_009619467.1	1746	1.5e-192	PREDICTED: NAC domain-containing protein 78-like [Nicotiana tomentosiformis]	--	NAC78	--	--	Q84K00	752	3.9e-78	NAC domain-containing protein 78 OS=Arabidopsis thaliana GN=NAC078 PE=2 SV=2	--	--
Cluster-11506.128173	567149750	XP_006416453.1	136	2.3e-06	hypothetical protein EUTSA_v10008949mg [Eutrema salsugineum]>gi|685349215|ref|XP_009110251.1| PREDICTED: V-type proton ATPase 16 kDa proteolipid subunit c2-like [Brassica rapa]>gi|727504991|ref|XP_010428588.1| PREDICTED: V-type proton ATPase subunit c2-like [Camelina sativa]>gi|727597365|ref|XP_010471677.1| PREDICTED: V-type proton ATPase subunit c2-like [Camelina sativa]>gi|557094224|gb|ESQ34806…	--	ATPeV0C, ATP6L	--	--	P0DH92	136	3.2e-07	V-type proton ATPase subunit c1 OS=Arabidopsis thaliana GN=VHA-c1 PE=2 SV=1	--	--
Cluster-11506.134566	460369652	XP_004230671.1	1357	3.1e-147	PREDICTED: myb-like protein X [Solanum lycopersicum]>gi|723664875|ref|XP_010315168.1| PREDICTED: myb-like protein X [Solanum lycopersicum]	--	MYBX	--	--	--	--	--	--	--	--
Cluster-11506.134914	698530812	XP_009762228.1	502	1.8e-48	PREDICTED: beta-glucosidase 11-like [Nicotiana sylvestris]	K01188	E3.2.1.21	beta-glucosidase	http://www.genome.jp/dbget-bin/www_bget?ko:K01188	B3H5Q1	320	3.3e-28	Beta-glucosidase 11 OS=Arabidopsis thaliana GN=BGLU11 PE=2 SV=2	--	--
Cluster-11506.135843	397701711	AFO59589.1	1758	5.1e-194	diihydroflavonol 4-reductase [Iochroma umbellatum]	K13082	DFR	bifunctional dihydroflavonol 4-reductase/flavanone 4-reductase	http://www.genome.jp/dbget-bin/www_bget?ko:K13082	P14720	1724	6.3e-191	Dihydroflavonol-4-reductase OS=Petunia hybrida GN=DFRA PE=2 SV=2	--	--
Cluster-11506.136714	697101039	XP_009594034.1	496	1e-47	PREDICTED: beta-glucosidase 11-like [Nicotiana tomentosiformis]	K01188	E3.2.1.21	beta-glucosidase	http://www.genome.jp/dbget-bin/www_bget?ko:K01188	B3H5Q1	321	2.8e-28	Beta-glucosidase 11 OS=Arabidopsis thaliana GN=BGLU11 PE=2 SV=2	--	--
Cluster-11506.144849	698484379	XP_009788997.1	1785	5.6e-197	PREDICTED: ABC transporter F family member 1 [Nicotiana sylvestris]	K06185	ABCF2	ATP-binding cassette, subfamily F, member 2	http://www.genome.jp/dbget-bin/www_bget?ko:K06185	Q9FJH6	1653	1.6e-182	ABC transporter F family member 1 OS=Arabidopsis thaliana GN=ABCF1 PE=1 SV=1	KOG0927	Predicted transporter (ABC superfamily)
Cluster-11506.146202	565377790	XP_006355351.1	6218	0.00E	PREDICTED: ABC transporter D family member 1-like isoform X1 [Solanum tuberosum]>gi|565377792|ref|XP_006355352.1| PREDICTED: ABC transporter D family member 1-like isoform X2 [Solanum tuberosum]	--	ABC	--	--	Q94FB9	4963	0.00E	ABC transporter D family member 1 OS=Arabidopsis thaliana GN=ABCC1 PE=1 SV=1	KOG0060	Long-chain acyl-CoA transporter, ABC superfamily (involved in peroxisome organization and biogenesis)
Cluster-11506.146975	723634329	AIY22751.1	1070	6.2e-114	flavonoid 3',5'-hydroxylase [Iochroma calycinum]	K13083	CYP75A	flavonoid 3',5'-hydroxylase	http://www.genome.jp/dbget-bin/www_bget?ko:K13083	P48419	1030	3.8e-110	Flavonoid 3',5'-hydroxylase 2 OS=Petunia hybrida GN=CYP75A3 PE=2 SV=1	--	--
Cluster-11506.156338	662858644	AIE77045.1	1062	2.4e-113	anthocyanin methyltransferase [Petunia x hybrida]	K13272	AOMT, CROMT2	flavonoid O-methyltransferase	http://www.genome.jp/dbget-bin/www_bget?ko:K13272	C7AE94	790	1.2e-82	Flavonoid 3',5'-methyltransferase OS=Vitis vinifera GN=FAOMT PE=1 SV=1	KOG1663	O-methyltransferase
Cluster-11506.156339	662858644	AIE77045.1	448	2.2e-42	anthocyanin methyltransferase [Petunia x hybrida]	K13272	AOMT, CROMT2	flavonoid O-methyltransferase	http://www.genome.jp/dbget-bin/www_bget?ko:K13272	C7AE94	325	5.6e-29	Flavonoid 3',5'-methyltransferase OS=Vitis vinifera GN=FAOMT PE=1 SV=1	KOG1663	O-methyltransferase
Cluster-11506.156340	662858650	AIE77048.1	426	1.1e-39	anthocyanin methyltransferase [Petunia integrifolia subsp. inflata]	K13272	AOMT, CROMT2	flavonoid O-methyltransferase	http://www.genome.jp/dbget-bin/www_bget?ko:K13272	Q9C9W3	321	2.3e-28	Putative caffeoyl-CoA O-methyltransferase At1g67980 OS=Arabidopsis thaliana GN=At1g67980 PE=2 SV=1	KOG1663	O-methyltransferase
Cluster-11506.160555	304366638	ADM26566.1	729	6.5e-75	glutathione S-transferase, partial [Capsicum annuum]	K00799	GST, gst	glutathione S-transferase	http://www.genome.jp/dbget-bin/www_bget?ko:K00799	Q96324	372	2.3e-34	Glutathione S-transferase F11 OS=Arabidopsis thaliana GN=GSTF11 PE=2 SV=1	--	--
Cluster-11506.160556	698580481	XP_009777301.1	330	3.6e-28	PREDICTED: LOW QUALITY PROTEIN: glutathione S-transferase F11-like [Nicotiana sylvestris]	K00799	GST, gst	glutathione S-transferase	http://www.genome.jp/dbget-bin/www_bget?ko:K00799	Q9FE46	261	5.1e-21	Glutathione S-transferase F12 OS=Arabidopsis thaliana GN=GSTF12 PE=1 SV=1	--	--
Cluster-11506.161621	565354652	XP_006344224.1	349	6.3e-31	PREDICTED: transcription factor MYB3-like [Solanum tuberosum]	K09422	MYBP	myb proto-oncogene protein, plant	http://www.genome.jp/dbget-bin/www_bget?ko:K09422	Q9SZP1	189	3.1e-13	Transcription repressor MYB4 OS=Arabidopsis thaliana GN=MYB4 PE=1 SV=1	--	--
Cluster-11506.171206	460387466	XP_004239398.1	506	2.4e-49	PREDICTED: transcription factor MYB3-like [Solanum lycopersicum]	K09422	MYBP	myb proto-oncogene protein, plant	http://www.genome.jp/dbget-bin/www_bget?ko:K09422	Q9S9K9	416	9e-40	Transcription factor MYB3 OS=Arabidopsis thaliana GN=MYB3 PE=1 SV=1	--	--
Cluster-11506.180271	565400599	XP_006365809.1	239	2e-18	PREDICTED: transcription factor bHLH128-like isoform X1 [Solanum tuberosum]>gi|565400601|ref|XP_006365810.1| PREDICTED: transcription factor bHLH128-like isoform X2 [Solanum tuberosum]	--	Bhlh128	--	--	Q66GR3	184	6.6e-13	Transcription factor bHLH130 OS=Arabidopsis thaliana GN=BHLH130 PE=1 SV=1	--	--
Cluster-11506.181711	662858644	AIE77045.1	834	7.3e-87	anthocyanin methyltransferase [Petunia x hybrida]	K13272	AOMT, CROMT2	flavonoid O-methyltransferase	http://www.genome.jp/dbget-bin/www_bget?ko:K13272	C7AE94	656	4.5e-67	Flavonoid 3',5'-methyltransferase OS=Vitis vinifera GN=FAOMT PE=1 SV=1	KOG1663	O-methyltransferase
Cluster-11506.49726	565370705	XP_006351959.1	273	3.3e-22	PREDICTED: MYB-like transcription factor ETC1-like [Solanum tuberosum]	--	ETC1	--	--	O22059	176	8.1e-12	Transcription factor CPC OS=Arabidopsis thaliana GN=CPC PE=1 SV=1	--	--
Cluster-11506.55162	565341900	XP_006338107.1	1831	1.6e-202	PREDICTED: protein TRANSPARENT TESTA 12-like [Solanum tuberosum]	K03327	TC.MATE, SLC47A, norM, mdtK, dinF	multidrug resistance protein, MATE family	http://www.genome.jp/dbget-bin/www_bget?ko:K03327	Q9LYT3	786	3.3e-82	Protein TRANSPARENT TESTA 12 OS=Arabidopsis thaliana GN=TT12 PE=2 SV=1	--	--
Cluster-11506.67991	350534958	NP_001234424.1	1855	3.1e-205	uncharacterized protein LOC543899 [Solanum lycopersicum]>gi|33867697|gb|AAQ55183.1| putative anthocyanin permease [Solanum lycopersicum]	K03327	TC.MATE, SLC47A, norM, mdtK, dinF	multidrug resistance protein, MATE family	http://www.genome.jp/dbget-bin/www_bget?ko:K03327	Q9LYT3	846	4.4e-89	Protein TRANSPARENT TESTA 12 OS=Arabidopsis thaliana GN=TT12 PE=2 SV=1	--	--
Cluster-11506.67992	350534958	NP_001234424.1	2287	3.4e-255	uncharacterized protein LOC543899 [Solanum lycopersicum]>gi|33867697|gb|AAQ55183.1| putative anthocyanin permease [Solanum lycopersicum]	K03327	TC.MATE, SLC47A, norM, mdtK, dinF	multidrug resistance protein, MATE family	http://www.genome.jp/dbget-bin/www_bget?ko:K03327	Q9LYT3	944	2.5e-100	Protein TRANSPARENT TESTA 12 OS=Arabidopsis thaliana GN=TT12 PE=2 SV=1	--	--
Cluster-11506.73770	697176627	XP_009597267.1	521	4.2e-51	PREDICTED: flavonoid 3'-monooxygenase [Nicotiana tomentosiformis]	K05280	E1.14.13.21	flavonoid 3'-monooxygenase	http://www.genome.jp/dbget-bin/www_bget?ko:K05280	Q9SBQ9	498	2.7e-49	Flavonoid 3'-monooxygenase OS=Petunia hybrida GN=CYP75B2 PE=2 SV=1	--	--
Cluster-11506.78796	565405172	XP_006367986.1	769	6.9e-80	PREDICTED: acetyl-CoA-benzylalcohol acetyltransferase-like [Solanum tuberosum]	--	3AT	--	--	Q94FT4	229	4e-18	Salutaridinol 7-O-acetyltransferase OS=Papaver somniferum GN=SALAT PE=1 SV=1	--	--
Cluster-11506.78800	565405172	XP_006367986.1	700	1.3e-71	PREDICTED: acetyl-CoA-benzylalcohol acetyltransferase-like [Solanum tuberosum]	--	3AT	--	--	--	--	--	--	--	--
Cluster-11506.78801	565405172	XP_006367986.1	680	3.3e-69	PREDICTED: acetyl-CoA-benzylalcohol acetyltransferase-like [Solanum tuberosum]	--	3AT	--	--	Q94FT4	132	1.6e-06	Salutaridinol 7-O-acetyltransferase OS=Papaver somniferum GN=SALAT PE=1 SV=1	--	--
Cluster-11506.82488	697182379	XP_009600193.1	1932	5.2e-214	PREDICTED: WRKY transcription factor 44 [Nicotiana tomentosiformis]>gi|697182381|ref|XP_009600194.1| PREDICTED: WRKY transcription factor 44 [Nicotiana tomentosiformis]	--	TTG2	--	--	Q9ZUU0	704	1.8e-72	WRKY transcription factor 44 OS=Arabidopsis thaliana GN=WRKY44 PE=1 SV=2	--	--
Cluster-11506.84096	441433511	AGC31677.1	1049	4.2e-112	basic helix loop helix [Solanum tuberosum]	--	AN1b	--	--	E3SXU5	820	2.1e-86	Truncated basic helix-loop-helix protein A OS=Pisum sativum GN=BHLH PE=4 SV=1	--	--
Cluster-11506.84101	700584557	NP_001289495.1	1160	2.1e-124	basic helix-loop-helix protein A [Nicotiana sylvestris]>gi|332801235|gb|AEE99259.1| anthocyanin 1-like protein [Nicotiana sylvestris]	--	AN1b	--	--	E3SXU4	682	7.9e-70	Basic helix-loop-helix protein A OS=Pisum sativum GN=BHLH PE=3 SV=1	--	--
Cluster-11506.86089	698529101	XP_009761380.1	2304	2.2e-257	PREDICTED: anthocyanidin 3-O-glucosyltransferase [Nicotiana sylvestris]	--	3GT	--	--	Q43716	2181	5.7e-244	Anthocyanidin 3-O-glucosyltransferase OS=Petunia hybrida GN=RT PE=2 SV=1	--	--
Cluster-11506.94554	698545072	XP_009767265.1	2726	4.4e-306	PREDICTED: ABC transporter B family member 25 [Nicotiana sylvestris]	--	ABC	--	--	Q0WML0	2250	9.6e-252	ABC transporter B family member 27 OS=Arabidopsis thaliana GN=ABCB27 PE=1 SV=1	KOG0058	Peptide exporter, ABC superfamily
