# Supplementary material for: Transcriptome and Flavonoids Metabolomic Analysis Identifies Regulatory Networks and Hub Genes in Black and White Fruits of Lycium ruthenicum Murray
Source: Front Plant Sci. 2020 Aug 14;11:1256. doi: 10.3389/fpls.2020.01256 (PMC7456873; doi:10.3389/fpls.2020.01256)
Supplement: Supplementary file 1 [file DataSheet_1.zip › Supplementary Material/Supplementary Table S11.xls]

Table S11 All genes used for qRT-PCR
geneID	sample_fpkm(B1_I)	sample_fpkm(B1_II)	sample_fpkm(B1_III)	sample_fpkm(B2_I)	sample_fpkm(B2_II)	sample_fpkm(B2_III)	sample_fpkm(B3_I)	sample_fpkm(B3_II)	sample_fpkm(B3_III)	sample_fpkm(B4_I)	sample_fpkm(B4_II)	sample_fpkm(B4_III)	sample_fpkm(B5_I)	sample_fpkm(B5_II)	sample_fpkm(B5_III)	sample_fpkm(w1_I)	sample_fpkm(w1_II)	sample_fpkm(w1_III)	sample_fpkm(w2_I)	sample_fpkm(w2_II)	sample_fpkm(w2_III)	sample_fpkm(w3_I)	sample_fpkm(w3_II)	sample_fpkm(w3_III)	sample_fpkm(w4_I)	sample_fpkm(w4_II)	sample_fpkm(w4_III)	sample_fpkm(w5_I)	sample_fpkm(w5_II)	sample_fpkm(w5_III)	NR GI	NR ID	NR Score	NR Evalue	NR Description	NT GI	NT ID	NT Score	NT Evalue	NT Description	KO ID	KO Name	KO Description	Http Link	Swissprot ID	Swissprot Score	Swissprot Evalue	Swissprot Description	PFAM ID
Cluster-11506.120188	24.68	29.13	8.59	22.94	17.47	9.08	200.81	242.46	272.81	201.11	197.68	255.17	346.38	495.89	287.42	134.61	137.14	178.73	22.09	8.62	30.33	9.21	10.33	3.12	122.76	2.87	17.62	36.06	30.08	38.73	697149712	XP_009629066.1	440	4.80E-42	PREDICTED: phenylalanine ammonia-lyase [Nicotiana tomentosiformis]>gi|129594|sp|P25872.1|PAL1_TOBAC RecName: Full=Phenylalanine ammonia-lyase [Nicotiana tabacum]>gi|170350|gb|AAA34122.1| phenylalanine ammonia lyase [Nicotiana tabacum]>gi|2564057|dbj|BAA22948.1| phenylalanine ammonia-lyase [Nicotiana tabacum]	512392889	KC759155.1	259	1.12E-131	Lycium barbarum phenylalanine ammonia-lyase 3 mRNA, partial cds	K10775	E4.3.1.24	phenylalanine ammonia-lyase	http://www.genome.jp/dbget-bin/www_bget?ko:K10775	P25872	440	6.70E-43	Phenylalanine ammonia-lyase OS=Nicotiana tabacum GN=TPA1 PE=2 SV=1	--
Cluster-11506.143827	72.37	79.55	96.62	76.8	99.78	85.05	285.49	518.85	459.38	325.6	277.86	349.04	230.27	272.27	201.53	161.8	257.53	252.34	115.88	77.69	86.05	51.16	48.52	50.69	221.42	69.37	84.5	98.56	110.36	110.21	565368510	XP_006350887.1	1508	3.60E-165	PREDICTED: trans-cinnamate 4-monooxygenase-like [Solanum tuberosum]	565368509	XM_006350825.1	694	0	PREDICTED: Solanum tuberosum trans-cinnamate 4-monooxygenase-like (LOC102605644), mRNA	K00487	CYP73A	trans-cinnamate 4-monooxygenase	http://www.genome.jp/dbget-bin/www_bget?ko:K00487	P48522	1433	2.50E-157	Trans-cinnamate 4-monooxygenase OS=Catharanthus roseus GN=CYP73A4 PE=2 SV=1	PF00067
Cluster-11506.103438	9.36	12.66	17.81	25.76	53.71	20.89	110.36	143.38	104.98	42.18	51.44	82.2	76.12	69.93	70.86	75.9	123.82	134.26	27.73	22.89	15.14	6.44	6.93	2.88	90.86	14.06	18.48	19.93	26.14	20.48	5163399	AAD40664.1	392	2.00E-36	4-coumarate:coenzyme A ligase [Solanum tuberosum]	586616620	KF943627.1	168	4.96E-81	Solanum tuberosum cultivar Shepody 4-coumarate:coenzyme A ligase mRNA, complete cds	K01904	4CL	4-coumarate--CoA ligase	http://www.genome.jp/dbget-bin/www_bget?ko:K01904	P31684	392	2.80E-37	4-coumarate--CoA ligase 1 OS=Solanum tuberosum GN=4CL1 PE=3 SV=1	PF00501
Cluster-11506.112338	97.43	105.89	105.54	166.88	139.61	175.95	3937.26	3115.47	3086.39	5377.41	5086.51	6398.21	3207.66	3785.4	2656.89	12.1	9.85	7.11	56.94	69.97	60.31	7.66	7.12	7.53	95.9	6.72	6.42	19.38	15.71	11.35	390629117	AFM29141.1	1912	7.30E-212	chalcone synthase, partial [Lycium barbarum]	390629116	JQ964237.1	1105	0	Lycium barbarum isolate chsT1 chalcone synthase (CHS) mRNA, partial cds	K00660	CHS	chalcone synthase	http://www.genome.jp/dbget-bin/www_bget?ko:K00660	P48386	1792	8.40E-199	Chalcone synthase 1 OS=Camellia sinensis GN=CHS1 PE=2 SV=1	PF08392//PF08545//PF08541
Cluster-11506.206515	15.48	13.7	13.93	13.77	14.8	10.16	362.98	557.71	450.65	107.19	122.38	199.36	61.59	145.38	109.44	9.14	11.92	10.82	15.25	15.31	15.2	8.79	10.04	8.11	34.59	7.27	6.41	9.34	8.66	9.16	723634345	AIY22759.1	1008	3.50E-107	chalcone flavanone isomerase [Iochroma calycinum]	723634344	KJ094342.1	486	0	Iochroma calycinum voucher Smith 510 (WIS) chalcone flavanone isomerase (CHI) mRNA, complete cds	K01859	E5.5.1.6	chalcone isomerase	http://www.genome.jp/dbget-bin/www_bget?ko:K01859	Q33DL3	986	1.70E-105	Chalcone--flavonone isomerase OS=Nicotiana tabacum GN=CHI PE=2 SV=1	PF02431
Cluster-11506.123283	89.04	100.33	97.08	190.68	157.5	132.08	3319.05	3569.48	2961.14	4864.12	4380.57	5259.45	4547.75	5013.34	4446.17	66.19	104.07	147.98	101.66	117.15	106.58	202.29	192.67	195.65	2017.47	375.28	342.47	674.16	688.17	656.37	657202182	AID50182.1	1754	1.30E-193	flavanone 3-hydroxylase [Lycium chinense]	657202181	KJ636468.1	1068	0	Lycium chinense flavanone 3-hydroxylase (F3H) mRNA, complete cds	K00475	E1.14.11.9	naringenin 3-dioxygenase	http://www.genome.jp/dbget-bin/www_bget?ko:K00475	Q07353	1641	2.30E-181	Naringenin,2-oxoglutarate 3-dioxygenase (Fragment) OS=Petunia hybrida GN=AN3 PE=1 SV=1	PF03171
Cluster-11506.73768	12.59	10.67	11.24	31.93	32.65	29.91	74.05	72.92	76.79	71.93	71.94	72.22	121.04	133.81	111.51	13.62	8.78	7.24	25.18	22.61	24.07	18	16.45	17.26	42.04	16.21	13.84	30.65	30.19	27.87	723634323	AIY22748.1	2238	1.30E-249	flavonoid 3'-hydroxylase [Iochroma calycinum]	723634324	KJ094353.1	1109	0	Iochroma cyaneum voucher Smith 265 (WIS) flavonoid 3'-hydroxylase (F3'H) mRNA, complete cds	K05280	E1.14.13.21	flavonoid 3'-monooxygenase	http://www.genome.jp/dbget-bin/www_bget?ko:K05280	Q9SBQ9	2119	1.10E-236	Flavonoid 3'-monooxygenase OS=Petunia hybrida GN=CYP75B2 PE=2 SV=1	PF01754//PF00067
Cluster-11506.120694	51.14	72.92	69.1	83.58	85.25	81.93	2310.05	1775.23	1983.2	2174.69	2092.14	2386.23	1167.09	1469.77	1248.23	23.08	41.16	75.59	13.66	16.01	14.28	2.12	2.05	2.22	442.43	9.82	6.55	14.84	7.58	7.68	723634327	AIY22750.1	2003	1.60E-222	flavonoid 3',5'-hydroxylase [Iochroma calycinum]	723634330	KJ094354.1	863	0	Iochroma cyaneum voucher Smith 265 (WIS) flavonoid 3',5'-hydroxylase (F3'5'H) mRNA, complete cds	K13083	CYP75A	flavonoid 3',5'-hydroxylase	http://www.genome.jp/dbget-bin/www_bget?ko:K13083	P48419	1939	6.10E-216	Flavonoid 3',5'-hydroxylase 2 OS=Petunia hybrida GN=CYP75A3 PE=2 SV=1	PF00067
Cluster-11506.135843	87.43	99.11	90.71	126.34	136.63	120.36	1845.42	2154.77	1941.35	2400.62	2059.66	2310.7	1283.8	1355.97	1435.35	51.23	56.91	68.74	25.55	36.09	30.24	10.66	11.11	11.11	565.49	28.28	27.88	13.98	14.41	12.67	397701711	AFO59589.1	1758	5.10E-194	diihydroflavonol 4-reductase [Iochroma umbellatum]	349663686	JN191625.1	1098	0	Lycium barbarum cultivar ning qi 1 dihydroflavonol 4-reductase mRNA, complete cds	K13082	DFR	bifunctional dihydroflavonol 4-reductase/flavanone 4-reductase	http://www.genome.jp/dbget-bin/www_bget?ko:K13082	P14720	1724	6.30E-191	Dihydroflavonol-4-reductase OS=Petunia hybrida GN=DFRA PE=2 SV=2	PF01073//PF01370//PF00106
Cluster-11506.110729	49.12	70.79	65.77	151.1	127.73	132.74	3907.27	2821.07	2900	2950.15	2856.3	3292.88	2920.75	3008.19	2550.29	4.35	3.29	3.82	12.07	11.23	11.67	11.59	10.03	9.55	901.25	28.93	25.19	34.89	31.47	30.67	339740058	AEJ90548.1	1351	4.40E-147	anthocyanin synthase [Solanum tuberosum]	723634350	KJ094351.1	725	0	Iochroma cyaneum voucher Smith 265 (WIS) anthocyanidin synthase (ANS) mRNA, complete cds	K05277	E1.14.11.19	leucoanthocyanidin dioxygenase	http://www.genome.jp/dbget-bin/www_bget?ko:K05277	P51092	1304	1.80E-142	Leucoanthocyanidin dioxygenase OS=Petunia hybrida GN=ANT17 PE=2 SV=1	PF03171
Cluster-11506.87619	31.13	25.48	24.46	39.5	30.41	56.31	60.86	29.6	43.87	17.86	9.66	7.86	2.67	5.11	4.24	15.04	8.77	7.81	81.31	89.1	84.52	25.73	28.57	28.02	42.09	18.89	16.47	18.76	18.63	15	91258986	ABE28017.1	1624	1.20E-178	flavonol synthase [Nicotiana tabacum]	568214959	NM_001287997.1	727	0	Solanum tuberosum flavonol synthase (FLS), mRNA >gnl|BL_ORD_ID|6522689 Solanum tuberosum flavonol synthase (FLS) mRNA, complete cds	K05278	FLS	flavonol synthase	http://www.genome.jp/dbget-bin/www_bget?ko:K05278	Q07512	1599	1.30E-176	Flavonol synthase/flavanone 3-hydroxylase OS=Petunia hybrida GN=FL PE=2 SV=1	PF03171
Cluster-11506.119639	29.42	16.92	16.12	8.44	17.51	12.61	0.28	0.58	1.41	0	0	0	0	0	0.17	5.96	6.41	3.52	0	0.71	0.39	0	0.16	0	0	0	0	0	0	0	565393819	XP_006362568.1	286	7.20E-24	PREDICTED: leucoanthocyanidin reductase-like [Solanum tuberosum]	663673443	HG975444.1	194	3.38E-95	Solanum pennellii chromosome ch05, complete genome	K13081	LAR	leucoanthocyanidin reductase	http://www.genome.jp/dbget-bin/www_bget?ko:K13081	Q84V83	127	2.80E-06	Leucoanthocyanidin reductase OS=Desmodium uncinatum GN=LAR PE=1 SV=1	PF01370
Cluster-11506.119639	29.42	16.92	16.12	8.44	17.51	12.61	0.28	0.58	1.41	0	0	0	0	0	0.17	5.96	6.41	3.52	0	0.71	0.39	0	0.16	0	0	0	0	0	0	0	565393819	XP_006362568.1	286	7.20E-24	PREDICTED: leucoanthocyanidin reductase-like [Solanum tuberosum]	663673443	HG975444.1	194	3.38E-95	Solanum pennellii chromosome ch05, complete genome	K13081	LAR	leucoanthocyanidin reductase	http://www.genome.jp/dbget-bin/www_bget?ko:K13081	Q84V83	127	2.80E-06	Leucoanthocyanidin reductase OS=Desmodium uncinatum GN=LAR PE=1 SV=1	PF01370
Cluster-11506.76349	6.67	0.82	0	11.86	9.48	5.42	271.87	341.69	330.81	283.36	381.95	403.27	236.08	332.16	274.66	4.26	5.87	10.06	8.77	7.76	10.69	28.64	26.58	21.85	321.03	49.22	77.75	64.8	98.18	91.17	568214269	NP_001275017.1	1894	7.70E-210	flavonoid 3-glucosyl transferase precursor [Solanum tuberosum]>gi|62112651|gb|AAX63403.1| flavonoid 3-glucosyl transferase [Solanum tuberosum]	390098344	JN808443.1	866	0	Capsicum annuum flavonoid 3-glucosyl transferase mRNA, complete cds	--	--	--	--	Q43641	1575	1.10E-173	Anthocyanidin 3-O-glucosyltransferase OS=Solanum melongena GN=GT PE=2 SV=1	PF00201
Cluster-11506.156338	27.83	27.34	32.01	121.06	94.4	69.61	3646.61	3845.01	3259.45	3490.72	3529.08	3753.24	3312.92	4038.38	3574.54	27.21	57.79	81.66	28.61	28.5	22.12	244.67	262.96	258.5	1557.92	799.69	696.93	632	664.69	587.29	662858644	AIE77045.1	1062	2.40E-113	anthocyanin methyltransferase [Petunia x hybrida]	662858641	KJ676512.1	373	0	Petunia x hybrida cultivar M1 anthocyanin methyltransferase (MF1) mRNA, complete cds	K13272	AOMT, CROMT2	flavonoid O-methyltransferase	http://www.genome.jp/dbget-bin/www_bget?ko:K13272	C7AE94	790	1.20E-82	Flavonoid 3',5'-methyltransferase OS=Vitis vinifera GN=FAOMT PE=1 SV=1	PF01135//PF01596
Cluster-11506.67992	11.08	10.38	11.7	53.35	43.57	35.72	1287.26	1084.44	1159.17	804.98	1024.08	1442.16	703.65	995.42	936.79	0.31	0	0.73	3.91	5	4.57	11.98	11.59	10.84	616.66	117	126.48	159.95	207.57	221.69	350534958	NP_001234424.1	2287	3.40E-255	uncharacterized protein LOC543899 [Solanum lycopersicum]>gi|33867697|gb|AAQ55183.1| putative anthocyanin permease [Solanum lycopersicum]	697120173	XM_009615762.1	1098	0	PREDICTED: Nicotiana tomentosiformis protein TRANSPARENT TESTA 12-like (LOC104107061), mRNA	K03327	TC.MATE, SLC47A, norM, mdtK, dinF	multidrug resistance protein, MATE family	http://www.genome.jp/dbget-bin/www_bget?ko:K03327	Q9LYT3	944	2.50E-100	Protein TRANSPARENT TESTA 12 OS=Arabidopsis thaliana GN=TT12 PE=2 SV=1	PF01554
Cluster-11506.106916	55.48	62.88	59.83	43.13	34.67	70.87	187.94	92.17	75.6	0.21	231.69	214.91	34.53	252.76	138.37	0	0	13.36	0	0	0	0.02	0.01	0	0	0	0	0	0	0	697124296	XP_009616142.1	781	5.50E-81	PREDICTED: V-type proton ATPase subunit c''1 [Nicotiana tomentosiformis]	565379555	XM_006356125.1	654	0	PREDICTED: Solanum tuberosum V-type proton ATPase subunit c''-like (LOC102588605), mRNA	K03661	ATPeV0B, ATP6F	V-type H+-transporting ATPase 21kDa proteolipid subunit	http://www.genome.jp/dbget-bin/www_bget?ko:K03661	Q9SZY7	726	1.80E-75	V-type proton ATPase subunit c''1 OS=Arabidopsis thaliana GN=VHA-c''1 PE=1 SV=1	PF00137
Cluster-11506.144696	13.99	11.58	12.46	8.36	7.55	9.31	7.89	10.56	9.77	9.49	11.16	14.08	15.4	11.7	11.79	9.92	9.87	10.81	13.52	17.45	14.86	9.55	10.42	10.95	34.35	9.57	8.58	15.27	16.64	15.14	697150734	XP_009629577.1	3845	0.00E+00	PREDICTED: ABC transporter C family member 2-like [Nicotiana tomentosiformis]>gi|697150736|ref|XP_009629578.1| PREDICTED: ABC transporter C family member 2-like [Nicotiana tomentosiformis]>gi|697150738|ref|XP_009629579.1| PREDICTED: ABC transporter C family member 2-like [Nicotiana tomentosiformis]>gi|697150740|ref|XP_009629580.1| PREDICTED: ABC transporter C family member 2-like [Nicotiana tomen…	565393705	XM_006362450.1	2695	0	PREDICTED: Solanum tuberosum ABC transporter C family member 2-like (LOC102604359), mRNA	--	--	--	--	Q42093	3090	0.00E+00	ABC transporter C family member 2 OS=Arabidopsis thaliana GN=ABCC2 PE=1 SV=2	PF00437//PF01384//PF13304//PF00005//PF05586//PF08603//PF00664//PF01926
Cluster-11506.160555	13.88	11.25	14.31	61.04	34.48	44.05	657	817.74	664.76	1194.92	1089.47	1182.45	475.59	486.25	464.35	0.3	0.12	0.34	1.48	1.52	1.15	3.78	2.71	3.42	192.32	19.07	15.63	19.82	20.41	20.65	304366638	ADM26566.1	729	6.50E-75	glutathione S-transferase, partial [Capsicum annuum]	304366637	HQ010689.1	411	0	Capsicum annuum glutathione S-transferase mRNA, partial cds	K00799	GST, gst	glutathione S-transferase	http://www.genome.jp/dbget-bin/www_bget?ko:K00799	Q96324	372	2.30E-34	Glutathione S-transferase F11 OS=Arabidopsis thaliana GN=GSTF11 PE=2 SV=1	--
Cluster-11506.201474	1.66	2.12	2.13	2.91	2.56	2.5	50.13	70.19	53.68	125.23	133.82	126.27	145.4	159.67	135.33	0.46	0.09	1.19	13.06	13.89	9.3	138.14	134.83	134.87	324.72	286.19	253.33	454.22	401.17	403.01	45771829	CAE75745.1	690	3.60E-70	R2R3 MYB transcription factor [Capsicum annuum]	45771828	AJ608992.1	325	1.87E-167	Capsicum annuum mRNA for R2R3 MYB transcription factor (a gene)	K09422	MYBP	myb proto-oncogene protein, plant	http://www.genome.jp/dbget-bin/www_bget?ko:K09422	Q9FE25	279	2.30E-23	Transcription factor MYB75 OS=Arabidopsis thaliana GN=MYB75 PE=1 SV=1	--
Cluster-11506.48219	0	0.2	0.29	2.16	0.99	0.25	272.51	278.45	295.37	162.94	192.91	158.96	69.3	126.49	62.1	0	0	0.99	29.6	29.14	29.19	192.93	191.91	193.98	188.96	168.35	150.7	204.63	211.35	193.55	697192577	XP_009605381.1	554	2.10E-54	PREDICTED: transcription factor MYB114-like [Nicotiana tomentosiformis]>gi|226374636|gb|ACO52470.1| anthocyanin 2 [Nicotiana tabacum]>gi|226374638|gb|ACO52471.1| anthocyanin 2 [Nicotiana tomentosiformis]>gi|226374641|gb|ACO52472.1| anthocyanin 2 [Nicotiana tabacum]>gi|226374643|gb|ACO52473.1| anthocyanin 2 [Nicotiana tomentosiformis]	673536265	AB982128.1	162	7.72E-77	Petunia x hybrida AN2 mRNA, complete cds	K09422	MYBP	myb proto-oncogene protein, plant	http://www.genome.jp/dbget-bin/www_bget?ko:K09422	Q9ZTC3	373	2.90E-34	Transcription factor MYB90 OS=Arabidopsis thaliana GN=MYB90 PE=1 SV=1	--
Cluster-11506.171206	0.65	1.33	3.69	11.04	11.52	4.83	169.95	105.4	97.24	385.79	380.26	342.73	158.98	173.63	198.9	0.22	0.71	2.26	2.69	1.8	2.24	0	0.31	0.18	31.64	0	0	0	0.19	0	460387466	XP_004239398.1	506	2.40E-49	PREDICTED: transcription factor MYB3-like [Solanum lycopersicum]	723697615	XM_004239350.2	224	7.63E-112	PREDICTED: Solanum lycopersicum transcription factor MYB3-like (LOC101264519), mRNA	K09422	MYBP	myb proto-oncogene protein, plant	http://www.genome.jp/dbget-bin/www_bget?ko:K09422	Q9S9K9	416	9.00E-40	Transcription factor MYB3 OS=Arabidopsis thaliana GN=MYB3 PE=1 SV=1	PF09111
Cluster-11506.49726	11.09	9.13	9.39	6.11	5.46	4.54	64.16	41.28	33.58	58.67	56.18	78.43	21.21	34.25	23.84	4.48	5.05	7.48	0.54	0.33	0.5	0.44	0.46	0.34	16.85	1.01	1.29	3.22	2.54	3.65	565370705	XP_006351959.1	273	3.30E-22	PREDICTED: MYB-like transcription factor ETC1-like [Solanum tuberosum]	565370704	XM_006351897.1	199	8.15E-98	PREDICTED: Solanum tuberosum MYB-like transcription factor ETC1-like (LOC102588372), mRNA	--	--	--	--	O22059	176	8.10E-12	Transcription factor CPC OS=Arabidopsis thaliana GN=CPC PE=1 SV=1	--
Cluster-11506.143594	6.41	6.53	4.96	5.97	6.37	5.04	3.47	2.77	2.8	6.17	3.95	6.44	4.83	5.21	4.21	7.15	10.45	10.33	2.73	4.01	2.33	4.07	4.04	4.77	7.36	5.6	6.98	5.58	7.06	7.17	568215308	NP_001275132.1	2068	6.10E-230	transcription factor GLABRA 3-like [Solanum tuberosum]>gi|557676444|emb|CDJ79758.1| JAF13 transcription factor [Solanum tuberosum]	565354143	XM_006343915.1	1073	0	PREDICTED: Solanum tuberosum transcription factor GLABRA 3-like (LOC102597504), transcript variant X2, mRNA	--	--	--	--	Q9FN69	747	1.30E-77	Transcription factor GLABRA 3 OS=Arabidopsis thaliana GN=GL3 PE=1 SV=1	PF10408//PF00010
Cluster-11506.84101	1.77	0.83	1.25	1.08	1.94	1.38	9.23	12.84	14.51	15.71	16.79	19.98	25.25	28.54	18.54	0.14	0.28	0.15	0	0.16	0.33	0.54	0.57	0.21	0	0.09	0	0	0	0	700584557	NP_001289495.1	1160	2.10E-124	basic helix-loop-helix protein A [Nicotiana sylvestris]>gi|332801235|gb|AEE99259.1| anthocyanin 1-like protein [Nicotiana sylvestris]	698517828	XM_009805494.1	475	0	PREDICTED: Nicotiana sylvestris basic helix-loop-helix protein A (LOC104249116), transcript variant X2, mRNA	--	--	--	--	E3SXU4	682	7.90E-70	Basic helix-loop-helix protein A OS=Pisum sativum GN=BHLH PE=3 SV=1	PF00331//PF06308//PF00010
Cluster-11506.133565	18.89	16.12	17.17	19.47	18.11	17.22	75.5	92.93	90.95	48.8	51.59	67.14	46.69	61.7	52.2	15.24	20.17	26.16	13.01	13.07	11.47	14.98	12.55	15.79	31.64	17.75	15.3	13.76	16.63	15.99	565361550	XP_006347519.1	1683	1.40E-185	PREDICTED: protein TRANSPARENT TESTA GLABRA 1-like isoform X1 [Solanum tuberosum]>gi|565361552|ref|XP_006347520.1| PREDICTED: protein TRANSPARENT TESTA GLABRA 1-like isoform X2 [Solanum tuberosum]	697183260	XM_009602356.1	692	0	PREDICTED: Nicotiana tomentosiformis protein TRANSPARENT TESTA GLABRA 1 (LOC104096062), mRNA	K11805	WDR68, HAN11	WD repeat-containing protein 68	http://www.genome.jp/dbget-bin/www_bget?ko:K11805	Q9XGN1	1418	1.10E-155	Protein TRANSPARENT TESTA GLABRA 1 OS=Arabidopsis thaliana GN=TTG1 PE=1 SV=1	PF00400//PF03483
Cluster-11506.82488	0.94	1.33	1.35	1.25	2.84	1.03	17.42	13.95	17	19.93	22.56	35.32	7.13	11.51	10.32	0.42	1.36	1.49	0.14	0	0.66	0.18	0.18	0.24	3.65	0.81	0.9	0.08	0.26	0.09	697182379	XP_009600193.1	1932	5.20E-214	PREDICTED: WRKY transcription factor 44 [Nicotiana tomentosiformis]>gi|697182381|ref|XP_009600194.1| PREDICTED: WRKY transcription factor 44 [Nicotiana tomentosiformis]	723739352	XM_010313964.1	978	0	PREDICTED: Solanum lycopersicum WRKY transcription factor 44 (LOC101250945), transcript variant X2, mRNA	--	--	--	--	Q9ZUU0	704	1.80E-72	WRKY transcription factor 44 OS=Arabidopsis thaliana GN=WRKY44 PE=1 SV=2	PF03106
[truncated: 9 more columns]
