# Supplementary material for: Transcriptome and Flavonoids Metabolomic Analysis Identifies Regulatory Networks and Hub Genes in Black and White Fruits of Lycium ruthenicum Murray
Source: Front Plant Sci. 2020 Aug 14;11:1256. doi: 10.3389/fpls.2020.01256 (PMC7456873; doi:10.3389/fpls.2020.01256)
Supplement: Supplementary file 1 [file DataSheet_1.zip › Supplementary Material/Supplementary Table S2.xlsx]

## Sheet: Sheet1
			Table S2 All flavonoids metabolites list in black and white L. ruthenicum fruits
Index	Q1 (Da)	Q3 (Da)	Rt (min)	Molecular Weight (Da)	Ionization model	KEGG ID	Compounds	Class	B5-1	B5-2	B5-3	W5-1	W5-2	W5-3
pmb0835	611.2	611.1	2.38	610.2	[M+H]+	-	Gallocatechin-gallocatechin	Catechin derivatives	32700	26200	27500	187000	122000	227000
pmb2831	315.1	153.2	2.53	316.1	[M-H]-	-	Protocatechuic acid O-glucoside	Catechin derivatives	3430000	3030000	3140000	8210000	7480000	7490000
pme0205	289.1	125	2.99	290.079	[M-H]-	C06562	Catechin	Catechin derivatives	89300	88500	75900	9	9	9
pme0450	289	78.8	3.18	290.3	[M-H]-	C09727	L-Epicatechin	Catechin derivatives	76400	83900	71000	9	9	9
pme1486	457.2	169.1	3.28	458.085	[M-H]-	C09731	Epigallate catechin gallate (EGCG)	Catechin derivatives	3320	9	9	9	9	9
pme1516	307	139.1	2.73	306	[M+H]+	C12136	Epigallocatechin (EGC)	Catechin derivatives	196000	184000	203000	9780	8930	9
pme1824	153.1	109.1	2.55	154.027	[M-H]-	C00230	Protocatechuic acid	Catechin derivatives	810000	865000	764000	595000	684000	414000
pme2478	137.1	137	3.05	138.032	[M-H]-	C16700	Protocatechuic aldehyde	Catechin derivatives	39300	46700	29800	121000	110000	79700
pmb0541	697.1	696.9	2.24	697.1	Protonated	-	Cyanidin 3-O-glucosyl-malonylglucoside	Anthocyanins	18400	24800	12000	16600	17800	15400
pmb0545	477.1	315.6	3.31	477.1	Protonated	-	Rosinidin O-hexoside	Anthocyanins	9	9	9	472000	437000	422000
pmb0550	449.1	287.3	2.56	449.1	Protonated	C08604	Cyanidin 3-O-glucoside (Kuromanin)	Anthocyanins	79400	66900	73500	373000	320000	542000
pmb2957	465.1	285.3	2.5	466.1	[M-H]-	-	Cyanidin O-syringic acid	Anthocyanins	20800	15300	12900	28200	28700	22900
pmb2961	547.1	503.4	2.87	548.1	[M-H]-	-	Peonidin O-malonylhexoside	Anthocyanins	9	9	9	92300	80000	94900
pme0442	303	149.3	2.9	303.24	Protonated	C05908	Delphinidin	Anthocyanins	121000	81000	66000	1570000	1390000	895000
pme0443	493	331.7	2.87	493	Protonated	-	Malvidin 3-O-galactoside	Anthocyanins	9	9	9	62100	65100	57100
pme0444	493.2	331.6	2.87	493.2	Protonated	C12140	Malvidin 3-O-glucoside (Oenin)	Anthocyanins	9	9	9	164000	196000	185000
pme1398	465.1	303.1	2.38	465.1	Protonated	C12138	Delphinidin 3-O-glucoside (Mirtillin)	Anthocyanins	13200000	8500000	9500000	4450000	4700000	4520000
pme1773	595	287.9	2.62	595	Protonated	C08620	Cyanidin 3-O-rutinoside (Keracyanin)	Anthocyanins	3530000	1610000	1740000	80000	70200	111000
pme1777	611	287.7	2.15	611	Protonated	C08639	"Cyanidin 3,5-O-diglucoside (Cyanin)"	Anthocyanins	35200	39000	61000	10700	14900	9
pme3256	611	303	2.37	611	Protonated	C16315	Delphinidin 3-O-rutinoside (Tulipanin)	Anthocyanins	52200000	75700000	67500000	86900	46600	9
pme3391	479	317	2.63	479	Protonated	C12139	Petunidin 3-O-glucoside	Anthocyanins	1090000	660000	899000	9	9	18800
pme3392	433.1	271	2.75	433.1	Protonated	-	Pelargonidin 3-O-beta-D-glucoside（Callistephin chloride)	Anthocyanins	17500	9190	11800	605000	595000	356000
pme3609	287	231.6	3.45	287.24	Protonated	C05905	Cyanidin	Anthocyanins	16200	16600	12800	172000	165000	206000
pma0249	479.1	302.8	3.54	478.1	[M+H]+	-	Selgin 5-O-hexoside	Flavone	3460000	3330000	2530000	503000	653000	344000
pma0294	463.1	313.9	3.98	462.1	[M+H]+	-	Chrysoeriol 5-O-hexoside	Flavone	291000	157000	160000	1360000	1830000	1050000
pma0760	565	317.8	4.32	564	[M+H]+	-	Selgin O-malonylhexoside	Flavone	48400	44700	45400	67800	78700	57700
pma0795	551	347.4	4.52	550	[M+H]+	-	Tricetin O-malonylhexoside	Flavone	223000	170000	134000	1590000	2490000	1650000
pma0825	503	255.6	5.23	502	[M+H]+	-	Chrysin O-malonylhexoside	Flavone	563000	243000	288000	9	12800	9
pma3443	535.3	487.2	5.74	534.3	[M+H]+	-	Tricin 7-O-acetylglucoside	Flavone	180000	186000	125000	85600	50900	56500
pma6199	417.2	255.8	4.96	416.2	[M+H]+	-	Chrysin O-hexoside	Flavone	111000	75700	97300	107000	9	9
pma6373	671.1	356	3.81	670.1	[M+H]+	-	"3',4',5'-Dihydrotricetin O-hexosyl-O-hexoside"	Flavone	49400	41500	51800	9	9	9
pma6576	347	288	4.25	346	[M+H]+	-	Spinacetin	Flavone	285000	227000	185000	33500	31600	23700
pmb0277	331.1	315.8	5.69	330.1	[M+H]+	-	Tricin	Flavone	1720000	1320000	1400000	146000	146000	104000
pmb0569	509.2	347.6	4.01	508.2	[M+H]+	-	Syringetin 5-O-hexoside	Flavone	8730000	7060000	5430000	686000	670000	618000
pmb0580	417.1	255.7	4.95	416.1	[M+H]+	-	Chrysin 5-O-glucoside (Toringin)	Flavone	165000	107000	140000	91500	47000	28500
pmb0588	611.1	449.4	3.38	610.1	[M+H]+	-	"Luteolin 3',7-di-O-glucoside"	Flavone	21000	25100	24600	49300	57200	41500
pmb0592	771.1	463.2	3.76	770.1	[M+H]+	-	Chrysoeriol O-hexosyl-O-rutinoside	Flavone	1100000	991000	897000	9	9	9
pmb0602	509.3	283.6	4.1	508.3	[M+H]+	-	Syringetin 7-O-hexoside	Flavone	7220000	6300000	5110000	590000	555000	522000
pmb0603	625.1	331.7	4.12	624.1	[M+H]+	-	Chrysoeriol O-hexosyl-O-hexoside	Flavone	181000	127000	115000	230000	224000	139000
pmb0607	463.2	287.7	4.25	462.2	[M+H]+	-	Chrysoeriol 7-O-hexoside	Flavone	372000	324000	239000	1800000	2290000	1180000
pmb0608	549.1	301.7	4.52	548.1	[M+H]+	-	Chrysoeriol O-malonylhexoside	Flavone	113000	91100	80000	184000	220000	128000
pmb0712	655.2	331.7	3.21	654.2	[M+H]+	-	Tricin 5-O-hexosyl-O-hexoside	Flavone	134000	121000	131000	22700	25000	27500
pmb0713	655.2	331.7	3.45	654.2	[M+H]+	-	Tricin 7-O-hexosyl-O-hexoside	Flavone	183000	196000	159000	30400	3940	3080
pmb0720	579.1	331.7	4.5	578.1	[M+H]+	-	Tricin O-malonylhexoside	Flavone	298000	238000	257000	54600	99100	50100
pmb0724	477.1	331.8	4.94	476.1	[M+H]+	-	Tricin O-rhamnoside	Flavone	233000	177000	221000	9	9	9
pmb0736	493.1	331.8	4.24	492.1	[M+H]+	-	Tricin 7-O-hexoside	Flavone	6860000	6280000	5750000	458000	636000	453000
pmb2954	771.1	609.5	2.53	772.1	[M-H]-	-	Luteolin O-hexosyl-O-hexosyl-O-hexoside	Flavone	913000	670000	656000	3120000	2960000	1840000
pmb2986	709.1	547.3	2.49	710.1	[M-H]-	-	Chrysoeriol O-hexosyl-O-malonylhexoside	Flavone	29100	13500	16400	98300	106000	49200
pmb2987	487.1	283.2	2.57	488.1	[M-H]-	-	Acacetin O-acetyl hexoside	Flavone	1010000	826000	732000	32900000	34200000	49800000
pmb3006	431.1	269.2	4.11	432.1	[M-H]-	C04608	Apigenin 7-O-glucoside (Cosmosiin)	Flavone	63800	91400	67900	79400	70100	73100
pmb3041	521.1	329.3	3.74	522.1	[M-H]-	-	Tricin O-saccharic acid	Flavone	832000	638000	595000	2290000	2620000	2350000
pmb3042	491.1	329.3	3.94	492.1	[M-H]-	-	Tricin 5-O-hexoside	Flavone	266000	295000	277000	43000	34700	32500
pmb3044	653.1	593.4	4.08	654.1	[M-H]-	-	Tricin di-O-hexoside	Flavone	37800	33200	30800	9	9	8190
pme0089	287.1	287.1	5	286.1	[M+H]+	C01514	Luteolin	Flavone	44800	27800	28600	9	9	9
pme0324	255.1	69.7	6.73	254.058	[M+H]+	C10028	Chrysin	Flavone	74100	46200	37100	9	9	9
pme0359	433.1	313.1	3.75	432.106	[M+H]+	-	Apigenin 5-O-glucoside	Flavone	581000	763000	620000	559000	504000	613000
pme0364	301.1	286.1	5.73	300.063	[M+H]+	C04293	Chrysoeriol	Flavone	192000	106000	82900	558000	556000	294000
pme1518	403.1	373.1	7.02	402.132	[M+H]+	C10112	Nobiletin	Flavone	89600	73600	103000	95500	98700	124000
pme1550	373.1	373.1	7.5	372.121	[M+H]+	C10190	Tangeretin	Flavone	70200	63000	76200	75500	72500	90000
pme1611	433.1	433	3.72	434.121	[M-H]-	-	Isohemiphloin	Flavone	24900	37800	32300	48300	48700	27100
pme1662	287.1	287.1	6.92	286.084	[M+H]+	C09833	sakuranetin	Flavone	9	9	9	112000	83400	109000
pme2459	449.1	287.1	3.77	448.101	[M+H]+	C03951	Luteolin 7-O-glucoside (Cynaroside)	Flavone	9710000	6730000	5890000	27000000	19900000	8630000
pme3303	303	301.5	4.49	302.043	[M+H]+	C10192	Tricetin	Flavone	463000	285000	195000	34600	42500	22500
pme3475	273.1	153.1	5.6	272.069	[M+H]+	C09614	Butin	Flavone	7780000	6060000	6260000	3080000	3100000	2470000
pma0214	479	317.3	3.84	478	[M+H]+	-	methylQuercetin O-hexoside	Flavonol	9600000	5950000	6050000	11100000	10600000	6090000
pma6639	479.2	318	4.11	478.2	[M+H]+	-	Isorhamnetin O-hexoside	Flavonol	7390000	92900	4290000	13200000	13000000	7910000
pmb0595	479.2	317.8	4	478.2	[M+H]+	-	Isorhamnetin 5-O-hexoside	Flavonol	16100000	10900000	11000000	16800000	14600000	8130000
pmb0711	611.2	303.7	3.64	610.2	[M+H]+	-	Quercetin 7-O-rutinoside	Flavonol	1310000	863000	721000	2280000	2300000	1090000
pmb3026	505.1	301.2	3.91	506.1	[M-H]-	-	Quercetin O-acetylhexoside	Flavonol	7650	9	9	13800	9	9
pmb3894	329.1	314.3	5.86	330.1	[M-H]-	-	Di-O-methylquercetin	Flavonol	727000	567000	2750000	300000	462000	871000
pme0197	609.2	609.1	3.62	610.153	[M-H]-	C05625	Quercetin 3-O-rutinoside (Rutin)	Flavonol	2290000	1610000	1600000	1840000	1670000	863000
pme0200	287	287	5.69	286.048	[M+H]+	C05903	Kaempferol	Flavonol	135000	75300	56900	46100	77200	35000
pme0361	435.1	303	3.96	434.085	[M+H]+	-	Quercetin 3-alpha-L-arabinofuranoside (Avicularin)	Flavonol	222000	128000	110000	327000	289000	187000
pme0370	595.2	287.1	3.83	594.159	[M+H]+	-	Kaempferol 3-O-rutinoside (Nicotiflorin)	Flavonol	28100000	18100000	15300000	58900000	55300000	23900000
pme1480	319	319	4.39	318.038	[M+H]+	C10107	Myricetin	Flavonol	4040000	3740000	3250000	9	9	9
pme1502	315.1	300	7.17	314.079	[M+H]+	-	Kumatakenin	Flavonol	9	9	9	56600	27600	78500
pme1521	303.1	125.1	4.09	304.058	[M-H]-	C01617	Dihydroquercetin (Taxifolin)	Flavonol	279000	154000	165000	429000	425000	279000
pme1539	623.2	314	3.75	624.169	[M-H]-	-	Isorhamnetin 3-O-neohesperidoside	Flavonol	3040000	2470000	2180000	3140000	3100000	1670000
pme1552	465.1	303.2	3.54	464.096	[M+H]+	C10108	Myricetin 3-O-rhamnoside (Myricitrin)	Flavonol	344000	304000	327000	9	9	9
pme1590	317.1	317.2	5.82	316.058	[M+H]+	C10084	Isorhamnetin	Flavonol	26000	8710	9	15400	12000	10500
pme1606	595.2	287	3.83	594.159	[M+H]+	-	Kaempferol 3-O-robinobioside (Biorobin)	Flavonol	28500000	15500000	15600000	61300000	55400000	24000000
pme1622	447.1	287.1	4.03	448.101	[M-H]-	C12249	Kaempferol 3-O-glucoside (Astragalin)	Flavonol	80100	60100	39600	234000	188000	92600
pme2898	321.1	153.1	3.53	320.053	[M+H]+	C02906	Dihydromyricetin	Flavonol	193000	249000	217000	1140000	1230000	945000
pme2954	303	303	5.08	302.043	[M+H]+	C00389	Quercetin	Flavonol	369000	9	9	9	119000	9
pme2963	287.1	125.1	4.58	288.063	[M-H]-	C00974	Aromadedrin (Dihydrokaempferol)	Flavonol	691000	312000	353000	443000	463000	214000
pme3130	465	302.9	3.85	464.096	[M+H]+	-	Quercetin 4'-O-glucoside (Spiraeoside)	Flavonol	24300000	14800000	14600000	80200000	80000000	47500000
pme3211	463	301.1	3.81	464.096	[M-H]-	C05623	Quercetin 3-O-glucoside (Isotrifoliin)	Flavonol	1610000	747000	866000	4550000	5010000	3020000
pme3268	449	286.9	3.93	448.101	[M+H]+	C12626	Kaempferol 3-O-galactoside (Trifolin)	Flavonol	11100000	7630000	6850000	27800000	24600000	9700000
pme3404	347	287.1	5.59	346.069	[M+H]+	C11620	Syringetin	Flavonol	132000	77300	57100	9	9	9
pme3407	331	316.1	5.1	332.053	[M-H]-	C12633	Laricitrin	Flavonol	28900	10500	9	9	9	9
pme3442	477.1	301.1	3.67	478.36	[M-H]-	-	Quercetin 7-O-β-D-Glucuronide	Flavonol	9	9	23600	18700	32600	23400
pme3469	741.2	433.2	3.31	740.216	[M+H]+	C10178	Kaempferol-3-O-robinoside-7-O-rhamnoside (Robinin)	Flavonol	44100	31700	17800	372000	385000	446000
pme3484	479.1	317.3	3.43	480.09	[M-H]-	-	Myricetin 3-O-galactoside	Flavonol	55100	64600	60200	9	9	9
pme3514	301	151.1	5.08	302.043	[M-H]-	C10105	Morin	Flavonol	861000	206000	141000	127000	202000	54400
pma0724	435.1	339.7	3.74	434.1	[M+H]+	-	Naringenin C-hexoside	Flavone C-glycosides	108000	176000	132000	206000	229000	131000
pma6218	419.1	383.9	3.81	418.1	[M+H]+	-	O-methylnaringenin C-pentoside	Flavone C-glycosides	358000	294000	352000	1520000	1710000	1400000
pma6496	449.1	300	3.47	448.1	[M+H]+	-	Luteolin 6-C-glucoside	Flavone C-glycosides	25700	9	9	139000	138000	118000
pma6516	757.3	450.1	3.47	756.3	[M+H]+	-	C-hexosyl-apigenin O-hexosyl-O-hexoside	Flavone C-glycosides	259000	229000	177000	71900	91200	86000
pmb0378	625.2	177.5	4.42	624.2	[M+H]+	-	Luteolin O-feruloylhexoside	Flavone C-glycosides	28900	9	29200	32800	164000	70500
pmb0615	789.1	789.1	2.63	788.1	[M+H]+	-	Hesperetin C-hexosyl-O-hexosyl-O-hexoside	Flavone C-glycosides	3530000	2680000	3160000	309000	299000	203000
pmb0618	627.1	430	2.76	626.1	[M+H]+	-	8-C-hexosyl-hesperetin O-hexoside	Flavone C-glycosides	583000	357000	437000	10700000	12000000	8680000
pmb0619	775.1	774.9	2.58	774.1	[M+H]+	-	Eriodictiol 6-C-hexoside 8-C-hexoside-O-hexoside	Flavone C-glycosides	245000	149000	167000	3290000	3350000	1980000
pmb0620	787.1	344.1	2.78	786.1	[M+H]+	-	Chrysoeriol 6-C-hexoside 8-C-hexoside-O-hexoside	Flavone C-glycosides	338000	271000	258000	22300	16500	13900
pmb0623	625.2	398.1	2.95	624.2	[M+H]+	-	6-C-hexosyl chrysoeriol O-hexoside	Flavone C-glycosides	90400	56300	60800	42300	45400	49600
pmb0624	611.1	329	3.05	610.1	[M+H]+	-	6-C-hexosyl-luteolin O-hexoside	Flavone C-glycosides	38600	28600	20600	94000	115000	95300
pmb0626	757.1	757	2.94	756.1	[M+H]+	-	6-C-hexosyl-apigenin O-hexosyl-O-hexoside	Flavone C-glycosides	9	9	9	52400	35500	29800
pmb0628	613.1	300.3	3.04	612.1	[M+H]+	-	Eriodictiol C-hexosyl-O-hexoside	Flavone C-glycosides	28200	28900	30300	1370000	1710000	1040000
pmb0635	933.1	933.7	3.23	932.1	[M+H]+	-	C-hexosyl-apigenin O-feruloylhexoside-O-hexoside	Flavone C-glycosides	557000	526000	550000	9	9	9
pmb0639	757.2	757	3.05	756.2	[M+H]+	-	8-C-hexosyl-apigenin O-hexosyl-O-hexoside	Flavone C-glycosides	9	101000	74200	550000	465000	364000
pmb0645	627.1	447.3	3.37	626.1	[M+H]+	-	6-C-hexosyl-hesperetin O-hexoside	Flavone C-glycosides	1390000	987000	1040000	788000	802000	484000
pmb0660	757.2	757	3.69	756.2	[M+H]+	-	C-hexosyl-luteolin O-p-coumaroylhexoside	Flavone C-glycosides	225000	171000	171000	9	9	9
pmb0661	609.1	463.4	3.78	608.1	[M+H]+	-	Chrysoeriol C-hexosyl-O-rhamnoside	Flavone C-glycosides	111000	86200	55900	185000	217000	105000
pmb0662	787.2	733.2	3.67	786.2	[M+H]+	-	C-hexosyl-luteolin O-feruloylhexoside	Flavone C-glycosides	107000	83500	117000	9	9	9
pmb0665	611.2	299.8	3.67	610.2	[M+H]+	-	Luteolin 8-C-hexosyl-O-hexoside	Flavone C-glycosides	3060000	1810000	1480000	4960000	5180000	2390000
pmb0666	801.1	681.7	3.8	800.1	[M+H]+	-	6-C-hexosyl-apigenin O-sinapoylhexoside	Flavone C-glycosides	480000	452000	487000	9	9	9
pmb0672	771.1	367.9	3.9	770.1	[M+H]+	-	6-C-hexosyl-apigenin O-feruloylhexoside	Flavone C-glycosides	1050000	1030000	873000	9	9	9
pmb0680	741.2	740.9	3.94	740.2	[M+H]+	-	C-hexosyl-apigenin O-p-coumaroylhexoside	Flavone C-glycosides	151000	235000	197000	9	9	9
pmb0691	757.1	757	3.06	756.1	[M+H]+	-	Luteolin C-hexosyl-O-rhamnoside O-hexoside	Flavone C-glycosides	414000	311000	285000	163000	169000	151000
pmb2969	625.1	463.4	2.17	626.1	[M-H]-	-	Hesperetin C-hexoside O-hexoside	Flavone C-glycosides	16800	12800	15300	9	9	9
pmb3023	449.1	329.3	3.3	450.1	[M-H]-	-	Eriodictyol C-hexoside	Flavone C-glycosides	90000	53900	51800	1690000	1420000	603000
pme1624	433.1	313.1	3.74	432.106	[M+H]+	C01714	Isovitexin	Flavone C-glycosides	20500	9	9	31800	41000	24900
pme3227	579	433.1	3.49	578.164	[M+H]+	C12628	Vitexin 2''-O-beta-L-rhamnoside	Flavone C-glycosides	9	9	9	9	10000	9
pma0791	521	317.6	4.46	520	[M+H]+	-	Naringenin O-malonylhexoside	Flavanone	184000	114000	101000	141000	184000	122000
pmb2970	625.2	463.3	2.29	626.2	[M-H]-	-	Hesperetin O-hexosyl-O-hexoside	Flavanone	262000	192000	235000	9	9	9
pmb2979	549.2	387.3	3.99	550.2	[M-H]-	-	Hesperetin O-malonylhexoside	Flavanone	40600	38300	36900	160000	148000	139000
pmc1990	299.1	74.8	6.74	300.1	[M-H]-	-	"4'-Hydroxy-5,7-dimethoxyflavanone"	Flavanone	73400	51300	153000	90700	64100	68900
pme0002	611.2	303.1	4.04	610.19	[M+H]+	C09806	Hesperetin 7-O-neohesperidoside (Neohesperidin)	Flavanone	8090000	4260000	2290000	7790000	7510000	2670000
pme0331	581.2	57.1	3.92	580.179	[M+H]+	C09789	Naringenin 7-O-neohesperidoside (Naringin)	Flavanone	1300000	1810000	1500000	238000	250000	155000
pme0372	435.1	273.1	4.17	434.121	[M+H]+	C09099	Naringenin 7-O-glucoside (Prunin)	Flavanone	3040000	3360000	3330000	1620000	1730000	1190000
pme0377	273.1	153.1	5.6	272.068	[M+H]+	C00509	Naringenin	Flavanone	7960000	6210000	6320000	3120000	3190000	2520000
pme0421	275.1	107	5.34	274.084	[M+H]+	C00774	Phloretin	Flavanone	206000	137000	142000	51900	66100	65200
pme1399	355.2	178.9	8.24	354.147	[M+H]+	C16417	Xanthohumol	Flavanone	19900	18400	16200	24200	23900	25400
pme1583	289.1	153.1	5.03	288.063	[M+H]+	C05631	Eriodictyol	Flavanone	392000	124000	141000	7050000	8000000	7280000
pme1598	463.1	301.1	3.81	464.132	[M-H]-	-	Hesperetin 5-O-glucoside	Flavanone	1730000	1080000	1150000	5530000	5560000	3430000
pme2321	303.1	303.1	5.72	302.079	[M+H]+	C01709	Hesperetin	Flavanone	718000	532000	446000	5710000	6860000	5090000
pme2950	611.2	303	4	610.19	[M+H]+	C09755	Hesperetin 7-rutinoside (Hesperidin)	Flavanone	8480000	4130000	1810000	2780000	8590000	2850000
pme2960	273.1	153.1	5.47	272.069	[M+H]+	C06561	Naringenin chalcone	Flavanone	7720000	6160000	6370000	3180000	3140000	2530000
pme2982	257.1	153	7.01	256.074	[M+H]+	C09827	Pinocembrin (Dihydrochrysin)	Flavanone	874000	137000	144000	9	9	9
pme3282	273	97	3.29	274.084	[M-H]-	C09320	"Afzelechin (3,5,7,4'-Tetrahydroxyflavan)"	Flavanone	43400	44300	41500	54900	46400	53400
pme3461	301.1	151	5.71	302.279	[M-H]-	C09756	Homoeriodictyol	Flavanone	67300	50500	39400	594000	696000	481000
pme3466	287.1	161.1	6.81	286.084	[M+H]+	C05334	Isosakuranetin (4'-Methylnaringenin)	Flavanone	9	9	9	65400	40000	101000
pme1587	417.1	255.1	3.52	416.111	[M+H]+	C10216	Daidzein 7-O-glucoside (Daidzin)	Isoflavone	9	9	9	337000	416000	476000
pme3208	445	282.1	3.51	446.121	[M-H]-	C16195	Glycitin	Isoflavone	9	9	9	12600	21800	17700
pme3210	433	270.9	3.93	432.106	[M+H]+	C09126	Genistein 7-O-Glucoside (Genistin)	Isoflavone	503000	688000	553000	578000	457000	664000
pme3279	287	217.1	4.79	286.048	[M+H]+	C12134	2'-Hydroxygenistein	Isoflavone	66800	51300	41400	9	9	9
pme3399	445.1	283.1	5.05	446.121	[M-H]-	C05376	Sissotrin	Isoflavone	8450	9	5920	9	9	9
pme3502	429.1	267.1	4.54	430.126	[M-H]-	C10509	Formononetin 7-O-glucoside (Ononin)	Isoflavone	210000	187000	354000	21400	21700	19000
