# Supplementary material for: Transcriptome and Flavonoids Metabolomic Analysis Identifies Regulatory Networks and Hub Genes in Black and White Fruits of Lycium ruthenicum Murray
Source: Front Plant Sci. 2020 Aug 14;11:1256. doi: 10.3389/fpls.2020.01256 (PMC7456873; doi:10.3389/fpls.2020.01256)
Supplement: Supplementary file 1 [file DataSheet_1.zip › Supplementary Material/Supplementary Table S4.xlsx]

## Sheet: Sheet1
Table S4 All differential metabolites between black and white fruits of L. ruthenicum
Index	Compounds	Class	Fragmentation information (m/z)	B5-1	B5-2	B5-3	W5-1	W5-2	W5-3	VIP	Fold_Change	LogFC	type
pme0205	Catechin	Catechin derivatives	433.1, 271.1	89300	88500	75900	9	9	9	1.66871	0.000106425	-13.1979	down
pme0450	L-Epicatechin	Catechin derivatives	449.1, 413.1, 299.1	76400	83900	71000	9	9	9	1.6603	0.000116732	-13.0645	down
pme1516	Epigallocatechin (EGC)	Catechin derivatives	801.1, 175.6, 147.5, 639.1	196000	184000	203000	9780	8930	9	1.10916	0.0321081	-4.96092	down
pmb0545	Rosinidin O-hexoside	Anthocyanins	740.8, 433.3, 313.7, 147.3	9	9	9	472000	437000	422000	1.81382	49296.3	15.5892	up
pmb2961	Peonidin O-malonylhexoside	Anthocyanins	767.1, 595.2, 433.4, 415.6	9	9	9	92300	80000	94900	1.67342	9896.3	13.2727	up
pme0443	Malvidin 3-O-galactoside	Anthocyanins	771.0, 625.2, 463.2, 301.6	9	9	9	62100	65100	57100	1.63944	6825.93	12.7368	up
pme0444	Malvidin 3-O-glucoside (Oenin)	Anthocyanins	771.1, 651.1, 463.1, 445.7	9	9	9	164000	196000	185000	1.73708	20185.2	14.301	up
pme3256	Delphinidin 3-O-rutinoside (Tulipanin)	Anthocyanins	503.2, 255.0	52200000	75700000	67500000	86900	46600	9	1.60514	0.00068326	-10.5153	down
pme3391	Petunidin 3-O-glucoside	Anthocyanins	417.2, 255.0	1090000	660000	899000	9	9	18800	1.5364	0.00710381	-7.13719	down
pme3392	Pelargonidin 3-O-beta-D-glucoside（Callistephin chloride)	Anthocyanins	671.1, 509.0, 355.1	17500	9190	11800	605000	595000	356000	1.05746	40.4261	5.33721	up
pma0825	Chrysin O-malonylhexoside	Flavone	477.1, 315.5	563000	243000	288000	9	12800	9	1.45579	0.0117166	-6.4153	down
pma6199	Chrysin O-hexoside	Flavone	613.1, 431.8, 415.3	111000	75700	97300	107000	9	9	1.14157	0.376824	-1.40804	down
pma6373	3',4',5'-Dihydrotricetin O-hexosyl-O-hexoside	Flavone	934.1, 916.2	49400	41500	4	9	9	9	1.61515	0.000189208	-12.3677	down
pmb0592	Chrysoeriol O-hexosyl-O-rutinoside	Flavone	757.2, 431.4, 395.5, 147.5	1100000	991000	897000	9	9	9	1.88025	9.03614e-06	-16.7559	down
pmb0724	Tricin O-rhamnoside	Flavone	787.2, 751.4, 177.4, 145.4	233000	177000	221000	9	9	9	1.74943	4.27892e-05	-14.5124	down
pmb2987	Acacetin O-acetyl hexoside	Flavone	477.2, 331.8	1010000	826000	732000	32900000	34200000	49800000	1.07497	45.5218	5.50849	up
pmb3044	Tricin di-O-hexoside	Flavone	547.3, 503.3, 255.1	37800	33200	30800	9	9	8190	1.20188	0.0806287	-3.63256	down
pme0089	Luteolin	Flavone	625.1, 463.2, 445.3, 343.2	44800	27800	28600	9	9	9	1.58	0.000266798	-11.872	down
pme0324	Chrysin	Flavone	625.4, 463.3, 445.4	74100	46200	37100	9	9	9	1.61997	0.000171537	-12.5092	down
pme1662	sakuranetin	Flavone	487.1, 283.2, 255.2	9	9	9	112000	83400	109000	1.68458	11274.1	13.4607	up
pme1480	Myricetin	Flavonol	653.1, 593.3, 329.2	4040000	3740000	3250000	9	9	9	1.98314	2.44787e-06	-18.64	down
pme1502	Kumatakenin	Flavonol	287.1, 153.0	9	9	9	56600	27600	78500	1.61761	6025.93	12.557	up
pme1552	Myricetin 3-O-rhamnoside (Myricitrin)	Flavonol	289.08, 203.0, 137.2	344000	304000	327000	9	9	9	1.78748	2.76923e-05	-15.1402	down
pme3404	Syringetin	Flavonol	255.06, 153.2	132000	77300	57100	9	9	9	1.66669	0.000101351	-13.2683	down
pme3407	Laricitrin	Flavonol	493.7, 331.7	28900	10500	9	9	9	9	1.04072	0.000685123	-10.5114	down
pme3442	Quercetin 7-O-β-D-Glucuronide	Flavonol	493.2, 331.3	9	9	23600	18700	32600	23400	1.06683	3.16284	1.66122	up
pme3484	Myricetin 3-O-galactoside	Flavonol	289.2, 151.1, 137.0	55100	64600	60200	9	9	9	1.63711	0.000150083	-12.7019	down
pma6496	Luteolin 6-C-glucoside	Flavone C-glycosides	319.04, 217.0	25700	9	9	139000	138000	118000	1.29504	15.3589	3.941	up
pmb0626	6-C-hexosyl-apigenin O-hexosyl-O-hexoside	Flavone C-glycosides	315.08, 299.9	9	9	9	52400	35500	29800	1.59407	4359.26	12.0899	up
pmb0628	Eriodictiol C-hexosyl-O-hexoside	Flavone C-glycosides	307.0, 139.0	28200	28900	30300	1370000	1710000	1040000	1.07888	47.1396	5.55887	up
pmb0635	C-hexosyl-apigenin O-feruloylhexoside-O-hexoside	Flavone C-glycosides	465.1, 303.0	557000	526000	550000	9	9	9	1.83098	1.6534e-05	-15.8842	down
pmb0660	C-hexosyl-luteolin O-p-coumaroylhexoside	Flavone C-glycosides	289.1, 163.1, 153.0	225000	171000	171000	9	9	9	1.73993	4.7619e-05	-14.3581	down
pmb0662	C-hexosyl-luteolin O-feruloylhexoside	Flavone C-glycosides	417.1, 255.2	107000	83500	117000	9	9	9	1.68537	8.78049e-05	-13.4753	down
pmb0666	6-C-hexosyl-apigenin O-sinapoylhexoside	Flavone C-glycosides	433.1, 415.2, 313.2	480000	452000	487000	9	9	9	1.81924	1.90275e-05	-15.6816	down
pmb0672	6-C-hexosyl-apigenin O-feruloylhexoside	Flavone C-glycosides	627.1, 287.3	1050000	1030000	873000	9	9	9	1.8793	9.14324e-06	-16.7389	down
pmb0680	C-hexosyl-apigenin O-p-coumaroylhexoside	Flavone C-glycosides	257.0, 153.0, 131.0	151000	235000	197000	9	9	9	1.74155	4.63122e-05	-14.3982	down
pmb2969	Hesperetin C-hexoside O-hexoside	Flavone C-glycosides	445.1, 282.0, 267.0	16800	12800	15300	9	9	9	1.50195	0.000601336	-10.6995	down
pme1624	Isovitexin	Flavone C-glycosides	611.3, 465.1, 303.1	20500	9	9	31800	41000	24900	1.1191	4.76167	2.25147	up
pmb2970	Hesperetin O-hexosyl-O-hexoside	Flavanone	287.0, 217.0, 153.0	262000	192000	235000	9	9	9	1.75694	3.91872e-05	-14.6393	down
pme1583	Eriodictyol	Flavanone	479.0, 317.0	392000	124000	141000	7050000	8000000	7280000	1.04639	33.9878	5.08695	up
pme2982	Pinocembrin (Dihydrochrysin)	Flavanone	347	874000	137000	144000	9	9	9	1.76179	2.33766e-05	-15.3846	down
pme3466	Isosakuranetin (4'-Methylnaringenin)	Flavanone	331.2, 303.0, 151.0	9	9	9	65400	40000	101000	1.64208	7644.44	12.9002	up
pme1587	Daidzein 7-O-glucoside (Daidzin)	Isoflavone	477.1, 301.1	9	9	9	337000	416000	476000	1.80621	45518.5	15.4742	up
pme3208	Glycitin	Isoflavone	287.1, 153.0	9	9	9	12600	21800	17700	1.5146	1929.63	10.9141	up
pme3279	2'-Hydroxygenistein	Isoflavone	479.09	66800	51300	41400	9	9	9	1.62392	0.000169279	-12.5283	down
