# Supplementary material for: Transcriptome and Flavonoids Metabolomic Analysis Identifies Regulatory Networks and Hub Genes in Black and White Fruits of Lycium ruthenicum Murray
Source: Front Plant Sci. 2020 Aug 14;11:1256. doi: 10.3389/fpls.2020.01256 (PMC7456873; doi:10.3389/fpls.2020.01256)
Supplement: Supplementary file 1 [file DataSheet_1.zip › Supplementary Material/Supplementary Table S7.xlsx]

## Sheet: Sheet1
Table S7 Candidate genes related to flavonoid pathways of balck and white L. ruthenicum
ID	sample_fpkm(B1_I)	sample_fpkm(B1_II)	sample_fpkm(B1_III)	sample_fpkm(B2_I)	sample_fpkm(B2_II)	sample_fpkm(B2_III)	sample_fpkm(B3_I)	sample_fpkm(B3_II)	sample_fpkm(B3_III)	sample_fpkm(B4_I)	sample_fpkm(B4_II)	sample_fpkm(B4_III)	sample_fpkm(B5_I)	sample_fpkm(B5_II)	sample_fpkm(B5_III)	sample_fpkm(w1_I)	sample_fpkm(w1_II)	sample_fpkm(w1_III)	sample_fpkm(w2_I)	sample_fpkm(w2_II)	sample_fpkm(w2_III)	sample_fpkm(w3_I)	sample_fpkm(w3_II)	sample_fpkm(w3_III)	sample_fpkm(w4_I)	sample_fpkm(w4_II)	sample_fpkm(w4_III)	sample_fpkm(w5_I)	sample_fpkm(w5_II)	sample_fpkm(w5_III)	Function	Enzyme	Gene	NR GI	NR ID	NR Score	NR Evalue	NR Description	NT GI	NT ID	NT Score	NT Evalue	NT Description	KO ID	KO Name	KO Description	Http Link	Swissprot ID	Swissprot Score
Cluster-11506.120188	24.68	29.13	8.59	22.94	17.47	9.08	200.81	242.46	272.81	201.11	197.68	255.17	346.38	495.89	287.42	134.61	137.14	178.73	22.09	8.62	30.33	9.21	10.33	3.12	122.76	2.87	17.62	36.06	30.08	38.73	Phenylpropane biosynthesis	Phenylalanine ammonia-lyase	PAL	697149712	XP_009629066.1	440	4.8e-42	PREDICTED: phenylalanine ammonia-lyase [Nicotiana tomentosiformis]>gi|129594|sp|P25872.1|PAL1_TOBAC RecName: Full=Phenylalanine ammonia-lyase [Nicotiana tabacum]>gi|170350|gb|AAA34122.1| phenylalanine ammonia lyase [Nicotiana tabacum]>gi|2564057|dbj|BAA22948.1| phenylalanine ammonia-lyase [Nicotiana tabacum]	512392889	KC759155.1	259	1.12115e-131	Lycium barbarum phenylalanine ammonia-lyase 3 mRNA, partial cds	K10775	E4.3.1.24	phenylalanine ammonia-lyase	http://www.genome.jp/dbget-bin/www_bget?ko:K10775	P25872	440
Cluster-11506.120190	26.37	47.77	48.28	29.74	33.51	43.35	38.89	130.06	147.42	14.43	16.41	24.45	294.51	206.18	124.41	64.32	106.87	108.17	39.58	26.38	34.2	7.89	7.63	8.75	49.15	9.65	11.49	46.07	51.52	41.19	Phenylpropane biosynthesis	Phenylalanine ammonia-lyase	PAL	460408248	XP_004249558.1	1672	3.7e-184	PREDICTED: phenylalanine ammonia-lyase [Solanum lycopersicum]	2570155	D17467.1	724	0	TOBPAL1 Nicotiana tabacum TOBPAL1 mRNA for phenylalanine ammonia-lyase, complete cds	K10775	E4.3.1.24	phenylalanine ammonia-lyase	http://www.genome.jp/dbget-bin/www_bget?ko:K10775	P35513	1678
Cluster-11506.120191	12.52	13.24	14.81	12.96	18.31	12.99	132.31	242.24	190.32	156.07	167.16	256.85	263.86	383.33	222.33	118.36	141.76	151.4	23.23	11.22	21.59	1.74	3.35	3.14	107.52	10.3	17.83	46	66.52	58.03	Phenylpropane biosynthesis	Phenylalanine ammonia-lyase	PAL	129587	P26600.1	511	5.1e-50	RecName: Full=Phenylalanine ammonia-lyase; Short=PAL>gi|170469|gb|AAA34176.1| phenylalanine ammonia-lyase [Solanum lycopersicum]	532023519	KC631948.1	284	2.74177e-145	Solanum tuberosum phenylalanine ammonia-lyase (PAL) mRNA, complete cds	K10775	E4.3.1.24	phenylalanine ammonia-lyase	http://www.genome.jp/dbget-bin/www_bget?ko:K10775	P26600	511
Cluster-11506.120192	4.94	5.11	4.95	1.25	1.78	2.11	1.42	29.03	22.57	0.98	1.62	1.94	43.52	70.69	43.8	47.29	53.54	50.29	7.98	7.42	6.73	1.21	1.43	1.44	28.37	4.53	4.03	13.79	15.88	14.61	Phenylpropane biosynthesis	Phenylalanine ammonia-lyase	PAL	110559308	ABG75910.1	2764	1.1e-310	phenylalanine ammonia-lyase 1 [Nicotiana attenuata]	512392887	KC759154.1	1357	0	Lycium barbarum phenylalanine ammonia-lyase 2 mRNA, partial cds	K10775	E4.3.1.24	phenylalanine ammonia-lyase	http://www.genome.jp/dbget-bin/www_bget?ko:K10775	P35513	2748
Cluster-11506.120193	24.89	51.72	49.75	30.36	32.22	42.65	29.89	125.92	140.89	1.77	1.46	2.95	294.83	173.37	101.19	61.88	108.12	101.23	41.73	35.82	33.53	7.45	7.12	7.14	39.48	12.71	10.5	63.23	42.01	35.12	Phenylpropane biosynthesis	Phenylalanine ammonia-lyase	PAL	110559310	ABG75911.1	2836	0	phenylalanine ammonia-lyase 2 [Nicotiana attenuata]	697142581	XM_009627102.1	1151	0	PREDICTED: Nicotiana tomentosiformis phenylalanine ammonia-lyase (LOC104116279), mRNA	K10775	E4.3.1.24	phenylalanine ammonia-lyase	http://www.genome.jp/dbget-bin/www_bget?ko:K10775	P25872	2836
Cluster-11506.120194	0.85	1.23	1.79	0.88	2.48	2.63	3.37	2.79	1.85	8.96	9.7	14.06	16.77	27.32	14.6	4.49	4.47	3.25	0.17	0.88	0.53	0.46	0	0	2.58	0.28	0	2.14	1.76	2.6	Phenylpropane biosynthesis	Phenylalanine ammonia-lyase	PAL	110559310	ABG75911.1	2844	0	phenylalanine ammonia-lyase 2 [Nicotiana attenuata]	697142581	XM_009627102.1	1097	0	PREDICTED: Nicotiana tomentosiformis phenylalanine ammonia-lyase (LOC104116279), mRNA	K10775	E4.3.1.24	phenylalanine ammonia-lyase	http://www.genome.jp/dbget-bin/www_bget?ko:K10775	P25872	2844
Cluster-11506.120196	2.75	2.7	3.37	2.49	4.49	3.72	33	83.44	67.98	36.1	41.55	54.23	120.93	185.82	107.17	37.64	42.01	35.59	6.39	5.44	5.62	1.19	1.03	1.3	42.95	4.1	4.16	16.5	16.83	14.88	Phenylpropane biosynthesis	Phenylalanine ammonia-lyase	PAL	565396852	XP_006364021.1	2816	0	PREDICTED: phenylalanine ammonia-lyase-like [Solanum tuberosum]	512392889	KC759155.1	1369	0	Lycium barbarum phenylalanine ammonia-lyase 3 mRNA, partial cds	K10775	E4.3.1.24	phenylalanine ammonia-lyase	http://www.genome.jp/dbget-bin/www_bget?ko:K10775	P35513	2779
Cluster-11506.121226	4.01	5.17	3.79	4.84	7.24	5.77	63.03	67.82	65.01	70.39	79.27	106.13	58.58	101.84	57.51	31.86	32.76	33.14	5.64	4.72	3.89	0.6	0.68	0.95	18.61	3.27	2.65	13.31	9.65	9.38	Phenylpropane biosynthesis	Phenylalanine ammonia-lyase	PAL	565396852	XP_006364021.1	2822	0	PREDICTED: phenylalanine ammonia-lyase-like [Solanum tuberosum]	512392889	KC759155.1	1423	0	Lycium barbarum phenylalanine ammonia-lyase 3 mRNA, partial cds	K10775	E4.3.1.24	phenylalanine ammonia-lyase	http://www.genome.jp/dbget-bin/www_bget?ko:K10775	P35513	2797
Cluster-11506.176423	14.92	12.24	19.07	6.9	18.19	10.37	2.41	16.26	13.69	3.15	0.46	3.53	6.67	9.98	2.04	0	0	0	0	0	0	0.25	0	0.15	0	0.2	0	0	0	0.74	Phenylpropane biosynthesis	Phenylalanine ammonia-lyase	PAL	698526230	XP_009759945.1	3287	0	PREDICTED: phenylalanine ammonia-lyase G4-like [Nicotiana sylvestris]	565357936	XM_006345724.1	1652	0	PREDICTED: Solanum tuberosum phenylalanine ammonia-lyase-like (LOC102582618), mRNA	K10775	E4.3.1.24	phenylalanine ammonia-lyase	http://www.genome.jp/dbget-bin/www_bget?ko:K10775	P45733	3040
Cluster-11506.143827	72.37	79.55	96.62	76.8	99.78	85.05	285.49	518.85	459.38	325.6	277.86	349.04	230.27	272.27	201.53	161.8	257.53	252.34	115.88	77.69	86.05	51.16	48.52	50.69	221.42	69.37	84.5	98.56	110.36	110.21	Phenylpropane biosynthesis	trans-cinnamate 4-monooxygenase	C4H	565368510	XP_006350887.1	1508	3.6e-165	PREDICTED: trans-cinnamate 4-monooxygenase-like [Solanum tuberosum]	565368509	XM_006350825.1	694	0	PREDICTED: Solanum tuberosum trans-cinnamate 4-monooxygenase-like (LOC102605644), mRNA	K00487	CYP73A	trans-cinnamate 4-monooxygenase	http://www.genome.jp/dbget-bin/www_bget?ko:K00487	P48522	1433
Cluster-11506.143833	7.32	6.18	8.92	3.66	7.37	4.61	21.57	80.69	63.04	22.44	24.56	28.07	8.48	15.56	8.53	20.08	26.1	27.26	4.64	4.55	5.1	3.22	3.46	3.39	40.69	11.55	11.4	23.69	26.16	29.15	Phenylpropane biosynthesis	trans-cinnamate 4-monooxygenase	C4H	460393763	XP_004242478.1	1439	6.6e-157	PREDICTED: trans-cinnamate 4-monooxygenase [Solanum lycopersicum]	723711657	XM_004242430.2	670	0	PREDICTED: Solanum lycopersicum trans-cinnamate 4-monooxygenase (LOC101244496), mRNA	K00487	CYP73A	trans-cinnamate 4-monooxygenase	http://www.genome.jp/dbget-bin/www_bget?ko:K00487	P48522	1358
Cluster-11506.143835	48.83	46.88	61.19	43.49	59.04	44.39	178.47	441.38	379.59	191.12	176.07	207.13	114.66	150.31	107.6	176.45	198.53	146.86	94.56	92.6	95.82	55.51	52.12	56.83	254.71	97.96	71.18	171.15	110.27	119.18	Phenylpropane biosynthesis	trans-cinnamate 4-monooxygenase	C4H	193506912	ACF19421.1	575	3.6e-57	candidate cinnamic acid 4-hydroxylase [Capsicum annuum]	697106509	XM_009608792.1	429	0	PREDICTED: Nicotiana tomentosiformis trans-cinnamate 4-monooxygenase (LOC104101351), mRNA	K00487	CYP73A	trans-cinnamate 4-monooxygenase	http://www.genome.jp/dbget-bin/www_bget?ko:K00487	P37115	555
Cluster-11506.143836	2.32	2.09	2.96	1.87	2.77	1.83	6.05	67.53	48.93	8.71	8.58	9.41	2.86	5.34	3.15	16.29	23.93	20.48	10.65	8.54	8.5	7.16	6.42	6.24	29.73	10.13	11.76	19.35	20.21	19.69	Phenylpropane biosynthesis	trans-cinnamate 4-monooxygenase	C4H	565368510	XP_006350887.1	1250	6.2e-135	PREDICTED: trans-cinnamate 4-monooxygenase-like [Solanum tuberosum]	663673444	HG975445.1	618	0	Solanum pennellii chromosome ch06, complete genome	K00487	CYP73A	trans-cinnamate 4-monooxygenase	http://www.genome.jp/dbget-bin/www_bget?ko:K00487	P48522	1189
Cluster-11506.103438	9.36	12.66	17.81	25.76	53.71	20.89	110.36	143.38	104.98	42.18	51.44	82.2	76.12	69.93	70.86	75.9	123.82	134.26	27.73	22.89	15.14	6.44	6.93	2.88	90.86	14.06	18.48	19.93	26.14	20.48	Phenylpropane biosynthesis	4-coumarate--CoA ligase	4CL	5163399	AAD40664.1	392	2e-36	4-coumarate:coenzyme A ligase [Solanum tuberosum]	586616620	KF943627.1	168	4.96226e-81	Solanum tuberosum cultivar Shepody 4-coumarate:coenzyme A ligase mRNA, complete cds	K01904	4CL	4-coumarate--CoA ligase	http://www.genome.jp/dbget-bin/www_bget?ko:K01904	P31684	392
Cluster-11506.103439	16.65	16.25	23.54	20.55	45	20.18	99.31	123.62	102.14	35.57	44.88	74.93	49.45	67.87	46.42	102.75	149.59	133.94	41.27	27.5	26.72	11.06	11.58	12.13	110.67	25.83	21.26	22.28	23.39	20.93	Phenylpropane biosynthesis	4-coumarate--CoA ligase	4CL	346990426	AEO52694.1	2590	1.7e-290	4-coumarate:CoA ligase [Petunia x hybrida]	698507024	XM_009800561.1	1031	0	PREDICTED: Nicotiana sylvestris 4-coumarate--CoA ligase 1 (LOC104245015), mRNA	K01904	4CL	4-coumarate--CoA ligase	http://www.genome.jp/dbget-bin/www_bget?ko:K01904	O24145	2586
Cluster-11506.109206	9.93	6.81	10.19	6.35	10.71	8.17	3	1.77	2.27	1.63	1.42	2.7	5.39	7.7	4.07	105.89	91.35	82.2	8.24	8.6	5.73	1.73	1.16	1.26	13.02	4.37	5.84	4.64	4.46	4.64	Phenylpropane biosynthesis	4-coumarate--CoA ligase	4CL	460392083	XP_004241647.1	1613	1.8e-177	PREDICTED: 4-coumarate--CoA ligase 2 [Solanum lycopersicum]	698505303	XM_009799810.1	692	0	PREDICTED: Nicotiana sylvestris 4-coumarate--CoA ligase 2 (LOC104244401), mRNA	K01904	4CL	4-coumarate--CoA ligase	http://www.genome.jp/dbget-bin/www_bget?ko:K01904	O24146	1574
Cluster-11506.109207	8.16	6.62	10.64	4.86	8.24	6.64	2.23	2.35	2.27	1.21	0.77	1.81	3.62	5.4	3.78	91.6	84.15	90.96	9.25	6.75	6.27	0.74	1.14	1.29	15.61	6.03	4.55	6.03	3.71	3.45	Phenylpropane biosynthesis	4-coumarate--CoA ligase	4CL	565401584	XP_006366277.1	970	7.1e-103	PREDICTED: 4-coumarate--CoA ligase 2-like [Solanum tuberosum]	565401583	XM_006366215.1	498	0	PREDICTED: Solanum tuberosum 4-coumarate--CoA ligase 2-like (LOC102584603), mRNA	K01904	4CL	4-coumarate--CoA ligase	http://www.genome.jp/dbget-bin/www_bget?ko:K01904	O24146	961
Cluster-11506.169333	26.77	27.01	30.13	15.58	15.21	19.92	257.61	184.77	193.71	51.4	57.38	81.08	45.63	60.16	45.68	27.76	33.7	41.99	21.34	24.38	23.66	19.23	21.14	21.17	49.08	25.11	23.9	25.42	29.6	28.42	Phenylpropane biosynthesis	4-coumarate--CoA ligase	4CL	697189323	XP_009603714.1	1957	4.1e-217	PREDICTED: 4-coumarate--CoA ligase 2 [Nicotiana tomentosiformis]	697189322	XM_009605419.1	786	0	PREDICTED: Nicotiana tomentosiformis 4-coumarate--CoA ligase 2 (LOC104098635), mRNA	K01904	4CL	4-coumarate--CoA ligase	http://www.genome.jp/dbget-bin/www_bget?ko:K01904	P31687	1496
Cluster-11506.169334	0.13	0.11	0.07	16.83	18.21	18.08	0.19	59.11	42.62	54.04	52.57	71.33	57.79	83.93	52.08	0	0.16	0	0	0	0	0	0	0	0	0	0.16	0	0.09	0.25	Phenylpropane biosynthesis	4-coumarate--CoA ligase	4CL	697189323	XP_009603714.1	1884	1.4e-208	PREDICTED: 4-coumarate--CoA ligase 2 [Nicotiana tomentosiformis]	697189322	XM_009605419.1	753	0	PREDICTED: Nicotiana tomentosiformis 4-coumarate--CoA ligase 2 (LOC104098635), mRNA	K01904	4CL	4-coumarate--CoA ligase	http://www.genome.jp/dbget-bin/www_bget?ko:K01904	P31687	1448
Cluster-11506.169335	18.47	18.94	20.91	13.35	15.45	16.19	179.6	188.98	174.68	55.55	53.52	79.68	82.06	109.03	72.69	17.67	24.82	27.47	17.44	19.22	14.22	11.08	13.91	11.86	34.11	20.42	14.93	23.67	17.44	19.11	Phenylpropane biosynthesis	4-coumarate--CoA ligase	4CL	698549846	XP_009768781.1	589	8.9e-59	PREDICTED: 4-coumarate--CoA ligase 2 [Nicotiana sylvestris]	698549845	XM_009770479.1	337	1.896e-174	PREDICTED: Nicotiana sylvestris 4-coumarate--CoA ligase 2 (LOC104219753), mRNA	K01904	4CL	4-coumarate--CoA ligase	http://www.genome.jp/dbget-bin/www_bget?ko:K01904	P31687	524
Cluster-11506.173513	3.2	3.21	3.7	4.92	3.89	5.04	4.37	5.42	3.46	5.94	5.32	7.09	4.67	3.77	5.21	15.51	16.72	17.79	7.2	6.68	6.47	6.3	5.87	5.87	11.76	6.31	6.58	8.77	10.02	9.22	Phenylpropane biosynthesis	4-coumarate--CoA ligase	4CL	697188685	XP_009603383.1	1179	7.9e-127	PREDICTED: 4-coumarate--CoA ligase-like 7 [Nicotiana tomentosiformis]	698479447	XM_009788507.1	542	0	PREDICTED: Nicotiana sylvestris 4-coumarate--CoA ligase-like 7 (LOC104234871), mRNA	K01904	4CL	4-coumarate--CoA ligase	http://www.genome.jp/dbget-bin/www_bget?ko:K01904	Q9M0X9	996
Cluster-11506.173516	11.74	15.11	12.51	10.46	13.51	9.45	9.04	3.82	3.7	8.32	6.02	12.06	3.52	4.22	6.46	17.79	20.19	23.79	7.58	11.66	8.18	12.09	9.2	8.41	12.73	8.87	9.31	18.73	16.33	17.79	Phenylpropane biosynthesis	4-coumarate--CoA ligase	4CL	697188685	XP_009603383.1	356	5.4e-32	PREDICTED: 4-coumarate--CoA ligase-like 7 [Nicotiana tomentosiformis]	565346149	XM_006340067.1	249	8.95942e-126	PREDICTED: Solanum tuberosum 4-coumarate--CoA ligase-like 7-like (LOC102597265), mRNA	K01904	4CL	4-coumarate--CoA ligase	http://www.genome.jp/dbget-bin/www_bget?ko:K01904	Q9M0X9	314
Cluster-11506.111135	14.87	22.34	22.68	51.15	50.93	70.05	450.34	939.44	727.07	995.19	958.83	1320.4	1388.55	1395.78	1027.08	4.7	2.32	1.94	12.93	15.09	13.17	1.08	1.03	0.92	24.32	1.82	1.13	10.67	8.29	6.98	flavonoid biosynthesis	chalcone synthase	CHS	347466180	AEO96985.1	1421	3.5e-155	chalcone synthase [Gossypium hirsutum]	20535	X14597.1	703	0	P.hybrida chsJ gene for chalcone synthase	K00660	CHS	chalcone synthase	http://www.genome.jp/dbget-bin/www_bget?ko:K00660	P23418	1405
Cluster-11506.112337	0.06	0.95	0.19	0.43	0.5	1.55	2.92	7.87	5.76	6.67	5.84	6.63	6.92	6.93	3.69	0	0.07	0	0	0	0.08	0	0	0	0.13	0	0	0.14	0.08	0.07	flavonoid biosynthesis	chalcone synthase	CHS	568214720	NP_001275296.1	310	2.1e-26	chalcone synthase 2 [Solanum tuberosum]>gi|5921757|sp|Q43188.1|CHS2_SOLTU RecName: Full=Chalcone synthase 2; AltName: Full=Naringenin-chalcone synthase 2>gi|1470060|gb|AAB05239.1| chalcone synthase 2 [Solanum tuberosum]	697125236	XM_009618342.1	160	4.7938e-76	PREDICTED: Nicotiana tomentosiformis chalcone synthase 2 (LOC104109127), mRNA	K00660	CHS	chalcone synthase	http://www.genome.jp/dbget-bin/www_bget?ko:K00660	Q43188	310
Cluster-11506.112338	97.43	105.89	105.54	166.88	139.61	175.95	3937.26	3115.47	3086.39	5377.41	5086.51	6398.21	3207.66	3785.4	2656.89	12.1	9.85	7.11	56.94	69.97	60.31	7.66	7.12	7.53	95.9	6.72	6.42	19.38	15.71	11.35	flavonoid biosynthesis	chalcone synthase	CHS	390629117	AFM29141.1	1912	7.3e-212	chalcone synthase, partial [Lycium barbarum]	390629116	JQ964237.1	1105	0	Lycium barbarum isolate chsT1 chalcone synthase (CHS) mRNA, partial cds	K00660	CHS	chalcone synthase	http://www.genome.jp/dbget-bin/www_bget?ko:K00660	P48386	1792
Cluster-11506.124596	1.45	1.92	1.45	1.44	1.71	2.68	11.84	20.63	16.19	19.46	24.78	25.46	11.28	14.68	5.82	0.1	0.1	0	1.08	0.12	0.43	0	0	0	0.95	0	0	0.11	0.09	0	flavonoid biosynthesis	chalcone synthase	CHS	390629117	AFM29141.1	1594	5.5e-175	chalcone synthase, partial [Lycium barbarum]	390629116	JQ964237.1	931	0	Lycium barbarum isolate chsT1 chalcone synthase (CHS) mRNA, partial cds	K00660	CHS	chalcone synthase	http://www.genome.jp/dbget-bin/www_bget?ko:K00660	P51082	1465
Cluster-11506.206515	15.48	13.7	13.93	13.77	14.8	10.16	362.98	557.71	450.65	107.19	122.38	199.36	61.59	145.38	109.44	9.14	11.92	10.82	15.25	15.31	15.2	8.79	10.04	8.11	34.59	7.27	6.41	9.34	8.66	9.16	flavonoid biosynthesis	chalcone flavanone isomerase	CHI	723634345	AIY22759.1	1008	3.5e-107	chalcone flavanone isomerase [Iochroma calycinum]	723634344	KJ094342.1	486	0	Iochroma calycinum voucher Smith 510 (WIS) chalcone flavanone isomerase (CHI) mRNA, complete cds	K01859	E5.5.1.6	chalcone isomerase	http://www.genome.jp/dbget-bin/www_bget?ko:K01859	Q33DL3	986
Cluster-11506.123283	89.04	100.33	97.08	190.68	157.5	132.08	3319.05	3569.48	2961.14	4864.12	4380.57	5259.45	4547.75	5013.34	4446.17	66.19	104.07	147.98	101.66	117.15	106.58	202.29	192.67	195.65	2017.47	375.28	342.47	674.16	688.17	656.37	flavonoid biosynthesis	flavanone 3-hydroxylase	F3H	657202182	AID50182.1	1754	1.3e-193	flavanone 3-hydroxylase [Lycium chinense]	657202181	KJ636468.1	1068	0	Lycium chinense flavanone 3-hydroxylase (F3H) mRNA, complete cds	K00475	E1.14.11.9	naringenin 3-dioxygenase	http://www.genome.jp/dbget-bin/www_bget?ko:K00475	Q07353	1641
Cluster-11506.73768	12.59	10.67	11.24	31.93	32.65	29.91	74.05	72.92	76.79	71.93	71.94	72.22	121.04	133.81	111.51	13.62	8.78	7.24	25.18	22.61	24.07	18	16.45	17.26	42.04	16.21	13.84	30.65	30.19	27.87	flavonoid biosynthesis	flavonoid 3'-hydroxylase	F3'H	723634323	AIY22748.1	2238	1.3e-249	flavonoid 3'-hydroxylase [Iochroma calycinum]	723634324	KJ094353.1	1109	0	Iochroma cyaneum voucher Smith 265 (WIS) flavonoid 3'-hydroxylase (F3'H) mRNA, complete cds	K05280	E1.14.13.21	flavonoid 3'-monooxygenase	http://www.genome.jp/dbget-bin/www_bget?ko:K05280	Q9SBQ9	2119
Cluster-11506.73770	4	1.98	0.31	12.01	7.81	8.18	19.49	24.05	24.59	59.84	56.21	48.37	54.75	57.11	51.83	3.42	0.57	1.93	3.22	2.16	3.28	7.06	6.98	8.59	18.94	2.13	6.49	9.36	8.53	11.44	flavonoid biosynthesis	flavonoid 3'-hydroxylase	F3'H	697176627	XP_009597267.1	521	4.2e-51	PREDICTED: flavonoid 3'-monooxygenase [Nicotiana tomentosiformis]	723634324	KJ094353.1	310	1.16545e-159	Iochroma cyaneum voucher Smith 265 (WIS) flavonoid 3'-hydroxylase (F3'H) mRNA, complete cds	K05280	E1.14.13.21	flavonoid 3'-monooxygenase	http://www.genome.jp/dbget-bin/www_bget?ko:K05280	Q9SBQ9	498
Cluster-11506.120694	51.14	72.92	69.1	83.58	85.25	81.93	2310.05	1775.23	1983.2	2174.69	2092.14	2386.23	1167.09	1469.77	1248.23	23.08	41.16	75.59	13.66	16.01	14.28	2.12	2.05	2.22	442.43	9.82	6.55	14.84	7.58	7.68	flavonoid biosynthesis	flavonoid 3',5'-hydroxylase	F3'5'H	723634327	AIY22750.1	2003	1.6e-222	flavonoid 3',5'-hydroxylase [Iochroma calycinum]	723634330	KJ094354.1	863	0	Iochroma cyaneum voucher Smith 265 (WIS) flavonoid 3',5'-hydroxylase (F3'5'H) mRNA, complete cds	K13083	CYP75A	flavonoid 3',5'-hydroxylase	http://www.genome.jp/dbget-bin/www_bget?ko:K13083	P48419	1939
Cluster-11506.120695	4.06	4.96	6.6	21.53	25.86	27.47	295.07	45.82	160.93	562.32	461.05	615.32	312.95	427.54	383.2	2.08	6.7	11.47	1.4	3.11	0	0.6	0.53	0.73	95.13	1.45	0	3.45	1.77	1.36	flavonoid biosynthesis	flavonoid 3',5'-hydroxylase	F3'5'H	723634327	AIY22750.1	1121	5e-120	flavonoid 3',5'-hydroxylase [Iochroma calycinum]	723634330	KJ094354.1	499	0	Iochroma cyaneum voucher Smith 265 (WIS) flavonoid 3',5'-hydroxylase (F3'5'H) mRNA, complete cds	K13083	CYP75A	flavonoid 3',5'-hydroxylase	http://www.genome.jp/dbget-bin/www_bget?ko:K13083	P48419	1096
Cluster-11506.120696	1.6	1.32	0	12.4	4.36	6.73	46.51	140.59	71.48	231.87	311.73	201.44	24.9	12.78	0	2	0	0	0.7	0	2.82	0	0	0	0	0	1.59	0	0	0	flavonoid biosynthesis	flavonoid 3',5'-hydroxylase	F3'5'H	723634327	AIY22750.1	1121	5e-120	flavonoid 3',5'-hydroxylase [Iochroma calycinum]	723634330	KJ094354.1	499	0	Iochroma cyaneum voucher Smith 265 (WIS) flavonoid 3',5'-hydroxylase (F3'5'H) mRNA, complete cds	K13083	CYP75A	flavonoid 3',5'-hydroxylase	http://www.genome.jp/dbget-bin/www_bget?ko:K13083	P48419	1096
Cluster-11506.146975	3.34	4.02	4.49	6.75	3.79	4.15	23.88	196.89	167.71	164.85	182.6	183.46	147.28	192.71	193.29	1.84	3.71	6.03	0	0	1.28	0	0	0	30.84	0	0.59	0	0.5	0	flavonoid biosynthesis	flavonoid 3',5'-hydroxylase	F3'5'H	723634329	AIY22751.1	1070	6.2e-114	flavonoid 3',5'-hydroxylase [Iochroma calycinum]	723634330	KJ094354.1	457	0	Iochroma cyaneum voucher Smith 265 (WIS) flavonoid 3',5'-hydroxylase (F3'5'H) mRNA, complete cds	K13083	CYP75A	flavonoid 3',5'-hydroxylase	http://www.genome.jp/dbget-bin/www_bget?ko:K13083	P48419	1030
Cluster-11506.146976	0	0	0	8.14	10.65	8.62	133.08	56.31	69.41	236.01	232.36	270.08	64.79	61.48	49.58	0.31	0	0	1.04	0.9	0	0.13	0.12	0.18	4.33	0.83	0	0.79	0	0.61	flavonoid biosynthesis	flavonoid 3',5'-hydroxylase	F3'5'H	723634329	AIY22751.1	1080	4.3e-115	flavonoid 3',5'-hydroxylase [Iochroma calycinum]	299114998	AB496977.1	460	0	Solanum tuberosum p pseudogene, flavonoid 3',5'-hydroxylase, note: interrupted exon 1	K13083	CYP75A	flavonoid 3',5'-hydroxylase	http://www.genome.jp/dbget-bin/www_bget?ko:K13083	P48419	1040
Cluster-11506.87619	31.13	25.48	24.46	39.5	30.41	56.31	60.86	29.6	43.87	17.86	9.66	7.86	2.67	5.11	4.24	15.04	8.77	7.81	81.31	89.1	84.52	25.73	28.57	28.02	42.09	18.89	16.47	18.76	18.63	15	Flavone and flavonol biosynthesis	flavonol synthase	FLS	91258986	ABE28017.1	1624	1.2e-178	flavonol synthase [Nicotiana tabacum]	568214959	NM_001287997.1	727	0	Solanum tuberosum flavonol synthase (FLS), mRNA >gnl|BL_ORD_ID|6522689 Solanum tuberosum flavonol synthase (FLS) mRNA, complete cds	K05278	FLS	flavonol synthase	http://www.genome.jp/dbget-bin/www_bget?ko:K05278	Q07512	1599
Cluster-11506.134243	0.12	0	0	2.97	2.75	5.4	8.48	28.43	27.73	47.07	64.57	74.12	18.95	20.3	21	0.67	0.97	0.33	0.37	0	0.82	0.11	0	0.1	5.77	0.24	0	0.08	0.09	0.17	Anthocyanin biosynthesis	dihydroflavonol 4-reductase	DFR	372199333	AEX88625.1	1362	4.2e-148	dihydroflavonol 4-reductase [Lycium ruthenicum]	372199332	JN849097.1	791	0	Lycium ruthenicum dihydroflavonol 4-reductase (DFR1) mRNA, complete cds	K13082	DFR	bifunctional dihydroflavonol 4-reductase/flavanone 4-reductase	http://www.genome.jp/dbget-bin/www_bget?ko:K13082	P14720	1240
Cluster-11506.134244	0	0.47	0.15	10.06	11.02	9.43	93.66	102.53	110.13	150.7	180.82	183.19	55.15	56.29	53.07	0.79	0.53	0.52	0.32	1	0.2	0.22	0.07	0	12.27	0.21	0.6	0.32	0.37	0	Anthocyanin biosynthesis	dihydroflavonol 4-reductase	DFR	372199333	AEX88625.1	1026	3.8e-109	dihydroflavonol 4-reductase [Lycium ruthenicum]	372199332	JN849097.1	616	0	Lycium ruthenicum dihydroflavonol 4-reductase (DFR1) mRNA, complete cds	K13082	DFR	bifunctional dihydroflavonol 4-reductase/flavanone 4-reductase	http://www.genome.jp/dbget-bin/www_bget?ko:K13082	P14720	918
Cluster-11506.135843	87.43	99.11	90.71	126.34	136.63	120.36	1845.42	2154.77	1941.35	2400.62	2059.66	2310.7	1283.8	1355.97	1435.35	51.23	56.91	68.74	25.55	36.09	30.24	10.66	11.11	11.11	565.49	28.28	27.88	13.98	14.41	12.67	Anthocyanin biosynthesis	dihydroflavonol 4-reductase	DFR	397701711	AFO59589.1	1758	5.1e-194	diihydroflavonol 4-reductase [Iochroma umbellatum]	349663686	JN191625.1	1098	0	Lycium barbarum cultivar ning qi 1 dihydroflavonol 4-reductase mRNA, complete cds	K13082	DFR	bifunctional dihydroflavonol 4-reductase/flavanone 4-reductase	http://www.genome.jp/dbget-bin/www_bget?ko:K13082	P14720	1724
Cluster-11506.144529	6.93	7.53	6.96	8.73	5.84	7.44	12.31	6.31	5.03	123.22	133.68	152.18	0.4	1.08	0.71	3.19	2.23	3.18	1.94	3.33	2.75	0.2	0.65	0.72	25.42	1.23	0.74	0.63	0.78	0.81	Anthocyanin biosynthesis	dihydroflavonol 4-reductase	DFR	372199333	AEX88625.1	1026	4e-109	dihydroflavonol 4-reductase [Lycium ruthenicum]	372199332	JN849097.1	616	0	Lycium ruthenicum dihydroflavonol 4-reductase (DFR1) mRNA, complete cds	K13082	DFR	bifunctional dihydroflavonol 4-reductase/flavanone 4-reductase	http://www.genome.jp/dbget-bin/www_bget?ko:K13082	P14720	918
Cluster-11506.110729	49.12	70.79	65.77	151.1	127.73	132.74	3907.27	2821.07	2900	2950.15	2856.3	3292.88	2920.75	3008.19	2550.29	4.35	3.29	3.82	12.07	11.23	11.67	11.59	10.03	9.55	901.25	28.93	25.19	34.89	31.47	30.67	Anthocyanin biosynthesis	anthocyanin synthase	ANS	339740058	AEJ90548.1	1351	4.4e-147	anthocyanin synthase [Solanum tuberosum]	723634350	KJ094351.1	725	0	Iochroma cyaneum voucher Smith 265 (WIS) anthocyanidin synthase (ANS) mRNA, complete cds	K05277	E1.14.11.19	leucoanthocyanidin dioxygenase	http://www.genome.jp/dbget-bin/www_bget?ko:K05277	P51092	1304
Cluster-11506.110730	1.03	1	1.07	2.22	3.28	3.13	20.61	18.96	17.28	26.02	31.23	26.91	34.52	31.3	23.2	0.28	0.26	0.48	0.31	0.74	0.74	0.04	0	0.16	10.74	0.22	0.32	0.83	0.56	0.37	Anthocyanin biosynthesis	anthocyanin synthase	ANS	723634351	AIY22762.1	817	4.4e-85	anthocyanidin synthase [Iochroma cyaneum]	339740057	HQ701728.1	725	0	Solanum tuberosum cultivar Chieftain anthocyanin synthase (ANS) gene, complete cds	K05277	E1.14.11.19	leucoanthocyanidin dioxygenase	http://www.genome.jp/dbget-bin/www_bget?ko:K05277	P51092	785
Cluster-11506.107647	0.29	0	0.23	0.43	0.41	0.6	19.76	29.45	26.8	35.2	43	59.12	42.32	55.35	30.5	0	0	0.27	0.25	0.17	0.09	0.19	0.44	0	21.4	0.6	1.23	1.58	2.16	1.62	Anthocyanin modification	anthocyanin methyltransferase	AOMT, CROMT2	662858648	AIE77047.1	225	2.9e-16	anthocyanin methyltransferase [Petunia x hybrida]	663673454	HG975448.1	92	6.01178e-38	Solanum pennellii chromosome ch09, complete genome	K13272	AOMT, CROMT2	flavonoid O-methyltransferase	http://www.genome.jp/dbget-bin/www_bget?ko:K13272	C7AE94	198
Cluster-11506.156338	27.83	27.34	32.01	121.06	94.4	69.61	3646.61	3845.01	3259.45	3490.72	3529.08	3753.24	3312.92	4038.38	3574.54	27.21	57.79	81.66	28.61	28.5	22.12	244.67	262.96	258.5	1557.92	799.69	696.93	632	664.69	587.29	Anthocyanin modification	anthocyanin methyltransferase	AOMT, CROMT2	662858644	AIE77045.1	1062	2.4e-113	anthocyanin methyltransferase [Petunia x hybrida]	662858641	KJ676512.1	373	0	Petunia x hybrida cultivar M1 anthocyanin methyltransferase (MF1) mRNA, complete cds	K13272	AOMT, CROMT2	flavonoid O-methyltransferase	http://www.genome.jp/dbget-bin/www_bget?ko:K13272	C7AE94	790
Cluster-11506.156339	0.09	0.31	0.73	0.87	0.72	1.47	29.25	38.39	36.35	57.38	75.15	68.7	32.5	37.04	33.66	0.54	0.69	1.03	0.75	0.12	0.47	0.89	1.7	1.88	39.84	10.08	10.22	9.34	9.04	6.34	Anthocyanin modification	anthocyanin methyltransferase	AOMT, CROMT2	662858644	AIE77045.1	448	2.2e-42	anthocyanin methyltransferase [Petunia x hybrida]	--	--	--	--	--	K13272	AOMT, CROMT2	flavonoid O-methyltransferase	http://www.genome.jp/dbget-bin/www_bget?ko:K13272	C7AE94	325
Cluster-11506.156340	0.4	0.85	0.4	2.37	0.78	1.84	39.21	35.37	37.83	55.27	64.8	59.5	46.08	45.32	47.48	0	0.06	0	0	0.22	0	0.49	0.29	0.71	7.68	0.51	0.75	1.36	1.5	1.95	Anthocyanin modification	anthocyanin methyltransferase	AOMT, CROMT2	662858650	AIE77048.1	426	1.1e-39	anthocyanin methyltransferase [Petunia integrifolia subsp. inflata]	663673454	HG975448.1	90	6.02152e-37	Solanum pennellii chromosome ch09, complete genome	K13272	AOMT, CROMT2	flavonoid O-methyltransferase	http://www.genome.jp/dbget-bin/www_bget?ko:K13272	Q9C9W3	321
Cluster-11506.181711	5.92	6.89	7.57	33.1	25.11	26.37	760.37	825.92	703.45	1209.68	1392.78	1452.22	1118.28	1264.09	989.6	0.54	0.49	1.04	1.36	1.6	0.91	4.76	5.21	5.68	325.31	20.21	17.32	34.19	35.44	27.76	Anthocyanin modification	anthocyanin methyltransferase	AOMT, CROMT2	662858644	AIE77045.1	834	7.3e-87	anthocyanin methyltransferase [Petunia x hybrida]	662858641	KJ676512.1	301	4.14254e-154	Petunia x hybrida cultivar M1 anthocyanin methyltransferase (MF1) mRNA, complete cds	K13272	AOMT, CROMT2	flavonoid O-methyltransferase	http://www.genome.jp/dbget-bin/www_bget?ko:K13272	C7AE94	656
Cluster-11506.173778	4.82	6.37	7.75	21.84	11.9	14.29	11.16	12.11	15.1	29.4	20.64	19.52	18.79	20.73	26.42	5.48	6.34	7.44	10.46	12.4	13.08	6.85	7.9	6.75	14.58	4.53	5.22	9.19	10.11	9.67	Anthocyanin modification	flavonoid 3-O-glucosyltransferase	UFGT	565395104	XP_006363187.1	2018	4.3e-224	PREDICTED: UDP-glucose flavonoid 3-O-glucosyltransferase 6-like [Solanum tuberosum]	261264985	GU048904.1	1074	0	Capsicum annuum clone BAC CaCM588005, complete sequence	--	UFGT	--	--	Q2V6K0	849
Cluster-11506.103059	5.53	4.87	5.67	10.14	6.4	6.69	10.64	2.65	5.09	4.24	5.3	4.87	2.82	3.66	2.31	5.87	4.36	3.45	13.73	14.56	14.11	11.16	12.75	11.2	20.15	7.14	6.19	4.58	3.45	3.96	Anthocyanin modification	flavonoid 3-O-glucosyltransferase	UFGT	697113757	XP_009610764.1	2035	4.6e-226	PREDICTED: anthocyanidin 3-O-glucosyltransferase 2-like [Nicotiana tomentosiformis]	565374358	XM_006353669.1	887	0	PREDICTED: Solanum tuberosum putative UDP-glucose flavonoid 3-O-glucosyltransferase 3-like (LOC102603533), mRNA	--	UFGT	--	--	Q2V6K0	1023
Cluster-11506.76349	6.67	0.82	0	11.86	9.48	5.42	271.87	341.69	330.81	283.36	381.95	403.27	236.08	332.16	274.66	4.26	5.87	10.06	8.77	7.76	10.69	28.64	26.58	21.85	321.03	49.22	77.75	64.8	98.18	91.17	Anthocyanin modification	flavonoid 3-O-glucosyltransferase	UFGT	568214269	NP_001275017.1	1894	7.7e-210	flavonoid 3-glucosyl transferase precursor [Solanum tuberosum]>gi|62112651|gb|AAX63403.1| flavonoid 3-glucosyl transferase [Solanum tuberosum]	390098344	JN808443.1	866	0	Capsicum annuum flavonoid 3-glucosyl transferase mRNA, complete cds	--	UFGT	--	--	Q43641	1575
Cluster-11506.96792	3.09	2.59	2.06	2.77	3.49	2.78	2.71	0.8	1.02	1.35	2.48	1.95	7.8	6	5.57	7.31	6.53	8.01	2.03	1.99	2.96	0.96	0.93	0.76	5.89	1.94	1.94	2.78	2.91	3.23	Anthocyanin modification	flavonoid 3-O-glucosyltransferase	UFGT	697113757	XP_009610764.1	2049	1e-227	PREDICTED: anthocyanidin 3-O-glucosyltransferase 2-like [Nicotiana tomentosiformis]	565374358	XM_006353669.1	888	0	PREDICTED: Solanum tuberosum putative UDP-glucose flavonoid 3-O-glucosyltransferase 3-like (LOC102603533), mRNA	--	UFGT	--	--	Q2V6K0	1021
Cluster-11506.76350	26.97	29.7	33.81	22.69	19.13	17.76	1066.94	621.68	650.04	437.23	451.14	507.26	402.32	497.92	379.41	1.29	2.5	2.43	8.99	10.92	6.25	19.74	18.77	22.87	250.57	71.11	45.66	96.88	89.23	70.33	Anthocyanin modification	anthocyanidin 3-O-glucosyltransferase	3GT	568214269	NP_001275017.1	1894	8.4e-210	flavonoid 3-glucosyl transferase precursor [Solanum tuberosum]>gi|62112651|gb|AAX63403.1| flavonoid 3-glucosyl transferase [Solanum tuberosum]	698561253	XM_009773776.1	902	0	PREDICTED: Nicotiana sylvestris anthocyanidin 3-O-glucosyltransferase-like (LOC104222537), mRNA	--	3GT	--	--	Q43641	1575
Cluster-11506.105795	25.43	22.78	24.78	23.89	27.65	18.44	12.78	8.94	9.69	10.33	12.51	12.3	3.21	3.26	4.52	32.9	28.45	28.74	30.45	32.61	32.84	16.48	16.24	16.2	7.79	6.97	5.68	3.31	3.44	3.66	Anthocyanin modification	anthocyanidin 3-O-glucosyltransferase	3GT	697113753	XP_009610762.1	2092	1.2e-232	PREDICTED: anthocyanidin 3-O-glucosyltransferase 2-like [Nicotiana tomentosiformis]	698542531	XM_009768137.1	825	0	PREDICTED: Nicotiana sylvestris anthocyanidin 3-O-glucosyltransferase 2-like (LOC104217805), mRNA	--	3GT	--	--	Q2V6K0	1036
Cluster-11506.105796	3.19	2.61	2.87	5.01	2.99	3.3	9.14	4.97	6.07	13.3	16.8	17.32	17.08	15.4	15.04	1.88	1.92	1.63	3.94	3.31	3.87	11.44	10.35	10.83	8.78	16.64	15.55	13.06	12.37	11.92	Anthocyanin modification	anthocyanidin 3-O-glucosyltransferase	3GT	698519937	XP_009804834.1	2012	2e-223	PREDICTED: anthocyanidin 3-O-glucosyltransferase 2-like [Nicotiana sylvestris]	698519936	XM_009806532.1	850	0	PREDICTED: Nicotiana sylvestris anthocyanidin 3-O-glucosyltransferase 2-like (LOC104249994), mRNA	--	3GT	--	--	Q66PF3	1099
Cluster-11506.158143	26.19	16.01	14.25	2.25	2.7	0.91	13.99	0.77	1.36	0.13	0.36	0.11	0.8	1.44	2.29	0.65	0.16	0.33	10.18	9.91	6.95	1.53	1.29	0.54	4.44	1	0.88	0.14	0.49	0.92	Anthocyanin modification	anthocyanidin 3-O-glucosyltransferase	3GT	460375424	XP_004233506.1	801	1.5e-83	PREDICTED: anthocyanidin 3-O-glucosyltransferase 5-like [Solanum lycopersicum]	697109209	XM_009610166.1	311	3.32424e-160	PREDICTED: Nicotiana tomentosiformis anthocyanidin 3-O-glucosyltransferase 5-like (LOC104102460), mRNA	K12356	3GT	coniferyl-alcohol glucosyltransferase	http://www.genome.jp/dbget-bin/www_bget?ko:K12356	Q40287	497
Cluster-11506.86089	21.7	24.05	22.35	55.5	45.22	29.04	1773.06	2052.03	2009.28	1755.07	1838.87	1934.67	1028.58	1218.84	1127.7	26.45	58.66	78.79	11.72	12.82	11.58	32.35	30.15	32.87	350.36	34.67	31.81	23.25	22.32	22.62	Anthocyanin modification	anthocyanidin 3-O-glucosyltransferase	3GT	698529101	XP_009761380.1	2304	2.2e-257	PREDICTED: anthocyanidin 3-O-glucosyltransferase [Nicotiana sylvestris]	697156781	XM_009588848.1	1106	0	PREDICTED: Nicotiana tomentosiformis anthocyanidin 3-O-glucosyltransferase (LOC104084893), mRNA	--	3GT	--	--	Q43716	2181
Cluster-11506.119639	29.42	16.92	16.12	8.44	17.51	12.61	0.28	0.58	1.41	0	0	0	0	0	0.17	5.96	6.41	3.52	0	0.71	0.39	0	0.16	0	0	0	0	0	0	0	Proanthocyanidin biosynthesis	leucoanthocyanidin reductase	LAR	565393819	XP_006362568.1	286	7.2e-24	PREDICTED: leucoanthocyanidin reductase-like [Solanum tuberosum]	663673443	HG975444.1	194	3.38181e-95	Solanum pennellii chromosome ch05, complete genome	K13081	LAR	leucoanthocyanidin reductase	http://www.genome.jp/dbget-bin/www_bget?ko:K13081	Q84V83	127
Cluster-11506.119641	53.3	33.48	33.2	9.14	23.1	15.76	0.45	1.96	2.09	0	0	0	0	0.05	0.14	11.7	10.31	10.2	1.31	3.52	2.5	0	0.2	0	0	0	0	0.07	0.07	0	Proanthocyanidin biosynthesis	leucoanthocyanidin reductase	LAR	565393819	XP_006362568.1	1122	1.5e-120	PREDICTED: leucoanthocyanidin reductase-like [Solanum tuberosum]	697120686	XM_009616017.1	587	0	PREDICTED: Nicotiana tomentosiformis leucoanthocyanidin reductase-like (LOC104107265), transcript variant X2, mRNA	K13081	LAR	leucoanthocyanidin reductase	http://www.genome.jp/dbget-bin/www_bget?ko:K13081	Q84V83	781
Cluster-11506.146850	11.82	14.57	12.52	9.23	14.13	13.87	0.65	12.85	10.92	0.51	0.25	0.32	1.46	1.15	2.12	5.34	5.95	5.65	1.21	1.7	1.67	0.73	0.67	0.62	4.55	1.59	1.27	1.75	1.37	1.84	Proanthocyanidin biosynthesis	anthocyanidin reductase	ANR	698475844	XP_009785278.1	1535	3.4e-168	PREDICTED: anthocyanidin reductase [Nicotiana sylvestris]	565352693	XM_006343213.1	760	0	PREDICTED: Solanum tuberosum anthocyanidin reductase-like (LOC102584577), mRNA	K08695	ANR	anthocyanidin reductase	http://www.genome.jp/dbget-bin/www_bget?ko:K08695	Q9SEV0	1075
Cluster-11506.165224	12.18	10.19	11.16	13.01	13.97	12.14	14	18.55	16.93	14.09	15.54	13.84	15.2	15.33	15.12	13.55	14	14.98	10.21	12.71	12.13	19.09	13.73	16.21	12.56	14.82	13.89	13.99	14.23	13.58	Proanthocyanidin biosynthesis	leucoanthocyanidin dioxygenase	LDOX	565372065	XP_006352619.1	1500	3.1e-164	PREDICTED: leucoanthocyanidin dioxygenase-like isoform X1 [Solanum tuberosum]	565372064	XM_006352557.1	716	0	PREDICTED: Solanum tuberosum leucoanthocyanidin dioxygenase-like (LOC102599937), transcript variant X1, mRNA	--	LDOX	--	--	D4N501	517
Cluster-11506.195144	1.86	1.33	1.44	3.13	2.6	3.37	0.27	0.35	0.32	0	0	0	0	0.04	0	0.89	1.16	0.08	16.19	17.12	12.61	1.02	1.09	1.21	0.16	0.19	0.29	0	0	0.06	Proanthocyanidin biosynthesis	leucoanthocyanidin dioxygenase	LDOX	565365518	XP_006349452.1	1227	1.1e-132	PREDICTED: leucoanthocyanidin dioxygenase-like [Solanum tuberosum]	565365515	XM_006349389.1	497	0	PREDICTED: Solanum tuberosum leucoanthocyanidin dioxygenase-like (LOC102582404), mRNA	--	LDOX	--	--	P51091	481
Cluster-11506.195145	2.39	2.6	1.66	1.96	3.32	4.52	0.18	0.11	0	0.04	0.22	0.18	0	0.09	0.3	1.12	0.92	0.9	1.26	1.2	1.26	0.1	0	0.21	0.15	0	0.16	0	0	0.34	Proanthocyanidin biosynthesis	leucoanthocyanidin dioxygenase	LDOX	565365516	XP_006349451.1	457	2.8e-43	PREDICTED: leucoanthocyanidin dioxygenase-like [Solanum tuberosum]	663681403	HG975522.1	185	9.37462e-90	Solanum lycopersicum chromosome ch10, complete genome	--	LDOX	--	--	P51091	179
Cluster-11506.195146	9.21	13.2	11.08	17.75	17.66	31.73	29.86	14.84	19.62	25.9	29.62	48.46	96.06	59.69	76.95	8.3	5.94	4.75	45.64	41.5	41.29	20.69	20.41	21.02	68.17	28.32	27.91	16.37	17.66	15.9	Proanthocyanidin biosynthesis	leucoanthocyanidin dioxygenase	LDOX	697116666	XP_009612252.1	1583	9.6e-174	PREDICTED: leucoanthocyanidin dioxygenase-like [Nicotiana tomentosiformis]	565365515	XM_006349389.1	629	0	PREDICTED: Solanum tuberosum leucoanthocyanidin dioxygenase-like (LOC102582404), mRNA	--	LDOX	--	--	P51091	654
Cluster-11506.195147	3.67	2.12	2.84	2.64	2.74	4.56	0.17	0.26	0.59	0	0	0	0	0	0	1.22	1.52	0.33	11.58	13.68	11.23	0.83	0.7	0.62	0.19	0.6	0.7	0	0.22	0	Proanthocyanidin biosynthesis	leucoanthocyanidin dioxygenase	LDOX	723737759	XP_010327726.1	445	3.5e-42	PREDICTED: leucoanthocyanidin dioxygenase isoform X2 [Solanum lycopersicum]	565365517	XM_006349390.1	176	4.70209e-85	PREDICTED: Solanum tuberosum leucoanthocyanidin dioxygenase-like (LOC102582752), mRNA	--	LDOX	--	--	D4N501	159
Cluster-11506.195148	0.3	0.29	0.39	0.51	0.22	0.8	0.22	0.37	0.17	0.68	1.2	1.27	1.32	1.05	1.64	0.25	0.1	0.14	1.31	0.86	0.75	0	0.1	0.06	1.01	0.4	0.21	0.16	0.39	0.28	Proanthocyanidin biosynthesis	leucoanthocyanidin dioxygenase	LDOX	697116666	XP_009612252.1	1242	4.6e-134	PREDICTED: leucoanthocyanidin dioxygenase-like [Nicotiana tomentosiformis]	565365515	XM_006349389.1	486	0	PREDICTED: Solanum tuberosum leucoanthocyanidin dioxygenase-like (LOC102582404), mRNA	--	LDOX	--	--	P51091	510
Cluster-11506.177938	16.89	14.53	18.18	12.64	9.63	12.26	7.1	119.08	67.09	80.48	79.29	91.87	49.72	47.46	34.78	15.4	13.6	15.15	21.32	26.32	26.55	34.01	32.91	30.24	58.37	13.88	12.25	8.14	7.28	7.44	Anthocyanin modification	anthocyanidin 3-O-glucoside 5-O-glucosyltransferase	UGT75C1	209954707	BAG80544.1	2325	1e-259	UDP-glucose:glucosyltransferase [Lycium barbarum]	209954706	AB360620.1	1341	0	Lycium barbarum UGT75L5 mRNA for UDP-glucose:glucosyltransferase, complete cds	K12338	UGT75C1	anthocyanidin 3-O-glucoside 5-O-glucosyltransferase	http://www.genome.jp/dbget-bin/www_bget?ko:K12338	F8WKW0	1656
Cluster-11506.196406	6.11	5.92	6.73	26.76	20.51	15.6	1196.87	1015.05	862.56	673.17	671.22	873.73	1487.24	1642.57	1293.38	0	0.05	0.12	2.18	1.83	2.37	2.86	2.45	3.56	158.33	20.53	18.47	19.98	22.74	24.83	Anthocyanin modification	anthocyanidin 3-O-glucoside 5-O-glucosyltransferase	UGT75C1	565366450	XP_006349903.1	2194	1.7e-244	PREDICTED: anthocyanidin 3-O-glucoside 5-O-glucosyltransferase-like [Solanum tuberosum]	565366449	XM_006349841.1	1031	0	PREDICTED: Solanum tuberosum anthocyanidin 3-O-glucoside 5-O-glucosyltransferase-like (LOC102606433), mRNA	K12338	UGT75C1	anthocyanidin 3-O-glucoside 5-O-glucosyltransferase	http://www.genome.jp/dbget-bin/www_bget?ko:K12338	F8WKW0	1522
Cluster-11506.196407	2.27	2.36	2	0	0	0	0.69	0.78	4.64	1.2	0	0.41	173.57	191.89	141.55	0.09	0	0.11	0	0	0	0.54	0	0	0	0	0	0	0	0	Anthocyanin modification	anthocyanidin 3-O-glucoside 5-O-glucosyltransferase	UGT75C1	460415261	XP_004252978.1	1625	1.9e-178	PREDICTED: crocetin glucosyltransferase, chloroplastic-like [Solanum lycopersicum]	565366449	XM_006349841.1	773	0	PREDICTED: Solanum tuberosum anthocyanidin 3-O-glucoside 5-O-glucosyltransferase-like (LOC102606433), mRNA	K12338	UGT75C1	anthocyanidin 3-O-glucoside 5-O-glucosyltransferase	http://www.genome.jp/dbget-bin/www_bget?ko:K12338	F8WKW0	1203
Cluster-11506.196408	0	0.9	0.63	15.48	11.97	8.07	228.19	527.07	350.36	286.85	255.12	342.56	12.74	13.17	9.76	0	0	0	0.61	1.32	0.61	0	1.43	0.66	56.33	7.17	7.31	10.05	9.88	11.22	Anthocyanin modification	anthocyanidin 3-O-glucoside 5-O-glucosyltransferase	UGT75C1	460415261	XP_004252978.1	1625	2e-178	PREDICTED: crocetin glucosyltransferase, chloroplastic-like [Solanum lycopersicum]	565366449	XM_006349841.1	773	0	PREDICTED: Solanum tuberosum anthocyanidin 3-O-glucoside 5-O-glucosyltransferase-like (LOC102606433), mRNA	K12338	UGT75C1	anthocyanidin 3-O-glucoside 5-O-glucosyltransferase	http://www.genome.jp/dbget-bin/www_bget?ko:K12338	F8WKW0	1203
Cluster-11506.78796	24.06	24.39	29.83	132.68	88.41	91.29	3189.8	2311.03	2362.67	4762.03	4639.8	4652.3	3637.55	4114.11	3563.56	1.35	0.38	1.7	8.6	7.15	4.96	75.79	67.14	67.89	1057.16	187.88	242.01	154.11	269.09	249.82	Anthocyanin modification	acetyl-CoA-benzylalcohol acetyltransferase	3AT	565405172	XP_006367986.1	769	6.9e-80	PREDICTED: acetyl-CoA-benzylalcohol acetyltransferase-like [Solanum tuberosum]	565405171	XM_006367924.1	361	0	PREDICTED: Solanum tuberosum acetyl-CoA-benzylalcohol acetyltransferase-like (LOC102578320), mRNA	--	3AT	--	--	Q94FT4	229
Cluster-11506.78800	5.64	4.76	6.22	27.66	17.6	13.82	651.38	495.24	492.92	760.01	742.29	803.54	704.68	782.55	730.13	0.07	0.07	0.36	1.95	1.6	0.8	18.04	13.84	18.01	219.33	47.16	40.66	38.63	53.53	43.29	Anthocyanin modification	acetyl-CoA-benzylalcohol acetyltransferase	3AT	565405172	XP_006367986.1	700	1.3e-71	PREDICTED: acetyl-CoA-benzylalcohol acetyltransferase-like [Solanum tuberosum]	663673457	HG975451.1	323	1.20161e-166	Solanum pennellii chromosome ch12, complete genome	--	3AT	--	--	--	--
Cluster-11506.78801	9.42	8.47	11.4	47.98	35.68	31.04	1236.4	981.93	960.37	1698.62	1669.68	1797.63	1494.51	1771.65	1503.3	0.11	0.05	0.31	2.04	2.15	1.7	16.32	18.88	17.36	266.3	63.57	55.41	55.78	65.23	56.6	Anthocyanin modification	acetyl-CoA-benzylalcohol acetyltransferase	3AT	565405172	XP_006367986.1	680	3.3e-69	PREDICTED: acetyl-CoA-benzylalcohol acetyltransferase-like [Solanum tuberosum]	663681407	HG975524.1	309	9.3335e-159	Solanum lycopersicum chromosome ch12, complete genome	--	3AT	--	--	Q94FT4	132
[truncated: 12 more columns]
