# Supplementary material for: Transcriptome and Flavonoids Metabolomic Analysis Identifies Regulatory Networks and Hub Genes in Black and White Fruits of Lycium ruthenicum Murray
Source: Front Plant Sci. 2020 Aug 14;11:1256. doi: 10.3389/fpls.2020.01256 (PMC7456873; doi:10.3389/fpls.2020.01256)
Supplement: Supplementary file 1 [file DataSheet_1.zip › Supplementary Material/Supplementary Table S8.xls]

## Sheet: TableS8
Table S8 All differentially expressed genes are used for WGCNA analysis
geneID	sample_fpkm(B1_I)	sample_fpkm(B1_II)	sample_fpkm(B1_III)	sample_fpkm(B2_I)	sample_fpkm(B2_II)	sample_fpkm(B2_III)	sample_fpkm(B3_I)	sample_fpkm(B3_II)	sample_fpkm(B3_III)	sample_fpkm(B4_I)	sample_fpkm(B4_II)	sample_fpkm(B4_III)	sample_fpkm(B5_I)	sample_fpkm(B5_II)	sample_fpkm(B5_III)	sample_fpkm(w1_I)	sample_fpkm(w1_II)	sample_fpkm(w1_III)	sample_fpkm(w2_I)	sample_fpkm(w2_II)	sample_fpkm(w2_III)	sample_fpkm(w3_I)	sample_fpkm(w3_II)	sample_fpkm(w3_III)	sample_fpkm(w4_I)	sample_fpkm(w4_II)	sample_fpkm(w4_III)	sample_fpkm(w5_I)	sample_fpkm(w5_II)	sample_fpkm(w5_III)	NR GI	NR ID	NR Score	NR Evalue	NR Description	NT GI	NT ID	NT Score	NT Evalue	NT Description	KO ID	KO Name	KO Description	Http Link	Swissprot ID	Swissprot Score	Swissprot Evalue	Swissprot Description	PFAM ID
Cluster-11506.100001	1.66	1.86	1.16	2.61	2.31	1.39	0.77	1.47	1.25	1.89	1.78	1.47	1.22	1.48	1.11	2.25	3.34	2.74	1.87	0.69	1.28	0.79	0.81	0.96	1.3	1.04	1.2	1.02	1.08	0.76	--	--	--	--	--	663681259	HG975520.1	223	8.03349e-111	Solanum lycopersicum chromosome ch08, complete genome	--	--	--	--	--	--	--	--	--
Cluster-11506.100002	0.97	10.52	12.71	4.38	0.84	0.41	57.71	44.38	57.99	11.31	14.52	6.58	4.74	4.17	2.97	0.06	0.06	0.5	66.21	74.87	73.49	41.57	38.22	37.78	28.72	37.13	35.76	405.19	294.01	308.14	460414410	XP_004252564.1	954	4.9e-101	PREDICTED: secoisolariciresinol dehydrogenase-like [Solanum lycopersicum]	723751821	XM_004252516.2	455	0	PREDICTED: Solanum lycopersicum secoisolariciresinol dehydrogenase-like (LOC101257748), mRNA	--	--	--	--	Q94KL8	601	5.9e-61	Secoisolariciresinol dehydrogenase (Fragment) OS=Podophyllum peltatum PE=1 SV=1	PF00106
Cluster-11506.100031	5.35	5.36	5.23	0.79	2.17	2.75	0.75	0.98	1.69	2.63	1.21	1.93	0.84	1.31	1.57	4.43	3.69	3.5	2.06	2.25	1.74	2.48	2.34	2.32	3.41	1.77	0.44	1.78	2.93	1.85	70794972	AAZ08460.1	301	1.5e-25	RNA polymerase II second largest subunit [Eschscholzia californica]	--	--	--	--	--	K03010	RPB2, POLR2B	DNA-directed RNA polymerase II subunit RPB2	http://www.genome.jp/dbget-bin/www_bget?ko:K03010	P38420	291	3.1e-25	DNA-directed RNA polymerase II subunit 2 OS=Arabidopsis thaliana GN=NRPB2 PE=1 SV=2	PF04567
Cluster-11506.100045	1.1	0.56	0.73	0.51	1.29	1.31	1.71	2.22	1.47	2.4	2.6	4.29	6.43	5.17	4.47	2.8	2.47	2.07	1.57	1.93	1.91	1.25	0.79	1.15	5.09	2.63	2.41	2.26	1.79	2.66	--	--	--	--	--	--	--	--	--	--	--	--	--	--	--	--	--	--	--
Cluster-11506.100058	5.64	5.79	5.22	6.22	3.92	5.14	6.57	4.28	4.47	11.78	10.91	12.68	15.69	10.34	12.65	5.42	5.61	5.44	4.76	5.4	5.45	4.67	4.97	4.99	10.77	7.26	6.01	21.18	27.32	27.06	--	--	--	--	--	--	--	--	--	--	--	--	--	--	--	--	--	--	--
Cluster-11506.100061	5.35	4.19	5.53	6.56	7.54	8.05	11.25	8.63	8.14	5.74	6.72	9.03	13.19	11.42	11.77	7.16	6.44	6.59	5.27	3.78	5.17	6.12	6.01	5.89	4.86	4.56	3.58	5.73	4.15	4.86	565389139	XP_006360318.1	1239	9.4e-134	PREDICTED: fatty acid 2-hydroxylase 1-like [Solanum tuberosum]	697136040	XM_009623792.1	758	0	PREDICTED: Nicotiana tomentosiformis fatty acid 2-hydroxylase 1-like (LOC104113581), mRNA	--	--	--	--	O48916	1049	1.4e-112	Fatty acid 2-hydroxylase 1 OS=Arabidopsis thaliana GN=FAH1 PE=1 SV=1	PF04715//PF00106//PF01370//PF01073//PF04116
Cluster-11506.100069	9.28	10.57	10.59	9.3	11.11	13.37	15.71	8.66	11.89	13.73	15.99	18.24	38.05	30.62	26	16.11	15.19	16.67	17.64	18.42	18.2	14.11	12.82	11.72	24.62	25.01	21.13	29.55	29.79	29.19	698483603	XP_009788653.1	1886	8.1e-209	PREDICTED: uncharacterized protein LOC104236433 isoform X1 [Nicotiana sylvestris]	697142249	XM_009626941.1	1334	0	PREDICTED: Nicotiana tomentosiformis uncharacterized LOC104116142 (LOC104116142), mRNA	--	--	--	--	Q9SRE5	268	4.7e-22	Uncharacterized protein At1g76660 OS=Arabidopsis thaliana GN=At1g76660 PE=2 SV=1	--
Cluster-11506.100071	2.75	2.61	3.5	7.77	13.94	9.59	7.76	4.65	3.9	13.13	8.24	14.28	0	5.13	11.38	86.94	163.13	227.53	13.25	21.5	13.7	5.66	5.43	5.74	40	13.02	8.54	28.11	20.91	24.44	460370287	XP_004230985.1	421	2.5e-39	PREDICTED: putative lipid-transfer protein DIR1 [Solanum lycopersicum]	663673439	HG975440.1	203	5.35319e-100	Solanum pennellii chromosome ch01, complete genome	--	--	--	--	Q8W453	230	4.9e-18	Putative lipid-transfer protein DIR1 OS=Arabidopsis thaliana GN=DIR1 PE=1 SV=1	--
Cluster-11506.100075	1.31	2.11	1.59	1.06	0.63	1.89	4.41	2.87	3.16	3.83	4.05	5.08	3.63	5.81	5.52	0.85	1.07	0.93	1.82	2.86	1.88	2.86	1.77	1.07	5.34	1.34	1.07	1.63	2.84	3.38	565404337	XP_006367600.1	2566	1.6e-287	PREDICTED: probable acyl-activating enzyme 18, peroxisomal-like [Solanum tuberosum]	565404336	XM_006367538.1	1255	0	PREDICTED: Solanum tuberosum probable acyl-activating enzyme 18, peroxisomal-like (LOC102600032), mRNA	--	--	--	--	Q84P17	1856	4.9e-206	Probable acyl-activating enzyme 18, peroxisomal OS=Arabidopsis thaliana GN=AAE18 PE=2 SV=1	PF02882//PF00501
Cluster-11506.100078	25.64	33.14	30.33	37.53	31.23	34.56	128.34	124.3	117.79	128.19	110.23	146.65	159.69	185.06	144.6	24.7	27.41	27.77	32.53	30.27	35.46	48.24	49.06	48.44	118.03	51.66	54.77	63.11	74.5	72.81	565404337	XP_006367600.1	3383	0	PREDICTED: probable acyl-activating enzyme 18, peroxisomal-like [Solanum tuberosum]	697138504	XM_009625035.1	1681	0	PREDICTED: Nicotiana tomentosiformis probable acyl-activating enzyme 18, peroxisomal (LOC104114561), transcript variant X2, mRNA	--	--	--	--	Q84P17	2516	1.4e-282	Probable acyl-activating enzyme 18, peroxisomal OS=Arabidopsis thaliana GN=AAE18 PE=2 SV=1	PF02882//PF00501
Cluster-11506.100082	0.58	1.31	0.96	5.45	6.79	3.92	2.47	12.85	7.04	12.42	17.75	17.61	12.05	10.49	9.96	4.26	5.66	6.07	2.87	2.21	2.89	7.6	6.01	7.51	10.47	10.05	10.83	8.17	9.16	9.99	565380898	XP_006356828.1	333	2.7e-29	PREDICTED: uncharacterized protein At3g49720-like [Solanum tuberosum]	565380897	XM_006356766.1	214	2.71771e-106	PREDICTED: Solanum tuberosum uncharacterized LOC102578463 (LOC102578463), mRNA	--	--	--	--	Q9M2Y6	146	1.8e-08	Uncharacterized protein At3g49720 OS=Arabidopsis thaliana GN=At3g49720 PE=2 SV=1	--
Cluster-11506.100083	0.79	0.92	0.71	1.17	1.34	1.05	1.37	2.63	2.41	2.77	2.43	3.01	2.38	2.19	1.86	1.71	1.71	1.99	1.43	1.06	1.12	2	1.77	1.75	2.65	2.75	2.07	2.56	2.47	3.08	565386336	XP_006358976.1	1728	5.8e-190	PREDICTED: origin recognition complex subunit 3-like [Solanum tuberosum]	565386335	XM_006358914.1	897	0	PREDICTED: Solanum tuberosum origin recognition complex subunit 3-like (LOC102586754), mRNA	K02605	ORC3	origin recognition complex subunit 3	http://www.genome.jp/dbget-bin/www_bget?ko:K02605	Q6E7H0	871	1.9e-91	Origin of replication complex subunit 3 OS=Arabidopsis thaliana GN=ORC3 PE=1 SV=1	PF01735//PF05715//PF03823//PF07034//PF08241
Cluster-11506.100086	1.79	1.96	1.71	2.18	2.49	2.25	2.05	2.52	2.01	2.89	3.87	3.13	2.9	2.41	3.14	0	0	0.08	0	0.76	0	0	0	0	0	0	0	0	0	0	565386336	XP_006358976.1	1801	1.9e-198	PREDICTED: origin recognition complex subunit 3-like [Solanum tuberosum]	565386335	XM_006358914.1	915	0	PREDICTED: Solanum tuberosum origin recognition complex subunit 3-like (LOC102586754), mRNA	K02605	ORC3	origin recognition complex subunit 3	http://www.genome.jp/dbget-bin/www_bget?ko:K02605	Q6E7H0	886	3.4e-93	Origin of replication complex subunit 3 OS=Arabidopsis thaliana GN=ORC3 PE=1 SV=1	PF07034//PF05715//PF01735
Cluster-11506.100094	5.26	5.29	5.09	3.69	3.78	4.32	3.9	3.79	4.92	6.91	6.57	6.57	7.71	6.03	6.98	4.81	4.29	6.12	4.46	4.99	6.02	4.21	5.43	5.02	9.72	4.46	3.84	7.27	7.45	7.73	723741436	XP_010312624.1	3489	0	PREDICTED: type II inositol 1,4,5-trisphosphate 5-phosphatase FRA3 isoform X2 [Solanum lycopersicum]	565373360	XM_006353181.1	2612	0	PREDICTED: Solanum tuberosum type II inositol 1,4,5-trisphosphate 5-phosphatase FRA3-like (LOC102599614), transcript variant X2, mRNA	--	--	--	--	Q84W55	2653	3.1e-298	Type II inositol polyphosphate 5-phosphatase 15 OS=Arabidopsis thaliana GN=IP5P15 PE=1 SV=2	PF00400
Cluster-11506.100111	6.84	11.43	10.67	9.77	9.54	7.69	2.78	2.9	4.62	11.65	11.51	7.07	0	2.31	2.19	8.77	8.28	8.85	0.73	3.39	0.66	1.66	1.29	2.63	1.64	3.4	0.56	2.63	0	0.87	697124142	XP_009616064.1	391	2.6e-35	PREDICTED: 3-oxoacyl-[acyl-carrier-protein] reductase 4-like [Nicotiana tomentosiformis]	697124139	XM_009617768.1	545	0	PREDICTED: Nicotiana tomentosiformis transcription factor GTE10-like (LOC104108675), transcript variant X3, mRNA	K00059	fabG	3-oxoacyl-	http://www.genome.jp/dbget-bin/www_bget?ko:K00059	P28643	345	7.8e-31	3-oxoacyl-[acyl-carrier-protein] reductase, chloroplastic OS=Cuphea lanceolata GN=CLKR27 PE=2 SV=1	PF01763
Cluster-11506.100116	26.13	28.28	22.93	28.41	23.24	32.84	25.97	29.62	27.89	17.21	17.41	17.72	22.31	22.96	18.02	33.73	33.44	39.41	48.8	56.88	49.02	35.08	36.39	36.02	28.73	28.26	22.96	25.41	23.96	20.54	697151811	XP_009630134.1	1354	2.9e-147	PREDICTED: uncharacterized protein ycf37 [Nicotiana tomentosiformis]	565369069	XM_006351098.1	868	0	PREDICTED: Solanum tuberosum uncharacterized LOC102590783 (LOC102590783), mRNA	--	--	--	--	O78458	245	1.6e-19	Uncharacterized protein ycf37 OS=Guillardia theta GN=ycf37 PE=3 SV=1	PF13174//PF13371//PF13176//PF13374//PF04628//PF00515//PF13181//PF13414
Cluster-11506.100123	1.91	2.69	2.24	2.72	3.19	2.68	2.01	1.94	1.93	3.1	2.45	1.51	1.87	1.49	2.31	5.08	5.93	5.64	1.97	2.26	2.59	2.01	2.31	2.09	2.09	2.11	2.45	2.73	2.49	2.54	568865660	XP_006486190.1	641	2.3e-64	PREDICTED: uncharacterized protein LOC102618267 isoform X8 [Citrus sinensis]	698508839	XR_715815.1	232	1.24117e-115	PREDICTED: Nicotiana sylvestris uncharacterized LOC104245708 (LOC104245708), transcript variant X5, ncRNA	--	--	--	--	--	--	--	--	--
Cluster-11506.100131	6.89	7.88	8.43	6.57	7.97	5.63	7.02	8.23	9.4	6.69	5.47	6.95	13.13	9.79	13.06	18.23	17.26	18.61	6.04	5.33	5.87	5.85	5.36	4.27	10.91	6.1	7.26	6.46	7.44	6.91	565364977	XP_006349194.1	4881	0	PREDICTED: DNA mismatch repair protein MSH6-like [Solanum tuberosum]	565364976	XM_006349132.1	3009	0	PREDICTED: Solanum tuberosum DNA mismatch repair protein MSH6-like (LOC102602160), mRNA	K08737	MSH6	DNA mismatch repair protein MSH6	http://www.genome.jp/dbget-bin/www_bget?ko:K08737	O04716	3425	0	DNA mismatch repair protein MSH6 OS=Arabidopsis thaliana GN=MSH6 PE=1 SV=2	PF01624//PF02724//PF05192//PF05190//PF00488//PF05188//PF14777
Cluster-11506.100133	9.7	7.95	14.73	17.42	13.55	17.5	5.25	9.65	6.4	15.78	15.45	23.86	24.6	21.44	25.26	12.41	12.89	11.43	6.97	6.95	9.22	3.51	8.75	3.9	11.11	5.36	8.25	12.01	9.77	13.31	565404537	XP_006367693.1	689	3e-70	PREDICTED: uncharacterized protein LOC102582298 [Solanum tuberosum]	663681165	HG975519.1	164	3.74676e-78	Solanum lycopersicum chromosome ch07, complete genome	--	--	--	--	--	--	--	--	--
Cluster-11506.100134	30.68	39.42	48.52	21.04	15.26	14.42	31.32	49.36	27.08	16.76	15.98	23.76	1.71	1.84	1.94	25.86	23.66	24.1	16.08	17.9	11.76	6.88	4.49	8.12	11.17	8.58	7.35	22.79	24.44	19.5	565404537	XP_006367693.1	902	8.6e-95	PREDICTED: uncharacterized protein LOC102582298 [Solanum tuberosum]	697133825	XM_009622663.1	269	2.29598e-136	PREDICTED: Nicotiana tomentosiformis uncharacterized LOC104112673 (LOC104112673), mRNA	--	--	--	--	--	--	--	--	PF06467
Cluster-11506.100136	0.81	2.09	1.57	1.08	1.78	2.25	1.3	2.58	1.81	2.31	3.41	3.33	2.11	1.33	1.87	4.94	5.16	4.92	2.04	2.47	2.63	1.28	1.27	1.02	1.46	1.63	2	0.57	1.61	1.65	--	--	--	--	--	663673439	HG975440.1	257	6.18685e-130	Solanum pennellii chromosome ch01, complete genome	--	--	--	--	--	--	--	--	--
Cluster-11506.100144	2.91	1.7	0.44	1.04	1.92	3.37	2.88	2.49	1.16	1.34	3.03	3.99	3.58	1.49	4.17	1.65	2.13	1.8	1.31	3.84	2.18	1.75	1.79	0.36	6.17	2.18	3.48	5.59	5.8	4.91	--	--	--	--	--	--	--	--	--	--	--	--	--	--	--	--	--	--	--
Cluster-11506.100159	3.69	3.2	3.44	4.11	4.26	2.62	2.82	6.12	4.91	4.75	5.65	6.13	4.78	7.38	4.8	3.14	2.62	3.75	4.5	5.78	3.21	4.98	4.07	4.61	4.54	3.58	3.35	5.17	4.35	4.39	803360290	YP_009123403.1	615	2.2e-61	NADH-plastoquinone oxidoreductase subunit 6 (chloroplast) [Iochroma nitidum]>gi|756762040|gb|AJM70152.1| NADH-plastoquinone oxidoreductase subunit 6 (chloroplast) [Iochroma nitidum]	820957794	KP280175.1	800	0	Iochroma tingoanum chloroplast, complete genome	K05578	ndhG	NAD(P)H-quinone oxidoreductase subunit 6	http://www.genome.jp/dbget-bin/www_bget?ko:K05578	Q8S8U6	615	3.1e-62	NAD(P)H-quinone oxidoreductase subunit 6, chloroplastic OS=Atropa belladonna GN=ndhG PE=3 SV=1	PF03367//PF00499//PF00771
Cluster-11506.100160	8.88	10.82	9.7	14.85	12.58	11.39	8.86	23.43	17.66	16.63	19.25	21.02	13.27	22.16	19.38	9.88	10.51	10.95	15.16	14.58	12.46	17.26	18.33	16.67	14.92	12	11.55	14.77	10.68	13.21	697109601	XP_009608667.1	1706	3.9e-188	PREDICTED: zinc finger protein ZPR1-like [Nicotiana tomentosiformis]>gi|697109603|ref|XP_009608668.1| PREDICTED: zinc finger protein ZPR1-like [Nicotiana tomentosiformis]	565393891	XM_006362542.1	878	0	PREDICTED: Solanum tuberosum zinc finger protein ZPR1 homolog (LOC102606041), mRNA	K06874	K06874	zinc finger protein	http://www.genome.jp/dbget-bin/www_bget?ko:K06874	P53303	618	7.9e-63	Zinc finger protein ZPR1 OS=Saccharomyces cerevisiae (strain ATCC 204508 / S288c) GN=ZPR1 PE=1 SV=1	PF03367
Cluster-11506.100165	9.49	7.85	8.53	9.7	10.94	8.44	13.38	12.79	13.01	12.08	12.98	13.38	11.39	10.82	12.7	10.01	10.55	10.71	11.78	11.64	10.77	11.31	11.09	12	12	11.34	9.9	11.83	10.95	11.68	565357770	XP_006345711.1	1110	1e-118	PREDICTED: proline-rich protein PRCC-like [Solanum tuberosum]	565357769	XM_006345649.1	501	0	PREDICTED: Solanum tuberosum proline-rich protein PRCC-like (LOC102605950), mRNA	K13105	PRCC	proline-rich protein PRCC	http://www.genome.jp/dbget-bin/www_bget?ko:K13105	--	--	--	--	--
Cluster-11506.100168	4.9	6.61	6.18	9.35	8.41	15.03	2.04	2.58	2.87	2.62	1.79	3.05	11.78	5.87	6.79	9.35	12.16	16	6.87	4.05	5.93	2.67	3.56	4.07	11.66	5.36	5.18	15.31	19.6	18.32	697168808	XP_009593296.1	1183	1.9e-127	PREDICTED: probable mitochondrial chaperone BCS1-A [Nicotiana tomentosiformis]	697168807	XM_009595001.1	512	0	PREDICTED: Nicotiana tomentosiformis probable mitochondrial chaperone BCS1-A (LOC104089976), mRNA	--	--	--	--	--	--	--	--	--
Cluster-11506.100169	4.08	4.53	5.7	10.42	10.7	15.07	1.21	2.13	1.63	2.45	1.98	3.06	8.1	4.53	3.58	5.96	8.01	12.91	7.77	5.97	7.45	3.62	3.94	3.45	10.86	7.44	6.22	12.57	16.8	14.75	698568854	XP_009774172.1	2041	7e-227	PREDICTED: probable mitochondrial chaperone BCS1-B [Nicotiana sylvestris]	142942393	EF514212.1	1021	0	Solanum tuberosum strain P6/210 contig R1, complete sequence	--	--	--	--	Q54DY9	288	1.8e-24	Probable mitochondrial chaperone BCS1-B OS=Dictyostelium discoideum GN=bcsl1b PE=3 SV=1	PF05496//PF00004//PF00910//PF00005//PF13304//PF07728
Cluster-11506.100171	12.66	12.51	17.1	26.41	26.77	38.93	4.55	5.64	4.68	4.31	4.2	5.51	25.99	18.53	16.77	10.97	19.54	26.25	10.76	8.99	12.67	7.44	10.57	4.92	22.78	13.09	11.15	34.01	25.29	30.87	--	--	--	--	--	--	--	--	--	--	--	--	--	--	--	--	--	--	--
Cluster-11506.100173	11.86	10.67	12.64	9.31	12.2	7.61	22.35	26.56	28.63	24.37	23.75	20.7	16.99	14.82	13.83	12.22	11.18	11.6	10.67	12.01	10.82	16.08	16.44	17.31	14.98	14.56	9.9	8.96	7.88	6.74	723732747	XP_010326807.1	1057	1e-112	PREDICTED: GATA transcription factor 1 [Solanum lycopersicum]	723732746	XM_010328505.1	686	0	PREDICTED: Solanum lycopersicum GATA transcription factor 1 (LOC101252121), mRNA	--	--	--	--	Q8LAU9	394	1.1e-36	GATA transcription factor 1 OS=Arabidopsis thaliana GN=GATA1 PE=2 SV=2	PF00320//PF05481
Cluster-11506.100198	6.12	4.77	5.49	4.29	5.81	4.68	8.05	7.56	7.16	6.53	5.09	6.62	10.4	11.15	12.85	4.72	5.33	3.91	3	3.5	3.93	2.75	3.17	2.1	5.53	4.4	2.92	5.43	2.81	4.04	565371661	XP_006352420.1	830	1e-86	PREDICTED: uncharacterized protein LOC102589353 isoform X2 [Solanum tuberosum]	565371660	XM_006352358.1	440	0	PREDICTED: Solanum tuberosum uncharacterized LOC102589353 (LOC102589353), transcript variant X2, mRNA	--	--	--	--	--	--	--	--	--
Cluster-11506.100199	12.8	42.66	100.38	863.27	311.7	342.05	680.81	630.46	499.62	569.65	216.53	185.03	0.58	88.58	274.88	1.69	1.96	18.03	1687.81	2541.28	2700.81	5197.26	4538.14	4749.9	1565.12	1861.86	1168.12	1111.56	669.04	684.39	565393109	XP_006362226.1	167	4.4e-10	PREDICTED: protein LE25-like [Solanum tuberosum]	--	--	--	--	--	--	--	--	--	Q00747	162	2.3e-10	Protein LE25 OS=Solanum lycopersicum GN=LE25 PE=2 SV=1	PF03760
Cluster-11506.100200	15.64	53.94	115.43	1495.48	700.42	660.72	1831.36	1786.55	1276.35	971.21	537.08	311.44	0.19	141.74	328.2	1	1.14	12.88	2335.49	3049.35	2798.84	4761.39	4729.55	4634.06	1807.05	2118.94	1792.99	1125.97	883.72	933.76	697104478	XP_009606042.1	202	1.4e-13	PREDICTED: protein LE25-like [Nicotiana tomentosiformis]>gi|697190598|ref|XP_009604363.1| PREDICTED: protein LE25-like [Nicotiana tomentosiformis]	848921523	XM_013001998.1	47	6.44713e-13	PREDICTED: Erythranthe guttatus 11 kDa late embryogenesis abundant protein-like (LOC105976738), mRNA	--	--	--	--	--	--	--	--	PF03760//PF04559
Cluster-11506.100204	0.25	2.31	1.46	1.91	2.23	0.79	1.42	1.71	0.24	0.76	1.14	2.51	13.26	17.14	30.58	3.98	7.69	6.55	9.48	0.35	1.64	0	1.05	0.64	132.01	1.33	2.84	3.75	2.8	0.58	697101319	XP_009595495.1	235	4.6e-18	PREDICTED: 14 kDa proline-rich protein DC2.15-like [Nicotiana tomentosiformis]	698434140	XM_009800221.1	160	2.08423e-76	PREDICTED: Nicotiana sylvestris 14 kDa proline-rich protein DC2.15-like (LOC104244743), mRNA	--	--	--	--	Q9SU34	176	4.5e-12	pEARLI1-like lipid transfer protein 2 OS=Arabidopsis thaliana GN=At4g12490 PE=2 SV=1	--
Cluster-11506.100210	3.24	3.89	2.65	2.88	2.63	7.33	6.94	3.45	4.53	3.31	3.08	4.94	2.07	1.64	2.24	3.28	4.13	5.19	8.72	8.81	7.88	2.6	1.91	1.97	4.27	2.45	2.46	2.15	1.77	2.5	460388586	XP_004239948.1	2577	5.4e-289	PREDICTED: probable methyltransferase PMT23 [Solanum lycopersicum]	723702047	XM_004239900.2	1123	0	PREDICTED: Solanum lycopersicum probable methyltransferase PMT23 (LOC101259443), mRNA	--	--	--	--	Q9SIZ3	1937	1.2e-215	Probable methyltransferase PMT23 OS=Arabidopsis thaliana GN=At2g40280 PE=2 SV=2	PF00664//PF08241//PF01209//PF03141
Cluster-11506.100224	13.45	17.46	14.92	15.95	23.74	26.43	2.38	2.61	1.74	1.77	0.85	1.65	0.87	0.82	1.62	13.29	20.45	24.63	13.69	10.58	9.85	10.62	11.27	11.26	4.91	23.44	23.84	3.04	3.93	4.84	565398991	XP_006365047.1	2162	9.4e-241	PREDICTED: uncharacterized protein LOC102593110 [Solanum tuberosum]	565398990	XM_006364985.1	754	0	PREDICTED: Solanum tuberosum uncharacterized LOC102593110 (LOC102593110), mRNA	--	--	--	--	--	--	--	--	PF07649//PF00130//PF00628
Cluster-11506.100228	9.69	11.44	11.02	10.66	11.61	11.18	12.65	11.52	12.86	17	18.3	19.52	19.23	17.79	18.19	12.65	12.97	13.3	15.12	13.61	14.99	10.61	11.03	10.2	15.96	13.42	12.37	14.19	16.55	16.54	565347530	XP_006340778.1	3570	0	PREDICTED: transmembrane protein 63B-like [Solanum tuberosum]	261264968	GU048885.1	2084	0	Capsicum annuum clone BAC CaCM414G15, complete sequence	--	--	--	--	Q9SZT4	2629	1.2e-295	CSC1-like protein At4g35870 OS=Arabidopsis thaliana GN=GFS10 PE=2 SV=1	PF00076//PF02714
Cluster-11506.100232	9.36	11.94	12.04	13.67	14.31	11.68	16.76	14.67	12.38	17.82	14.36	15.52	31.15	38.33	32.24	6.29	6.23	6.37	9.11	8.47	11.09	8.7	7.32	7.77	9.93	7.25	6.86	6.66	6.36	5.45	460375006	XP_004233299.1	234	1.3e-17	PREDICTED: transcription and mRNA export factor SUS1 [Solanum lycopersicum]	565381682	XM_006357131.1	285	1.46461e-145	PREDICTED: Solanum tuberosum transcription and mRNA export factor SUS1-like (LOC102602973), mRNA	K11368	ENY2, DC6, SUS1	enhancer of yellow 2 transcription factor	http://www.genome.jp/dbget-bin/www_bget?ko:K11368	Q6NQ54	178	5.5e-12	Transcription and mRNA export factor SUS1 OS=Arabidopsis thaliana GN=SUS1 PE=3 SV=1	--
Cluster-11506.100243	11.61	10.7	11.45	7.11	9.46	6.63	8.71	5.63	6.37	6.23	5.33	5.9	6.82	7.77	7.38	14	14.1	12.74	9.83	10.03	11.01	8.55	9.01	9.78	10.08	7.9	8.31	10.12	7.32	8.13	565381843	XP_006357270.1	2177	1.6e-242	PREDICTED: protein IQ-DOMAIN 31-like isoform X1 [Solanum tuberosum]>gi|565381845|ref|XP_006357271.1| PREDICTED: protein IQ-DOMAIN 31-like isoform X2 [Solanum tuberosum]>gi|565381847|ref|XP_006357272.1| PREDICTED: protein IQ-DOMAIN 31-like isoform X3 [Solanum tuberosum]	723697351	XM_010322367.1	1184	0	PREDICTED: Solanum lycopersicum protein IQ-DOMAIN 31 (LOC101259151), mRNA	--	--	--	--	Q8L4D8	641	2.9e-65	Protein IQ-DOMAIN 31 OS=Arabidopsis thaliana GN=IQD31 PE=1 SV=1	PF00612
Cluster-11506.100246	10.36	11.39	9.71	11.61	11.35	11.28	12.43	14.65	13.99	10.54	11.33	12.31	13.5	11.48	12.99	23.14	22.42	23.85	19.83	18.84	18.33	15.46	14.67	15.36	19.92	15.07	15.24	18.86	17.69	20.86	565382672	XP_006357657.1	2011	2.9e-223	PREDICTED: GPCR-type G protein 2-like [Solanum tuberosum]	565382671	XM_006357595.1	1274	0	PREDICTED: Solanum tuberosum GPCR-type G protein 2-like (LOC102601529), mRNA	--	--	--	--	Q0WQG8	1693	3.1e-187	GPCR-type G protein 2 OS=Arabidopsis thaliana GN=GTG2 PE=1 SV=2	PF04661//PF00125//PF12537
Cluster-11506.100248	15.9	16.81	15.61	24.9	24.09	23.64	21.1	31.26	31.87	32.75	38.52	35.9	49.67	50.52	44	20.18	24.25	27.4	24.78	35.6	26.73	23.61	25.04	25.26	31.02	26.73	25.19	44.34	35.31	33.59	--	--	--	--	--	565404300	XM_006367520.1	362	0	PREDICTED: Solanum tuberosum serine/threonine-protein phosphatase BSL3-like (LOC102593349), mRNA	--	--	--	--	--	--	--	--	--
Cluster-11506.100289	2.05	1.33	0.91	1.16	1.54	1.4	2.01	5.68	5.03	1.42	4.69	0.95	2.7	2.86	4.07	7.53	6.24	5.99	6.05	5.26	6.67	7.38	4.99	7.36	9.18	5.86	7.03	6.36	8.5	9.09	565405372	XP_006368073.1	333	8.7e-29	PREDICTED: uncharacterized protein LOC102591231 [Solanum tuberosum]	697187749	XM_009604611.1	59	1.3358e-19	PREDICTED: Nicotiana tomentosiformis transcription factor HBP-1b(c38)-like (LOC104097977), mRNA	--	--	--	--	--	--	--	--	--
Cluster-11506.100290	2.25	4.07	2.91	2.46	2.6	2.75	3.09	3.78	3.01	6.28	4.6	6.09	6.23	7.11	6.52	1.64	1.91	2.03	2.65	1.9	1.6	2.04	1.51	1.49	2.87	1.48	2.17	4.26	3.36	4.07	565405372	XP_006368073.1	347	3.2e-30	PREDICTED: uncharacterized protein LOC102591231 [Solanum tuberosum]	697187749	XM_009604611.1	59	2.11545e-19	PREDICTED: Nicotiana tomentosiformis transcription factor HBP-1b(c38)-like (LOC104097977), mRNA	--	--	--	--	--	--	--	--	--
Cluster-11506.100297	6.78	5.96	7.1	8.98	10.11	7.85	5.98	5.4	4.94	9.55	9.43	8.92	14.07	10.44	11.05	17.39	14.74	15.35	8.2	8.19	7.37	4.51	5.72	5.85	18.46	6.5	5	14.64	11.64	12.73	697179467	XP_009598714.1	1772	1.1e-195	PREDICTED: uncharacterized protein LOC104094478 isoform X2 [Nicotiana tomentosiformis]	565395198	XM_006363169.1	1056	0	PREDICTED: Solanum tuberosum uncharacterized LOC102588859 (LOC102588859), transcript variant X3, mRNA	--	--	--	--	--	--	--	--	PF05326//PF03874
Cluster-11506.100303	7.09	6.61	5.04	14.45	12.97	11.67	22.63	28.1	19.48	50.26	36.43	17	0	10.62	27.1	0.55	0	0.21	8.7	7.58	8.55	14.66	16.26	15.73	26.33	17.1	14.11	25.98	7.52	9.95	723671681	XP_010316283.1	2518	3.8e-282	PREDICTED: aldehyde dehydrogenase family 2 member B7, mitochondrial-like [Solanum lycopersicum]	723671680	XM_010317981.1	1204	0	PREDICTED: Solanum lycopersicum aldehyde dehydrogenase family 2 member B7, mitochondrial-like (LOC101250474), mRNA	K00128	E1.2.1.3	aldehyde dehydrogenase (NAD+)	http://www.genome.jp/dbget-bin/www_bget?ko:K00128	Q9SU63	2117	1.7e-236	Aldehyde dehydrogenase family 2 member B4, mitochondrial OS=Arabidopsis thaliana GN=ALDH2B4 PE=2 SV=1	PF01386//PF11421//PF00171
Cluster-11506.100305	0.34	0.44	0.2	1.28	1.2	1	2.31	5.86	1.43	18.67	15.12	5.84	0	3.64	8.59	0	0.05	0	0.31	0.16	0.27	1.04	1.33	1.92	4.11	1.26	2.78	3.44	1.41	2.11	698529806	XP_009761724.1	1848	2.5e-204	PREDICTED: aldehyde dehydrogenase family 2 member B7, mitochondrial-like [Nicotiana sylvestris]	225312037	AK326775.1	1091	0	Solanum lycopersicum cDNA, clone: LEFL2013G09, HTC in fruit	K00128	E1.2.1.3	aldehyde dehydrogenase (NAD+)	http://www.genome.jp/dbget-bin/www_bget?ko:K00128	Q9SU63	1606	4e-177	Aldehyde dehydrogenase family 2 member B4, mitochondrial OS=Arabidopsis thaliana GN=ALDH2B4 PE=2 SV=1	PF11421//PF01386//PF00171
Cluster-11506.100307	1.8	3.34	2.89	1.14	1.78	1.26	1.16	1.54	1.91	2.3	0.99	1.87	1.72	1.11	1.11	9.05	9.89	8.97	3.54	1.53	3.07	2.7	2.65	2.99	3.3	1.83	3.34	1.11	2.93	3.34	--	--	--	--	--	--	--	--	--	--	--	--	--	--	--	--	--	--	--
Cluster-11506.100309	2.91	3.68	4.37	6.56	4.79	4.93	7.46	6.6	6.7	6.45	7.88	8.81	5.83	6.33	7.94	9.15	7.46	10.44	6.76	6.64	5.46	11.66	10.03	9.34	13.11	7.84	8.56	5.79	7.78	6.68	698572962	XP_009775284.1	855	1.6e-89	PREDICTED: uncharacterized protein LOC104225218 [Nicotiana sylvestris]>gi|698572966|ref|XP_009775285.1| PREDICTED: uncharacterized protein LOC104225218 [Nicotiana sylvestris]>gi|698572969|ref|XP_009775286.1| PREDICTED: uncharacterized protein LOC104225218 [Nicotiana sylvestris]	697170470	XM_009595857.1	549	0	PREDICTED: Nicotiana tomentosiformis uncharacterized LOC104090691 (LOC104090691), transcript variant X1, mRNA	--	--	--	--	--	--	--	--	--
Cluster-11506.100322	3.39	5.17	4.51	4.72	4.48	4.93	4.51	5.48	7.15	5.74	4.82	4.76	2.8	2.18	2.88	1.36	0.69	2.7	3.77	1.84	2.24	0.75	1.79	1.75	2.98	0.82	0.46	1.28	1.22	1.42	697160502	XP_009589022.1	501	3.5e-48	PREDICTED: chaperone protein dnaJ 6-like isoform X2 [Nicotiana tomentosiformis]	698452010	XM_009780675.1	429	0	PREDICTED: Nicotiana sylvestris chaperone protein dnaJ 6-like (LOC104228238), mRNA	K09529	DNAJC9	DnaJ homolog subfamily C member 9	http://www.genome.jp/dbget-bin/www_bget?ko:K09529	Q9FL54	352	9.3e-32	Chaperone protein dnaJ 6 OS=Arabidopsis thaliana GN=ATJ6 PE=2 SV=1	PF08367//PF00531//PF08658//PF09180//PF02043
Cluster-11506.100324	6.23	4.23	6.11	6.1	6.43	5.23	3.05	5.01	5.39	6.41	7.55	5.74	4.08	3.19	4.83	2.87	3.71	5.24	8.17	3.86	6.36	4	2.78	5.4	2.43	1.63	1.05	2.49	1.87	1.64	698452011	XP_009778977.1	835	3.4e-87	PREDICTED: chaperone protein dnaJ 6-like [Nicotiana sylvestris]	698452010	XM_009780675.1	614	0	PREDICTED: Nicotiana sylvestris chaperone protein dnaJ 6-like (LOC104228238), mRNA	K09529	DNAJC9	DnaJ homolog subfamily C member 9	http://www.genome.jp/dbget-bin/www_bget?ko:K09529	Q9FL54	671	5e-69	Chaperone protein dnaJ 6 OS=Arabidopsis thaliana GN=ATJ6 PE=2 SV=1	PF02043//PF08658
Cluster-11506.100330	3.1	1.57	2.67	2.75	2.57	3.15	0.72	1.48	2.17	4.93	6.16	4.26	2.21	2.36	3.77	4.99	5.68	4.87	1.78	3.05	1.32	4.17	2.51	5.18	1.63	0.59	0.21	1.42	1.93	0.58	697160500	XP_009589021.1	708	3.6e-72	PREDICTED: chaperone protein dnaJ 6-like isoform X1 [Nicotiana tomentosiformis]	698452010	XM_009780675.1	361	0	PREDICTED: Nicotiana sylvestris chaperone protein dnaJ 6-like (LOC104228238), mRNA	K09529	DNAJC9	DnaJ homolog subfamily C member 9	http://www.genome.jp/dbget-bin/www_bget?ko:K09529	Q9FL54	532	1.3e-52	Chaperone protein dnaJ 6 OS=Arabidopsis thaliana GN=ATJ6 PE=2 SV=1	PF08658//PF09180//PF02043//PF08367//PF00531
Cluster-11506.100331	35.22	50.56	46.75	52.71	47.94	43.17	47.81	29.68	30.87	72.72	55.63	38.61	25.97	23.41	39.43	34.29	32.38	37.73	35.25	37.5	30.14	32.6	35.49	31.32	31.98	18.62	18.81	18.24	17.59	19.08	697160500	XP_009589021.1	1098	1.1e-117	PREDICTED: chaperone protein dnaJ 6-like isoform X1 [Nicotiana tomentosiformis]	698452010	XM_009780675.1	649	0	PREDICTED: Nicotiana sylvestris chaperone protein dnaJ 6-like (LOC104228238), mRNA	K09529	DNAJC9	DnaJ homolog subfamily C member 9	http://www.genome.jp/dbget-bin/www_bget?ko:K09529	Q9FL54	839	1.6e-88	Chaperone protein dnaJ 6 OS=Arabidopsis thaliana GN=ATJ6 PE=2 SV=1	PF00531//PF02043
Cluster-11506.100341	14.13	34.91	26.9	32.67	32.64	28.85	27.11	22.43	21.02	16.59	19.36	24.95	70.11	51.5	51.62	19.75	18.54	26.6	6.1	5.63	5.4	27.41	29.64	40.15	10.87	82.94	68.25	39.69	34.26	34.26	565364979	XP_006349195.1	545	7.7e-54	PREDICTED: uncharacterized protein LOC102602499 [Solanum tuberosum]	698516176	XM_009804671.1	378	0	PREDICTED: Nicotiana sylvestris uncharacterized LOC104248426 (LOC104248426), mRNA	--	--	--	--	--	--	--	--	--
Cluster-11506.100343	1.73	2.65	3.2	3.25	2.79	2.45	2.63	1.39	1.56	1.6	1.16	2.11	2.11	1.7	1.79	1.09	1.1	1.25	0.21	0.13	0.19	0.73	0.57	0.53	0.44	1.61	1.24	2.25	1.81	2.19	697178090	XP_009598025.1	387	8e-35	PREDICTED: uncharacterized protein LOC104093900 [Nicotiana tomentosiformis]	663673439	HG975440.1	295	1.45727e-150	Solanum pennellii chromosome ch01, complete genome	--	--	--	--	F4JKK0	138	8.4e-07	Probable E3 ubiquitin ligase SUD1 OS=Arabidopsis thaliana GN=SUD1 PE=1 SV=1	PF12678//PF13639//PF12906
Cluster-11506.100357	10.47	8.02	9.57	9.76	14.46	9.96	8.71	8.85	7.22	10.47	9.85	12.21	19.77	19.91	18.54	19.45	20.22	21.52	12.05	12.4	12.37	12.81	12.86	13.3	24.51	21.24	19	20.58	17.05	18.26	697188431	XP_009603257.1	1311	3.7e-142	PREDICTED: E3 ubiquitin-protein ligase RHF1A [Nicotiana tomentosiformis]	565365036	XM_006349162.1	1066	0	PREDICTED: Solanum tuberosum E3 ubiquitin-protein ligase RHF1A-like (LOC102583410), mRNA	K19043	RHF	E3 ubiquitin-protein ligase RHF	http://www.genome.jp/dbget-bin/www_bget?ko:K19043	Q4TU14	370	6.7e-34	E3 ubiquitin-protein ligase RHF1A OS=Arabidopsis thaliana GN=RHF1A PE=1 SV=1	PF12861//PF13639//PF00097//PF14634//PF12678//PF11789//PF12906//PF17123
Cluster-11506.100371	23.97	32.02	37.63	57.49	48.79	59.47	56.34	78.75	62.33	62.95	56.91	42.96	46.67	57.75	50.26	32.15	19.67	35.69	75.42	100.16	69.06	33.17	35.67	31.77	77.31	44.85	39.03	38.88	37.83	38.82	698463529	XP_009782238.1	451	3.3e-43	PREDICTED: potassium transporter 11-like [Nicotiana sylvestris]	565399002	XM_006364991.1	241	1.50474e-121	PREDICTED: Solanum tuberosum potassium transporter 11-like (LOC102594972), mRNA	K03549	kup	KUP system potassium uptake protein	http://www.genome.jp/dbget-bin/www_bget?ko:K03549	Q7XLC6	266	1.3e-22	Probable potassium transporter 11 OS=Oryza sativa subsp. japonica GN=HAK11 PE=2 SV=3	--
Cluster-11506.100372	19.05	23.7	23.86	34.52	27.11	29.52	40.38	37.02	43.05	32.81	30.2	31.96	35.72	42.77	36.31	17.96	15.45	14.19	45.65	39.21	45.28	19.22	17.82	20.75	44.27	15.55	19.59	19.67	20.46	18.49	460371520	XP_004231584.1	3518	0	PREDICTED: potassium transporter 11-like [Solanum lycopersicum]	565399002	XM_006364991.1	1863	0	PREDICTED: Solanum tuberosum potassium transporter 11-like (LOC102594972), mRNA	K03549	kup	KUP system potassium uptake protein	http://www.genome.jp/dbget-bin/www_bget?ko:K03549	O64769	3056	0	Potassium transporter 11 OS=Arabidopsis thaliana GN=POT11 PE=2 SV=1	PF02705//PF04121
Cluster-11506.100374	4.55	3.57	4.33	7.38	6.19	7.2	3.51	10.08	11	8.7	6.71	10.77	1.84	1.56	1.07	1.72	2.68	4.22	8.85	8.81	10.05	3.87	5.32	4.52	8.86	6.64	5.03	4.4	8.96	7.73	565399003	XP_006365053.1	166	5.6e-10	PREDICTED: potassium transporter 11-like [Solanum tuberosum]	723676469	XM_004233204.2	57	4.61882e-19	PREDICTED: Solanum lycopersicum potassium transporter 11-like (LOC101261576), mRNA	K03549	kup	KUP system potassium uptake protein	http://www.genome.jp/dbget-bin/www_bget?ko:K03549	Q9SA05	143	3.7e-08	Potassium transporter 10 OS=Arabidopsis thaliana GN=POT10 PE=2 SV=2	--
Cluster-11506.100377	12.51	11.58	13.13	13.91	14.18	12.83	22.65	12.28	15.61	36.28	41.38	38.81	21.14	22.69	24.74	8.78	8.76	9.17	14.64	11.05	14.66	14.72	15.48	14.59	26.79	10.73	12.19	11.19	12.22	12.04	460371520	XP_004231584.1	3619	0	PREDICTED: potassium transporter 11-like [Solanum lycopersicum]	565381028	XM_006356823.1	2055	0	PREDICTED: Solanum tuberosum potassium transporter 11-like (LOC102604774), mRNA	K03549	kup	KUP system potassium uptake protein	http://www.genome.jp/dbget-bin/www_bget?ko:K03549	O64769	3038	0	Potassium transporter 11 OS=Arabidopsis thaliana GN=POT11 PE=2 SV=1	PF02705
Cluster-11506.100378	0.26	0.62	1.99	2.11	0	2.75	2.13	3.23	3.19	3.63	3.9	2.05	0.5	2.34	3.14	0.41	0	0.21	2.73	6.24	3.31	0	0.68	0.46	7.01	5.07	1.82	2.69	3.75	3.29	697119718	XP_009613821.1	3060	0	PREDICTED: potassium transporter 11-like, partial [Nicotiana tomentosiformis]	565399002	XM_006364991.1	1551	0	PREDICTED: Solanum tuberosum potassium transporter 11-like (LOC102594972), mRNA	K03549	kup	KUP system potassium uptake protein	http://www.genome.jp/dbget-bin/www_bget?ko:K03549	O64769	2599	2.7e-292	Potassium transporter 11 OS=Arabidopsis thaliana GN=POT11 PE=2 SV=1	PF04121//PF02705
Cluster-11506.100381	9.04	13.52	13.57	14.08	14.66	11.16	15.55	8.9	9.95	15.99	13.55	15.44	45.19	49.4	39.67	30.85	41.8	50.87	10.59	10.56	10.4	7.72	8.21	8.47	12.74	9.81	8.17	10.47	7.53	9.29	460378594	XP_004235055.1	2101	1e-233	PREDICTED: 7-deoxyloganetic acid glucosyltransferase-like [Solanum lycopersicum]	723682603	XM_004235007.2	883	0	PREDICTED: Solanum lycopersicum 7-deoxyloganetic acid glucosyltransferase-like (LOC101259920), mRNA	--	--	--	--	U3U992	1447	9.8e-159	7-deoxyloganetic acid glucosyltransferase OS=Catharanthus roseus GN=UGT709C2 PE=1 SV=1	PF00201
Cluster-11506.100383	7.98	10.44	8.8	7.49	6.04	7.52	1.91	2.11	1.04	9.39	10.88	10.1	3.53	3.25	3.86	8.22	6.41	7.24	5.39	3.55	4.58	3.5	2.75	3.36	6.24	1.98	2.81	3.75	4.81	4.53	--	--	--	--	--	663673445	HG975446.1	37	1.72822e-07	Solanum pennellii chromosome ch07, complete genome	--	--	--	--	--	--	--	--	--
Cluster-11506.100385	11.36	13.11	11.85	8.53	9.95	9.08	3.71	2.66	2.7	13.98	16.84	12.54	5.33	4.82	5.53	11.05	10.73	10.17	6.22	6.52	6.54	3.91	2.56	2.9	9.32	3.39	3.08	4.19	6.27	6.18	697172052	XP_009594963.1	1052	3.4e-112	PREDICTED: F-box/FBD/LRR-repeat protein At1g13570-like isoform X2 [Nicotiana tomentosiformis]	--	--	--	--	--	--	--	--	--	Q9FZ70	458	3.6e-44	F-box/FBD/LRR-repeat protein At1g13570 OS=Arabidopsis thaliana GN=At1g13570 PE=2 SV=1	PF00646//PF00806//PF12937
Cluster-11506.100387	6.37	13.88	12.32	20.15	26.32	20.28	20.86	25.47	21.6	20.66	27.93	24.23	19.39	17.52	16.46	11.02	11.29	15.07	19.57	17.47	16.71	34.79	33.51	37.22	19.33	48.28	57.2	25.99	30.89	36.28	565389457	XP_006360472.1	2105	3.7e-234	PREDICTED: tankyrase-1-like [Solanum tuberosum]	565373807	XM_006353397.1	1210	0	PREDICTED: Solanum tuberosum protein cfxQ homolog (LOC102593816), mRNA	--	--	--	--	P51228	380	5.5e-35	Protein cfxQ homolog OS=Porphyra purpurea GN=cfxQ PE=3 SV=1	PF07724//PF00004//PF05496//PF00158//PF07728//PF06309//PF00023//PF13606
Cluster-11506.100388	9.43	9.5	10.54	18.93	16.4	16.74	15.49	6.41	7.72	9.36	7.81	12.27	5.66	6.86	5.6	6.17	6.56	9.41	3.53	1.68	3.04	23.64	21.41	18.16	3.58	11.55	2.3	14.88	5.83	1.8	565389457	XP_006360472.1	1819	4.1e-201	PREDICTED: tankyrase-1-like [Solanum tuberosum]	565373807	XM_006353397.1	1049	0	PREDICTED: Solanum tuberosum protein cfxQ homolog (LOC102593816), mRNA	--	--	--	--	P51228	380	4.2e-35	Protein cfxQ homolog OS=Porphyra purpurea GN=cfxQ PE=3 SV=1	PF00004//PF05496//PF00158//PF07724//PF13606//PF00023//PF07728//PF06309
Cluster-11506.100401	133.12	133.07	139.43	124.81	151.94	101.87	198.32	296.19	254.96	131.05	170.06	172.33	197.56	224.46	197.33	218.92	218.15	215.6	152.71	155.5	152.72	236.79	233.24	247.31	252.59	198.96	179.27	210.21	198.97	203.01	748806987	AJE63428.1	1369	2.9e-149	transcription factor ArcA1 [Capsicum annuum]	697140180	XM_009625892.1	354	0	PREDICTED: Nicotiana tomentosiformis guanine nucleotide-binding protein subunit beta-like protein (LOC104115300), mRNA	K14753	RACK1	guanine nucleotide-binding protein subunit beta-2-like 1 protein	http://www.genome.jp/dbget-bin/www_bget?ko:K14753	P93340	1337	2.1e-146	Guanine nucleotide-binding protein subunit beta-like protein OS=Nicotiana plumbaginifolia PE=2 SV=1	PF00400//PF01479
Cluster-11506.100402	45.76	54.37	57.4	45.99	54.01	38.28	71.03	112.38	98.86	48.58	68.08	73.14	84.68	96.26	79.08	42.34	42.49	49.49	30.19	33.42	29.49	57.85	58.83	53.23	53.43	58.33	43.26	56.39	45.79	51.16	697140181	XP_009624187.1	308	2.7e-26	PREDICTED: guanine nucleotide-binding protein subunit beta-like protein [Nicotiana tomentosiformis]	698576066	XM_009777812.1	221	4.50653e-110	PREDICTED: Nicotiana sylvestris guanine nucleotide-binding protein subunit beta-like protein (LOC104225937), mRNA	K14753	RACK1	guanine nucleotide-binding protein subunit beta-2-like 1 protein	http://www.genome.jp/dbget-bin/www_bget?ko:K14753	P49026	301	2.4e-26	Guanine nucleotide-binding protein subunit beta-like protein OS=Nicotiana tabacum GN=ARCA PE=2 SV=1	PF00400
Cluster-11506.100408	60.83	68.84	74.33	131.83	92.86	103.67	235.78	147.79	150.74	361.66	312.12	372.54	287.23	282.19	246.82	70.43	59.48	65.46	107.86	106.6	95.76	193.54	190.47	197.64	186.28	166.16	138.37	193.57	176.7	177.93	301601262	BAJ13303.1	500	1.6e-48	autophagy 8 [Ipomoea nil]	697097768	XM_009625045.1	370	0	PREDICTED: Nicotiana tomentosiformis autophagy-related protein 8f-like (LOC104114565), mRNA	K08341	GABARAP, ATG8, LC3	GABA(A) receptor-associated protein	http://www.genome.jp/dbget-bin/www_bget?ko:K08341	Q8S926	445	5.4e-43	Autophagy-related protein 8e OS=Arabidopsis thaliana GN=ATG8E PE=2 SV=2	PF12658//PF14604//PF04110
Cluster-11506.100409	5.65	5.21	6.96	11.58	8.88	8.16	13.26	10.92	8.54	12.28	14.26	13.64	19.1	16.05	16.72	4.87	5.22	4.36	4.58	6.03	5.66	9.96	9.73	10.59	11.22	6.59	3.94	6.8	3.94	4.65	565384885	XP_006358352.1	257	3.5e-20	PREDICTED: autophagy-related protein 8f-like [Solanum tuberosum]	565384884	XM_006358290.1	205	5.59498e-101	PREDICTED: Solanum tuberosum autophagy-related protein 8f-like (LOC102602207), mRNA	K08341	GABARAP, ATG8, LC3	GABA(A) receptor-associated protein	http://www.genome.jp/dbget-bin/www_bget?ko:K08341	Q8VYK7	228	1.1e-17	Autophagy-related protein 8f OS=Arabidopsis thaliana GN=ATG8F PE=2 SV=1	--
Cluster-11506.100417	2.2	0.94	0.89	4.8	7.44	5.98	0.92	10.88	12.73	7.52	3.62	4.58	12.88	15.63	13.73	11.75	12.38	12.54	10.49	13.59	13.53	17.47	17.92	18.58	18.4	13.97	14.76	13.23	14.3	13.7	565382116	XP_006357395.1	2592	1.5e-290	PREDICTED: threonine synthase, chloroplastic-like [Solanum tuberosum]	697140052	XM_009625829.1	1300	0	PREDICTED: Nicotiana tomentosiformis threonine synthase, chloroplastic-like (LOC104115244), mRNA	K01733	thrC	threonine synthase	http://www.genome.jp/dbget-bin/www_bget?ko:K01733	Q9MT28	2474	1e-277	Threonine synthase, chloroplastic OS=Solanum tuberosum PE=2 SV=1	PF03709
Cluster-11506.100427	28.01	13.72	17.39	36.74	0	17.91	52.68	16	37.99	22.59	31.4	11.92	11.76	9.4	23.59	3.79	11.36	9.83	30.23	0	22.98	63.68	31.16	32.78	49.08	16.88	14.14	49.94	22.29	21.39	--	--	--	--	--	--	--	--	--	--	--	--	--	--	--	--	--	--	--
Cluster-11506.100432	7.37	7.93	9.42	7.2	11.22	11.31	3.23	1.41	3.09	3.19	2.3	1.69	3.18	4.98	0.6	13.15	21	21.94	4.22	5.67	3.2	7.29	7.97	8.53	5.88	11.47	2.93	2.61	4.59	4.18	698577711	XP_009776550.1	874	7.6e-92	PREDICTED: inactive receptor-like serine/threonine-protein kinase At2g40270 [Nicotiana sylvestris]	565373747	XM_006353368.1	414	0	PREDICTED: Solanum tuberosum probable LRR receptor-like serine/threonine-protein kinase MRH1-like (LOC102583097), mRNA	--	--	--	--	Q9SIZ4	533	3.7e-53	Inactive receptor-like serine/threonine-protein kinase At2g40270 OS=Arabidopsis thaliana GN=At2g40270 PE=2 SV=2	PF00069//PF04767//PF07714
Cluster-11506.100439	6.4	5.52	3.74	3.68	4.52	3.94	5.68	7.05	9.58	6.47	8.44	7.4	5.01	5.69	2.71	12.06	16.04	10.6	14.76	2.87	17.53	13.55	20.07	13.36	18	3.7	13.83	7.41	12.77	16.37	565343512	XP_006338878.1	3104	0	PREDICTED: DNA mismatch repair protein MLH1-like [Solanum tuberosum]	565343511	XM_006338816.1	1621	0	PREDICTED: Solanum tuberosum DNA mismatch repair protein MLH1-like (LOC102592720), mRNA	K08734	MLH1	DNA mismatch repair protein MLH1	http://www.genome.jp/dbget-bin/www_bget?ko:K08734	Q9ZRV4	2480	1.7e-278	DNA mismatch repair protein MLH1 OS=Arabidopsis thaliana GN=MLH1 PE=2 SV=1	PF01119
Cluster-11506.100447	10.71	11.52	14.15	11.99	13.74	6.94	9	10.08	11.04	9.85	10.28	6.51	9.15	8.99	13.61	43.55	42.15	48	6.77	5.77	5.54	7.61	7.49	7.87	6.85	4.93	5.24	7.58	7.45	4.87	698521969	XP_009757796.1	2019	3e-224	PREDICTED: molybdate-anion transporter [Nicotiana sylvestris]	698521968	XM_009759494.1	1249	0	PREDICTED: Nicotiana sylvestris molybdate-anion transporter (LOC104210565), mRNA	--	--	--	--	Q6N075	582	1.8e-58	Molybdate-anion transporter OS=Homo sapiens GN=MFSD5 PE=1 SV=2	PF07690//PF05631
Cluster-11506.100450	38.28	35.53	32.67	41.41	47.19	43.97	65.1	20.18	49.39	25.38	18.97	24.82	41.64	36.63	29.92	41.21	40.4	44.84	57.09	59.69	59.89	105.08	106.44	105.15	51.99	48.18	43.42	32.26	34.93	33.36	697188493	XP_009603289.1	3795	0	PREDICTED: phosphoenolpyruvate carboxylase-like [Nicotiana tomentosiformis]	698499534	XM_009797282.1	1944	0	PREDICTED: Nicotiana sylvestris phosphoenolpyruvate carboxylase-like (LOC104242254), mRNA	K01595	ppc	phosphoenolpyruvate carboxylase	http://www.genome.jp/dbget-bin/www_bget?ko:K01595	Q9MAH0	3516	0	Phosphoenolpyruvate carboxylase 1 OS=Arabidopsis thaliana GN=PPC1 PE=1 SV=1	PF00311//PF14010
Cluster-11506.100452	8.38	9.22	8.8	11.71	11.71	11.92	15.05	5.63	11.45	7.44	4.06	6.43	10.23	9.75	7.6	10.55	10.84	12.5	11.56	8.5	13.36	28.09	30.46	27.16	12.94	10.01	11.62	5.33	9.08	9.08	698499535	XP_009795584.1	1024	5.3e-109	PREDICTED: phosphoenolpyruvate carboxylase-like [Nicotiana sylvestris]	565364307	XM_006348806.1	566	0	PREDICTED: Solanum tuberosum phosphoenolpyruvate carboxylase-like (LOC102599595), mRNA	K01595	ppc	phosphoenolpyruvate carboxylase	http://www.genome.jp/dbget-bin/www_bget?ko:K01595	P27154	925	2.2e-98	Phosphoenolpyruvate carboxylase OS=Nicotiana tabacum GN=PPC PE=2 SV=1	PF00711//PF00311
Cluster-11506.100454	3.57	2.76	2.3	2.03	2.56	2.58	5.65	6.45	4.54	3.77	6.35	9.51	9.54	7.81	5.81	3.11	4.86	6.09	4.42	4	4.55	5.89	6.75	4.92	8.49	11.51	10.46	5.68	5.9	9.85	698521969	XP_009757796.1	2019	2.9e-224	PREDICTED: molybdate-anion transporter [Nicotiana sylvestris]	698521968	XM_009759494.1	1107	0	PREDICTED: Nicotiana sylvestris molybdate-anion transporter (LOC104210565), mRNA	--	--	--	--	Q6N075	582	1.7e-58	Molybdate-anion transporter OS=Homo sapiens GN=MFSD5 PE=1 SV=2	PF07690//PF05631
Cluster-11506.100463	33.06	39.33	35.01	49.68	60.28	40.1	34.05	43.85	38.68	24.14	63.21	46.87	22.43	21	28.12	69.38	103.95	116.49	19.11	19.65	17.95	37.06	35.63	34.57	30.05	68.1	62.12	40.47	40.74	45.93	565367708	XP_006350499.1	2154	7.4e-240	PREDICTED: major facilitator superfamily domain-containing protein 5-like isoform X1 [Solanum tuberosum]>gi|565367710|ref|XP_006350500.1| PREDICTED: major facilitator superfamily domain-containing protein 5-like isoform X2 [Solanum tuberosum]	565367707	XM_006350437.1	1356	0	PREDICTED: Solanum tuberosum major facilitator superfamily domain-containing protein 5-like (LOC102588586), transcript variant X1, mRNA	--	--	--	--	Q6N075	622	4.6e-63	Molybdate-anion transporter OS=Homo sapiens GN=MFSD5 PE=1 SV=2	PF05631//PF07690
Cluster-11506.100477	1.96	3.13	3.15	3.17	2.41	3.51	1.51	2.07	1.5	4.26	4.5	6.34	3.41	4.45	3.66	9.44	11.22	6.27	1.18	1.21	1.63	1.36	2.41	1.26	3.2	0.77	2.79	2.34	2.28	3.09	--	--	--	--	--	--	--	--	--	--	--	--	--	--	--	--	--	--	PF02285
Cluster-11506.100478	1.67	2.22	2.93	2.16	2.63	2.89	3.98	3.99	3.6	3.76	2.72	4.02	3.45	4.45	3.95	4.21	3.67	4.24	1.66	2.71	2.46	3.22	3.77	3.75	4.04	3.6	3.21	4.59	3.83	4.26	697138485	XP_009623319.1	1084	1.3e-115	PREDICTED: pentatricopeptide repeat-containing protein At3g56030-like [Nicotiana tomentosiformis]	663673441	HG975442.1	469	0	Solanum pennellii chromosome ch03, complete genome	--	--	--	--	Q9S733	623	5.2e-63	Pentatricopeptide repeat-containing protein At2g40240, mitochondrial OS=Arabidopsis thaliana GN=At2g40240 PE=2 SV=1	--
Cluster-11506.100490	1.1	1.22	1.25	1.31	1.22	0.87	0.95	1.36	1.62	1.7	1.56	1.11	1.07	1.08	1.34	2.99	2.83	2.8	1.01	0.92	0.26	0.18	0.84	0.83	1.47	0.72	0.32	1.37	1.45	1.27	698513618	XP_009801745.1	940	7.4e-99	PREDICTED: cleavage stimulation factor subunit 1 isoform X3 [Nicotiana sylvestris]	663673457	HG975451.1	614	0	Solanum pennellii chromosome ch12, complete genome	K14406	CSTF1	cleavage stimulation factor subunit 1	http://www.genome.jp/dbget-bin/www_bget?ko:K14406	Q8L4J2	768	9.2e-80	Cleavage stimulation factor subunit 50 OS=Arabidopsis thaliana GN=CSTF50 PE=1 SV=1	PF00400
Cluster-11506.100494	7.26	7.71	7.18	3.75	6.26	6.11	1.87	2.4	1.64	2.57	1.74	2.89	1.18	2.58	1.1	1.69	1.84	1.72	5.58	6.8	5.5	0.31	1.97	1.06	1.14	3.19	2.89	7.7	6.44	6.15	698482893	XP_009788339.1	1085	5.8e-116	PREDICTED: uncharacterized protein LOC104236159 [Nicotiana sylvestris]	697167226	XM_009594165.1	526	0	PREDICTED: Nicotiana tomentosiformis uncharacterized LOC104089310 (LOC104089310), mRNA	--	--	--	--	A2Z259	514	1.3e-50	Zinc-finger homeodomain protein 1 OS=Oryza sativa subsp. indica GN=ZHD1 PE=3 SV=1	PF03798//PF00046
Cluster-11506.100495	7.05	5.97	6.7	3.21	5.31	3.79	2.24	2.3	2.49	1.46	1.57	1.96	0.94	1.16	1.68	10.3	9.9	10.79	6.3	4.83	6.3	1.8	1.8	2.11	3.23	1.72	1.87	1.59	2.23	2.1	460369724	XP_004230707.1	1910	1.8e-211	PREDICTED: QWRF motif-containing protein 2-like [Solanum lycopersicum]	723665024	XM_004230659.2	1495	0	PREDICTED: Solanum lycopersicum QWRF motif-containing protein 2-like (LOC101268323), mRNA	--	--	--	--	Q94AI1	1053	6.1e-113	QWRF motif-containing protein 2 OS=Arabidopsis thaliana GN=QWRF2 PE=2 SV=1	PF04066
Cluster-11506.100504	2.23	0	1.06	1.12	3.51	1.93	0	2.94	1.28	2.21	4.58	3.91	2.94	0.8	0.84	0.37	0.82	0.95	0	0.92	1.36	3.37	1.59	2.69	1.97	0	2.32	0	0	0	697107086	XP_009607374.1	2267	5e-253	PREDICTED: probable NOT transcription complex subunit VIP2 [Nicotiana tomentosiformis]>gi|697107088|ref|XP_009607375.1| PREDICTED: probable NOT transcription complex subunit VIP2 [Nicotiana tomentosiformis]	565368209	XM_006350678.1	1443	0	PREDICTED: Solanum tuberosum probable NOT transcription complex subunit VIP2-like (LOC102585273), transcript variant X3, mRNA	K12605	CNOT2, NOT2	CCR4-NOT transcription complex subunit 2	http://www.genome.jp/dbget-bin/www_bget?ko:K12605	Q52JK6	1950	4e-217	Probable NOT transcription complex subunit VIP2 (Fragment) OS=Nicotiana benthamiana GN=VIP2 PE=1 SV=1	PF04153
Cluster-11506.100510	10.33	12.49	10.18	7.63	8.99	10.04	7.13	8.01	9.21	7.81	7.21	10.39	13.3	14.97	13.13	13.05	13.38	11.55	8.8	7.59	8	4.97	5.86	5.09	8.92	6.31	6.07	7.38	9.17	9.46	697107086	XP_009607374.1	2598	2.7e-291	PREDICTED: probable NOT transcription complex subunit VIP2 [Nicotiana tomentosiformis]>gi|697107088|ref|XP_009607375.1| PREDICTED: probable NOT transcription complex subunit VIP2 [Nicotiana tomentosiformis]	565368209	XM_006350678.1	1713	0	PREDICTED: Solanum tuberosum probable NOT transcription complex subunit VIP2-like (LOC102585273), transcript variant X3, mRNA	K12605	CNOT2, NOT2	CCR4-NOT transcription complex subunit 2	http://www.genome.jp/dbget-bin/www_bget?ko:K12605	Q52JK6	2267	9.2e-254	Probable NOT transcription complex subunit VIP2 (Fragment) OS=Nicotiana benthamiana GN=VIP2 PE=1 SV=1	PF04153
Cluster-11506.100513	7.29	6.56	8.97	11.91	7.88	7	61.51	14.8	22.97	61.84	67.85	67.76	46.42	57.98	49.3	4.31	2.44	1.99	10.01	9.14	8.06	15.02	15.74	15.97	53.7	24.79	17.47	21.93	15.71	15.42	698583700	XP_009778159.1	497	4e-48	PREDICTED: uncharacterized protein LOC104227580 [Nicotiana sylvestris]	698583699	XM_009779857.1	239	5.39398e-120	PREDICTED: Nicotiana sylvestris uncharacterized LOC104227580 (LOC104227580), mRNA	--	--	--	--	--	--	--	--	--
Cluster-11506.100516	2.49	2.89	4.12	2.55	2.48	1.93	3.6	3.01	2.74	4.86	5.47	4.63	7.53	8.38	8.63	3	3.14	2.83	1.38	0.64	1.37	2.39	2.13	2.83	1.92	0.81	1	0.97	1.2	1.03	731338080	XP_010680135.1	792	6.2e-82	PREDICTED: probable NOT transcription complex subunit VIP2 isoform X1 [Beta vulgaris subsp. vulgaris]	565395444	XM_006363287.1	523	0	PREDICTED: Solanum tuberosum probable NOT transcription complex subunit VIP2-like (LOC102579065), transcript variant X2, mRNA	K12605	CNOT2, NOT2	CCR4-NOT transcription complex subunit 2	http://www.genome.jp/dbget-bin/www_bget?ko:K12605	Q9FPW4	599	2.1e-60	Probable NOT transcription complex subunit VIP2 OS=Arabidopsis thaliana GN=VIP2 PE=1 SV=2	PF06743
Cluster-11506.100522	0	2.4	2.77	11.99	14.12	13.34	16.26	1.99	7.42	18.77	18.08	17.42	12.15	12.55	15.64	19.7	6.86	3.79	14.63	17.3	8.71	11.98	7.16	9.38	11.24	8.07	0	7.05	3.2	6.13	565397036	XP_006364108.1	2551	5.6e-286	PREDICTED: acyl-coenzyme A oxidase 3, peroxisomal-like isoform X1 [Solanum tuberosum]	565397037	XM_006364047.1	1264	0	PREDICTED: Solanum tuberosum acyl-coenzyme A oxidase 3, peroxisomal-like (LOC102588328), transcript variant X2, mRNA	K00232	E1.3.3.6, ACOX1, ACOX3	acyl-CoA oxidase	http://www.genome.jp/dbget-bin/www_bget?ko:K00232	P0CZ23	2198	6.7e-246	Acyl-coenzyme A oxidase 3, peroxisomal OS=Arabidopsis thaliana GN=ACX3 PE=1 SV=1	PF01756//PF00441//PF02770
Cluster-11506.100524	6.62	4.48	4.84	11.39	10.64	9.03	11.1	3.27	7.07	12.24	12.13	12.07	12.59	11.23	12.29	12.48	15.1	16.96	8.6	5.9	7.88	4.99	6.59	6.22	11.54	3.22	4.86	4.62	6.54	6.17	460405443	XP_004248185.1	2361	5.9e-264	PREDICTED: acyl-coenzyme A oxidase 3, peroxisomal-like isoform X2 [Solanum lycopersicum]	698468756	XM_009785127.1	1052	0	PREDICTED: Nicotiana sylvestris acyl-coenzyme A oxidase 3, peroxisomal (LOC104232031), transcript variant X2, mRNA	K00232	E1.3.3.6, ACOX1, ACOX3	acyl-CoA oxidase	http://www.genome.jp/dbget-bin/www_bget?ko:K00232	P0CZ23	1996	1.7e-222	Acyl-coenzyme A oxidase 3, peroxisomal OS=Arabidopsis thaliana GN=ACX3 PE=1 SV=1	PF00441//PF02770
Cluster-11506.100533	1.77	2.45	2.2	1.37	1.93	0.48	0.53	1.81	1.44	2.48	3.12	1.1	1.95	2.26	3.43	4.43	5.33	4.71	2.15	1.1	1.06	0.82	1.47	1.41	1.93	1.38	1.89	4.69	3.39	1.86	--	--	--	--	--	--	--	--	--	--	--	--	--	--	--	--	--	--	--
Cluster-11506.100539	12.03	9.42	11.49	11.88	11.78	11.25	7.4	7.99	8.54	13.9	16.79	13.31	12.33	12.35	10.01	35.49	42.29	52.68	13.82	18.17	16.86	18.33	17.31	16.96	24.52	15.43	14.27	25.39	26.92	28.26	697097710	XP_009622977.1	589	5.4e-59	PREDICTED: nuclear transcription factor Y subunit B-3-like, partial [Nicotiana tomentosiformis]	565370891	XM_006351989.1	245	1.55486e-123	PREDICTED: Solanum tuberosum nuclear transcription factor Y subunit B-3-like (LOC102592587), mRNA	--	--	--	--	O23310	550	2.5e-55	Nuclear transcription factor Y subunit B-3 OS=Arabidopsis thaliana GN=NFYB3 PE=2 SV=1	PF00125
Cluster-11506.100547	3.91	2.35	2.96	2.49	2.87	2.82	4.1	4.1	3.1	5.67	5.54	5.94	3.94	2.87	3.37	3.48	3.14	2.33	2.84	4.24	3.36	1.89	3.08	3.31	5.03	3.63	1.87	6.51	4.8	4.46	565367229	XP_006350278.1	1053	1.8e-112	PREDICTED: AMSH-like ubiquitin thioesterase 2-like isoform X1 [Solanum tuberosum]>gi|565367231|ref|XP_006350279.1| PREDICTED: AMSH-like ubiquitin thioesterase 2-like isoform X2 [Solanum tuberosum]	698428062	XM_009790890.1	629	0	PREDICTED: Nicotiana sylvestris AMSH-like ubiquitin thioesterase 2 (LOC104236864), transcript variant X1, mRNA	K11866	STAMBP, AMSH	STAM-binding protein	http://www.genome.jp/dbget-bin/www_bget?ko:K11866	Q6NKP9	638	3.3e-65	AMSH-like ubiquitin thioesterase 2 OS=Arabidopsis thaliana GN=AMSH2 PE=2 SV=1	PF01398
Cluster-11506.100569	3.89	4.39	4.89	5.4	4.31	4.61	3.79	4.34	4.79	5.8	6	5.14	5.95	4.72	6.95	5.94	4.52	4.59	4.86	3.98	6.49	6.92	6.1	7.13	7.16	4.51	4.33	4.9	5.35	6.4	565357534	XP_006345596.1	1028	1.7e-109	PREDICTED: double-stranded RNA-specific adenosine deaminase-like isoform X1 [Solanum tuberosum]>gi|565357536|ref|XP_006345597.1| PREDICTED: double-stranded RNA-specific adenosine deaminase-like isoform X2 [Solanum tuberosum]>gi|565357538|ref|XP_006345598.1| PREDICTED: double-stranded RNA-specific adenosine deaminase-like isoform X3 [Solanum tuberosum]	565357537	XM_006345536.1	474	0	PREDICTED: Solanum tuberosum double-stranded RNA-specific adenosine deaminase-like (LOC102587689), transcript variant X3, mRNA	K15440	TAD1, ADAT1	tRNA-specific adenosine deaminase 1	http://www.genome.jp/dbget-bin/www_bget?ko:K15440	Q9V3R6	295	2.3e-25	tRNA-specific adenosine deaminase 1 OS=Drosophila melanogaster GN=adat PE=1 SV=1	PF02137
Cluster-11506.100573	7.33	8.33	7.06	5.18	3.54	4.91	2.6	0.69	2.43	4.08	3.82	2.53	1.86	0.81	1.78	5.77	4.63	6.3	0.49	0.84	1.79	0.47	0.31	1.04	2.47	0.4	0.62	0.4	1.82	1.23	697134951	XP_009621523.1	282	1.9e-23	PREDICTED: histone-lysine N-methyltransferase SUVR1 isoform X1 [Nicotiana tomentosiformis]>gi|697134953|ref|XP_009621524.1| PREDICTED: histone-lysine N-methyltransferase SUVR1 isoform X1 [Nicotiana tomentosiformis]	565372288	XM_006352666.1	232	2.28053e-116	PREDICTED: Solanum tuberosum uncharacterized LOC102581769 (LOC102581769), transcript variant X2, mRNA	--	--	--	--	Q9FNC7	178	3e-12	Histone-lysine N-methyltransferase SUVR2 OS=Arabidopsis thaliana GN=SUVR2 PE=2 SV=2	PF02637//PF10440
Cluster-11506.100585	11.61	10.17	9.12	8.37	10.63	10	8.24	6.33	7.64	6.81	6.77	4.93	5.81	5.31	6.21	6.49	6.19	6.27	13.76	11.76	13.21	8.01	7.92	8.29	8.7	5.76	4.03	5.54	6.02	5.63	565397611	XP_006364382.1	1556	1.1e-170	PREDICTED: uncharacterized protein LOC102578744 [Solanum tuberosum]	565397610	XM_006364320.1	846	0	PREDICTED: Solanum tuberosum uncharacterized LOC102578744 (LOC102578744), mRNA	--	--	--	--	Q5UPH8	194	1.4e-13	Uncharacterized protein R106 OS=Acanthamoeba polyphaga mimivirus GN=MIMI_R106 PE=4 SV=1	PF02272
Cluster-11506.100602	7.03	8.43	9.01	6.85	7.48	5.98	5.99	3.57	4.77	4.93	5.02	4.62	3.58	2.77	6.25	14.07	14.03	14.04	5.36	5.51	5.49	5.26	5.27	4.82	8.54	5.15	3.55	4.88	4.53	4.26	698481294	XP_009787649.1	1542	6.5e-169	PREDICTED: uncharacterized protein LOC104235559 [Nicotiana sylvestris]>gi|698481296|ref|XP_009787650.1| PREDICTED: uncharacterized protein LOC104235559 [Nicotiana sylvestris]	565371002	XM_006352040.1	937	0	PREDICTED: Solanum tuberosum uncharacterized LOC102585837 (LOC102585837), mRNA	K15032	MTERFD	mTERF domain-containing protein, mitochondrial	http://www.genome.jp/dbget-bin/www_bget?ko:K15032	Q96E29	149	3.1e-08	Transcription termination factor 3, mitochondrial OS=Homo sapiens GN=MTERF3 PE=1 SV=2	PF02742//PF02536
Cluster-11506.100608	3.87	4.64	4.26	4.44	4.13	4.5	2.75	1.17	1.42	3.58	2.86	3.94	5.62	6.85	6.9	0	0	0	0.6	0.04	0	0.7	0.52	0.14	0.43	0.71	0.95	0.4	0.25	1.01	697142474	XP_009625339.1	262	2e-20	PREDICTED: uncharacterized protein LOC104116229 [Nicotiana tomentosiformis]>gi|697142476|ref|XP_009625340.1| PREDICTED: uncharacterized protein LOC104116229 [Nicotiana tomentosiformis]	--	--	--	--	--	--	--	--	--	--	--	--	--	PF06072
Cluster-11506.100616	16.33	16.05	17.47	9.29	18.13	9.77	2.94	1.81	1.31	1.94	3.79	3.49	4.11	3.77	7.39	45.64	39.3	33.79	11.86	10.61	11.57	0.92	1.3	0.95	1.52	1.72	1.37	1.12	1.14	1.06	565353987	XP_006343900.1	6184	0	PREDICTED: ABC transporter C family member 10-like [Solanum tuberosum]	565353986	XM_006343838.1	3165	0	PREDICTED: Solanum tuberosum ABC transporter C family member 10-like (LOC102601352), mRNA	--	--	--	--	Q9LYS2	3759	0	ABC transporter C family member 10 OS=Arabidopsis thaliana GN=ABCC10 PE=2 SV=2	PF01580//PF00931//PF00437//PF13304//PF00005//PF03193//PF06414//PF00270//PF01214//PF00664//PF03205//PF10662//PF01926//PF00735
Cluster-11506.100634	25.21	23.47	24.24	23.5	20.54	18.94	18.98	11.89	14.46	16.36	16.3	12.78	7.32	9.35	11.4	54.04	54.92	51.32	19.16	23.25	19.26	14.36	15.51	13.35	13.51	9.74	11.64	9.55	10.46	9.96	460400731	XP_004245886.1	819	2e-85	PREDICTED: ferredoxin [Solanum lycopersicum]	723725498	XM_004245838.2	448	0	PREDICTED: Solanum lycopersicum ferredoxin (LOC101266059), mRNA	K02639	petF	ferredoxin	http://www.genome.jp/dbget-bin/www_bget?ko:K02639	P08451	235	1.5e-18	Ferredoxin-2 OS=Synechococcus sp. (strain ATCC 27144 / PCC 6301 / SAUG 1402/1) GN=petF2 PE=3 SV=2	PF13085//PF00111
Cluster-11506.100637	5.89	4.51	2.35	1.88	1.43	2.12	9.46	4.69	4.27	1.28	1.53	3.1	4.3	3.27	0.18	6.47	6.95	10.86	0	0.94	2.8	1.98	0.34	3.21	5.37	1.12	0.88	2.28	2.25	2.43	460400731	XP_004245886.1	542	1.7e-53	PREDICTED: ferredoxin [Solanum lycopersicum]	565372532	XM_006352785.1	209	1.76516e-103	PREDICTED: Solanum tuberosum ferredoxin-6, chloroplastic-like (LOC102594244), mRNA	K02639	petF	ferredoxin	http://www.genome.jp/dbget-bin/www_bget?ko:K02639	P27789	154	2.3e-09	Ferredoxin-5, chloroplastic OS=Zea mays GN=FDX5 PE=2 SV=1	PF13085//PF00111
Cluster-11506.100647	6.97	9.14	8.76	7.65	8.46	8.29	6.98	9.69	9.17	13.37	13.03	14.41	12.56	11.33	13.39	10.89	10.49	11.06	8.99	8.84	9.7	6.78	7.38	6.67	13.19	7.9	9.79	10.16	11.99	12.81	565399289	XP_006365188.1	4358	0	PREDICTED: uncharacterized protein LOC102589104 [Solanum tuberosum]	723744800	XM_004250866.2	1908	0	PREDICTED: Solanum lycopersicum uncharacterized LOC101267085 (LOC101267085), mRNA	K09527	DNAJC7	DnaJ homolog subfamily C member 7	http://www.genome.jp/dbget-bin/www_bget?ko:K09527	Q5R8D8	411	2.6e-38	DnaJ homolog subfamily C member 7 OS=Pongo abelii GN=DNAJC7 PE=2 SV=1	PF00515//PF02101//PF13181//PF13414
Cluster-11506.100659	2.86	2.95	3.4	2.5	3.22	3.01	2.49	2.17	2.32	4.1	3.7	3.47	2.3	3.55	4.44	1.6	1.53	0.58	3.55	1.58	2.91	4.58	4.36	4.3	3.11	3.17	2.79	3.22	2.78	2.41	697105741	XP_009606695.1	402	5e-37	PREDICTED: serine/arginine-rich splicing factor RSZ21A-like isoform X1 [Nicotiana tomentosiformis]>gi|697105743|ref|XP_009606696.1| PREDICTED: serine/arginine-rich splicing factor RSZ21A-like isoform X1 [Nicotiana tomentosiformis]	698492446	XR_714173.1	260	1.4144e-131	PREDICTED: Nicotiana sylvestris serine/arginine-rich splicing factor RSZ21A-like (LOC104239593), transcript variant X3, misc_RNA	K12896	SFRS7	splicing factor, arginine/serine-rich 7	http://www.genome.jp/dbget-bin/www_bget?ko:K12896	Q6K9C3	287	1.5e-24	Serine/arginine-rich splicing factor RSZ23 OS=Oryza sativa subsp. japonica GN=RSZ23 PE=2 SV=1	PF16367//PF00076//PF00098
Cluster-11506.100666	23.58	24.16	27.15	26.08	18.54	21.37	29.86	32.81	28.57	37.47	35.58	36.85	26.79	28.07	28.52	20.24	21.74	20.15	20.9	15.25	14.98	34.19	31.15	33.47	27.86	19.26	22.95	16.15	18.97	20.55	698463392	XP_009782205.1	833	5.7e-87	PREDICTED: programmed cell death 6-interacting protein isoform X1 [Nicotiana sylvestris]>gi|698463399|ref|XP_009782206.1| PREDICTED: programmed cell death 6-interacting protein isoform X1 [Nicotiana sylvestris]	698463412	XM_009783907.1	457	0	PREDICTED: Nicotiana sylvestris programmed cell death 6-interacting protein (LOC104230989), transcript variant X6, mRNA	--	--	--	--	--	--	--	--	--
Cluster-11506.100669	17.49	20.17	20.43	17.35	16.78	14.54	22.47	22.82	21.71	26.63	27.26	24.59	20.43	22.38	21.13	18.44	17.26	16.24	16.68	21.16	18.79	20.55	21.07	22.85	22.99	19.81	16.59	21.19	19.54	19.13	698463404	XP_009782207.1	766	6.7e-79	PREDICTED: programmed cell death 6-interacting protein isoform X2 [Nicotiana sylvestris]>gi|698463408|ref|XP_009782208.1| PREDICTED: programmed cell death 6-interacting protein isoform X2 [Nicotiana sylvestris]	565401133	XM_006366008.1	382	0	PREDICTED: Solanum tuberosum BRO1 domain-containing protein BROX-like (LOC102589109), mRNA	--	--	--	--	Q9SR71	417	2.8e-39	Transcription initiation factor TFIID subunit 12 OS=Arabidopsis thaliana GN=TAF12 PE=1 SV=1	PF08771//PF00125//PF03847
Cluster-11506.100675	2.7	3.34	4.24	7.18	10.46	9.74	0.24	3.06	3.25	13.98	11.51	4.09	6.24	4.77	8.93	9.44	7.47	8.3	7.54	5.5	6.28	5.15	6.55	5.15	5.25	2.06	3.3	2.13	2.18	3.33	672140112	XP_008793863.1	477	1e-45	PREDICTED: serine/arginine-rich splicing factor RSZ21A isoform X2 [Phoenix dactylifera]	697105750	XM_009608405.1	385	0	PREDICTED: Nicotiana tomentosiformis serine/arginine-rich splicing factor RSZ21A-like (LOC104101004), transcript variant X6, mRNA	K12896	SFRS7	splicing factor, arginine/serine-rich 7	http://www.genome.jp/dbget-bin/www_bget?ko:K12896	Q6K9C3	419	7.6e-40	Serine/arginine-rich splicing factor RSZ23 OS=Oryza sativa subsp. japonica GN=RSZ23 PE=2 SV=1	PF00098//PF00076
Cluster-11506.100679	0.49	0.04	0.71	8.87	8.38	6.41	0	3.33	2.9	10.13	11.48	7.46	8.05	8.34	7.85	1.94	2.01	1.78	1.81	2.34	0.94	2.04	0.57	1.67	3.1	0.51	1.44	2.39	1.27	1.41	661895604	CDP00182.1	190	5e-12	unnamed protein product [Coffea canephora]	698492444	XM_009794269.1	437	0	PREDICTED: Nicotiana sylvestris serine/arginine-rich splicing factor RSZ21A-like (LOC104239593), transcript variant X2, mRNA	K12896	SFRS7	splicing factor, arginine/serine-rich 7	http://www.genome.jp/dbget-bin/www_bget?ko:K12896	Q6K4N0	155	7.9e-09	Serine/arginine-rich splicing factor RSZ21 OS=Oryza sativa subsp. japonica GN=RSZP21 PE=2 SV=1	--
Cluster-11506.100692	24.46	13.61	23.65	34.06	25.64	12.8	137.49	126.07	132.66	468	381.52	527.05	295.18	350.6	326.9	67.57	68.5	81.56	24.01	23.24	24.16	153.52	161.44	139.34	264.22	194.41	228.65	145.43	204.42	232.57	698477745	XP_009786071.1	343	1.5e-30	PREDICTED: aquaporin PIP2-7-like [Nicotiana sylvestris]>gi|735997359|tpg|DAA64678.1| TPA_exp: aquaporin PIP2 4b [Nicotiana tabacum]	565382471	XM_006357501.1	202	1.05095e-99	PREDICTED: Solanum tuberosum probable aquaporin PIP2-1-like (LOC102596028), mRNA	K09872	PIP	aquaporin PIP	http://www.genome.jp/dbget-bin/www_bget?ko:K09872	Q6K215	292	1.8e-25	Probable aquaporin PIP2-2 OS=Oryza sativa subsp. japonica GN=PIP2-2 PE=2 SV=1	PF00230
Cluster-11506.100700	2.8	3.4	3.65	2.11	2.65	2.6	1.22	3.05	2.78	3.54	3.8	4.6	4.72	5.1	6.14	0.69	0	2.01	1.22	2.73	0.58	1.36	0	1.24	1.43	3.06	1.85	3.5	1.55	1.19	565349998	XP_006341961.1	3969	0	PREDICTED: auxilin-like protein 1-like [Solanum tuberosum]	565349997	XM_006341899.1	2318	0	PREDICTED: Solanum tuberosum auxilin-like protein 1-like (LOC102598236), mRNA	--	--	--	--	Q9FWS1	613	8.3e-62	Auxilin-like protein 1 OS=Arabidopsis thaliana GN=AUL1 PE=2 SV=2	PF01028
Cluster-11506.100701	3.83	4.65	4.19	4.66	4.57	5	3.65	2.75	2.54	4.77	4.98	5.08	6.78	7.52	7.23	9.8	12.51	13.02	5.77	5.13	7.2	5.34	5.61	4.76	8.88	6.93	8.48	6.82	9.26	9.48	698524571	XP_009759091.1	4838	0	PREDICTED: auxilin-like protein 1 [Nicotiana sylvestris]	698524570	XM_009760789.1	2457	0	PREDICTED: Nicotiana sylvestris auxilin-like protein 1 (LOC104211695), mRNA	--	--	--	--	Q9FWS1	613	1.1e-61	Auxilin-like protein 1 OS=Arabidopsis thaliana GN=AUL1 PE=2 SV=2	PF04226//PF01028
Cluster-11506.100724	3.09	3.15	2.48	1.65	2.97	2.4	1.49	2.24	2.26	2.7	3.26	2.54	2.01	2.13	3.41	3.39	3.17	2.43	2.99	2.72	2.89	1.13	1.52	1.36	3.49	1.2	1.41	2.64	1.45	2.43	565345762	XP_006339959.1	916	2.6e-96	PREDICTED: ion channel DMI1-like isoform X1 [Solanum tuberosum]	697099264	XM_009632637.1	742	0	PREDICTED: Nicotiana tomentosiformis ion channel DMI1-like (LOC104120791), transcript variant X1, mRNA	--	--	--	--	Q4VY51	792	8.8e-83	Probable ion channel SYM8 OS=Pisum sativum GN=SYM8 PE=1 SV=3	PF08302
Cluster-11506.100726	6.58	4.54	4.88	4.92	5.24	4.49	3.88	4.15	4.96	3.64	5.42	4.44	4.53	2.53	3.85	5.27	4.21	3.49	3.57	3.13	2.61	2	1.16	2.08	4.15	1.83	1.67	1.82	2.26	2.34	565345762	XP_006339959.1	2595	6.5e-291	PREDICTED: ion channel DMI1-like isoform X1 [Solanum tuberosum]	565345763	XR_366675.1	1282	0	PREDICTED: Solanum tuberosum ion channel DMI1-like (LOC102590579), transcript variant X2, misc_RNA	--	--	--	--	Q6RHR6	1801	1.1e-199	Ion channel DMI1 OS=Medicago truncatula GN=DMI1 PE=2 SV=1	PF02254//PF02080
Cluster-11506.100730	3.97	6.44	6.38	2.85	2.98	2.75	3.81	2.95	1.77	4.43	5.21	3.8	11.06	8.41	8.09	4.46	3.79	4.53	4.95	4.85	4.53	4.59	3.71	4.65	4.41	3.27	3.15	5.18	3.17	4.41	565347634	XP_006340829.1	1033	4.9e-110	PREDICTED: uncharacterized protein LOC102592062 [Solanum tuberosum]	663673440	HG975441.1	531	0	Solanum pennellii chromosome ch02, complete genome	--	--	--	--	--	--	--	--	PF12539
Cluster-11506.100733	3.69	2.21	3.28	2.45	3.83	2.82	5.85	1.27	4.4	3.98	3.55	3.33	3.74	2.33	3.47	7.69	8.81	6.96	9.74	11.69	11.01	2.56	3.54	4.26	9.15	7.02	5.53	8.91	7.73	7.45	565357040	XP_006345360.1	2375	1.9e-265	PREDICTED: zinc finger protein 598-like [Solanum tuberosum]	663673439	HG975440.1	889	0	Solanum pennellii chromosome ch01, complete genome	--	--	--	--	Q76PD2	188	1.1e-12	E3 ubiquitin-protein ligase hel2 OS=Schizosaccharomyces pombe (strain 972 / ATCC 24843) GN=SPCC1223.01 PE=1 SV=2	PF02319
Cluster-11506.100737	6.12	8.86	7.11	5.82	3.96	6.22	6.72	9.99	9.87	4.44	4.53	5.85	9.36	11.99	8.66	1.12	0.53	0	1.59	2.22	1.75	0	0.39	1.21	1.52	0.89	1	0.42	0.41	0.98	565357040	XP_006345360.1	3492	0	PREDICTED: zinc finger protein 598-like [Solanum tuberosum]	565357039	XM_006345298.1	1028	0	PREDICTED: Solanum tuberosum zinc finger protein 598-like (LOC102586461), mRNA	--	--	--	--	Q76PD2	428	2.1e-40	E3 ubiquitin-protein ligase hel2 OS=Schizosaccharomyces pombe (strain 972 / ATCC 24843) GN=SPCC1223.01 PE=1 SV=2	PF02319
Cluster-11506.100739	5.85	3.94	5.27	4.05	4.19	4.79	4.6	1.49	4.27	2.23	4	2.87	4.03	2.5	2.47	5.71	4.76	5.19	9.25	5.55	9.13	3.72	3.78	2.29	8.66	3.77	3.5	4.25	6.93	7.33	565357040	XP_006345360.1	2148	2.6e-239	PREDICTED: zinc finger protein 598-like [Solanum tuberosum]	565357039	XM_006345298.1	1036	0	PREDICTED: Solanum tuberosum zinc finger protein 598-like (LOC102586461), mRNA	--	--	--	--	Q76PD2	428	1e-40	E3 ubiquitin-protein ligase hel2 OS=Schizosaccharomyces pombe (strain 972 / ATCC 24843) GN=SPCC1223.01 PE=1 SV=2	PF02319
Cluster-11506.100744	8.94	13.59	11.03	18.68	25.3	19.13	23.02	16.45	21.58	12.37	9.81	11.02	9.85	3.77	8.32	34.31	43.24	56.26	8.27	5.31	4.26	11.23	10.32	10.93	11.93	37.47	33.07	27.75	27.67	29.59	460369510	XP_004230605.1	1527	3.4e-167	PREDICTED: uncharacterized protein LOC101261168 [Solanum lycopersicum]	663673439	HG975440.1	911	0	Solanum pennellii chromosome ch01, complete genome	--	--	--	--	--	--	--	--	--
Cluster-11506.100747	14.9	14.72	13.29	10.86	15.01	10.75	10.4	12.54	10.72	12.62	10.27	12.37	10.69	13.25	14.07	17.6	13.63	13.12	14.5	13.23	11.03	25.16	20.98	22.33	16.56	21.47	18.76	18.26	20.26	18.62	697115715	XP_009611770.1	2093	6.8e-233	PREDICTED: proline-rich receptor-like protein kinase PERK15 [Nicotiana tomentosiformis]	565352262	XM_006343003.1	981	0	PREDICTED: Solanum tuberosum proline-rich receptor-like protein kinase PERK1-like (LOC102586678), transcript variant X2, mRNA	--	--	--	--	Q9LV48	1418	1.8e-155	Proline-rich receptor-like protein kinase PERK1 OS=Arabidopsis thaliana GN=PERK1 PE=2 SV=1	PF00069//PF07714
Cluster-11506.100754	20.68	12.97	14.68	16.13	22.83	18.79	9.12	3.99	5.28	5.95	3.93	13.37	1.14	1.6	3.34	7.41	8.36	9.2	3.05	5.65	2.33	11.1	6	9.8	4.62	4.74	9.42	2.62	0.92	3.1	565347553	XP_006340789.1	540	1.7e-53	PREDICTED: bifunctional nuclease 2-like [Solanum tuberosum]	565347552	XM_006340727.1	273	2.72675e-139	PREDICTED: Solanum tuberosum bifunctional nuclease 2-like (LOC102579692), mRNA	K08999	K08999	uncharacterized protein	http://www.genome.jp/dbget-bin/www_bget?ko:K08999	--	--	--	--	PF02577
Cluster-11506.100756	20.44	18.69	17.04	19.62	21.77	16.44	8.86	3.9	5	4.01	4.21	5.91	31.92	32.92	29.61	11.44	13.95	14.23	6.12	5.05	9.07	13.61	13.75	11.13	6.84	13.43	14.31	5.42	4.02	5.43	698539775	XP_009765552.1	328	1e-28	PREDICTED: bifunctional nuclease 2 [Nicotiana sylvestris]	--	--	--	--	--	K08999	K08999	uncharacterized protein	http://www.genome.jp/dbget-bin/www_bget?ko:K08999	--	--	--	--	--
Cluster-11506.100759	0.84	1.11	0.6	3.37	4.84	3.49	1.99	0.85	0.88	1.19	0.82	1.53	7.63	7.85	6.11	2.23	2.91	3.39	1.34	1.16	1.11	1.87	1.96	2	1.08	3.02	2.29	1.52	1.09	0.96	565347553	XP_006340789.1	486	3.2e-46	PREDICTED: bifunctional nuclease 2-like [Solanum tuberosum]	663680699	HG975514.1	448	0	Solanum lycopersicum chromosome ch02, complete genome	K08999	K08999	uncharacterized protein	http://www.genome.jp/dbget-bin/www_bget?ko:K08999	--	--	--	--	PF02151
Cluster-11506.100763	1.8	3.66	1.71	3.8	3.32	2.63	1.93	2.65	3.4	4.41	9.86	6.22	1.42	1.41	1.55	5.31	5.95	6.94	0.69	1.29	1.76	0.7	0.29	0.85	2.82	1.26	2.35	0.69	2.74	1.75	--	--	--	--	--	--	--	--	--	--	--	--	--	--	--	--	--	--	--
Cluster-11506.100777	2.82	2.56	3	2.52	3.17	2.49	4.67	2.86	2.66	2.43	2.89	1.66	3.42	3.81	4.77	3.6	1.73	3.11	4.11	3.48	3.69	3.49	2.36	2.85	5.03	2.92	2.63	5.05	4.18	3.97	565382374	XP_006357518.1	1372	2.6e-149	PREDICTED: H/ACA ribonucleoprotein complex non-core subunit NAF1-like isoform X2 [Solanum tuberosum]	565382377	XM_006357458.1	701	0	PREDICTED: Solanum tuberosum H/ACA ribonucleoprotein complex non-core subunit NAF1-like (LOC102578573), transcript variant X4, mRNA	K14763	NAF1	H/ACA ribonucleoprotein complex non-core subunit NAF1	http://www.genome.jp/dbget-bin/www_bget?ko:K14763	Q3UMQ8	175	2.3e-11	H/ACA ribonucleoprotein complex non-core subunit NAF1 OS=Mus musculus GN=Naf1 PE=1 SV=2	PF02724//PF04410
Cluster-11506.100784	12.12	13.38	14.84	17.36	15.46	13.45	16.11	28.23	24.67	17.99	18.1	18.6	25.73	21.4	22.47	28.11	24.49	25.45	20.19	20.62	19.28	13	14.21	16.83	24.43	18	18.24	20.66	20.72	26.42	568214653	NP_001274821.1	1792	5.1e-198	UDP-N-acetylglucosamine--dolichyl-phosphate N-acetylglucosaminephosphotransferase-like [Solanum tuberosum]>gi|339959595|gb|AEK25530.1| UDP-GlcNac-dolichyl-phosphate N-acetylglucosaminephosphotransferase [Solanum tuberosum]	568214652	NM_001287892.1	1085	0	Solanum tuberosum UDP-N-acetylglucosamine--dolichyl-phosphate N-acetylglucosaminephosphotransferase-like (LOC102598418), mRNA >gnl|BL_ORD_ID|10977726 Solanum tuberosum UDP-GlcNac-dolichyl-phosphate N-acetylglucosaminephosphotransferase mRNA, complete cds	K01001	ALG7	UDP-N-acetylglucosamine--dolichyl-phosphate N-acetylglucosaminephosphotransferase	http://www.genome.jp/dbget-bin/www_bget?ko:K01001	P0CD61	762	1.9e-79	UDP-N-acetylglucosamine--dolichyl-phosphate N-acetylglucosaminephosphotransferase OS=Dictyostelium discoideum GN=alg7 PE=3 SV=1	PF05767//PF00953
Cluster-11506.100787	2.73	4.58	2.33	5.16	3.65	4.1	7.26	0	0.96	6.06	4.11	6.11	8.34	3.65	6.19	3.66	3.41	3.69	4.62	4.63	4.02	4.15	4.23	3.54	8.64	5.31	3.65	7.11	6.33	5.3	568214653	NP_001274821.1	268	1.5e-21	UDP-N-acetylglucosamine--dolichyl-phosphate N-acetylglucosaminephosphotransferase-like [Solanum tuberosum]>gi|339959595|gb|AEK25530.1| UDP-GlcNac-dolichyl-phosphate N-acetylglucosaminephosphotransferase [Solanum tuberosum]	697101798	XM_009599550.1	249	1.55215e-125	PREDICTED: Nicotiana tomentosiformis UDP-N-acetylglucosamine--dolichyl-phosphate N-acetylglucosaminephosphotransferase (LOC104093744), mRNA	K01001	ALG7	UDP-N-acetylglucosamine--dolichyl-phosphate N-acetylglucosaminephosphotransferase	http://www.genome.jp/dbget-bin/www_bget?ko:K01001	--	--	--	--	--
Cluster-11506.100790	0.58	3.26	3.27	24.68	6.51	20.79	13.73	23.8	21.68	16.93	2.86	1.56	0	4.32	4.55	0	0	0	45.12	32.05	22.08	33.88	20.96	20.63	4.68	4.76	12.94	4.19	4.41	0	--	--	--	--	--	--	--	--	--	--	--	--	--	--	--	--	--	--	--
Cluster-11506.100806	2.57	2.57	2.72	1.97	1.67	2.09	2.45	5.4	4.19	3.16	3.68	4.41	4.53	5.35	5.47	4.84	5.01	4.34	5.1	4.83	5.03	3.65	4.71	4.18	6.64	4.1	5.53	5.6	6.13	5.54	565360905	XP_006347204.1	5150	0	PREDICTED: uncharacterized protein LOC102592220 isoform X1 [Solanum tuberosum]>gi|565360907|ref|XP_006347205.1| PREDICTED: uncharacterized protein LOC102592220 isoform X2 [Solanum tuberosum]	565360906	XM_006347143.1	2667	0	PREDICTED: Solanum tuberosum uncharacterized LOC102592220 (LOC102592220), transcript variant X2, mRNA	K18734	SMG8	protein SMG8	http://www.genome.jp/dbget-bin/www_bget?ko:K18734	A1A4J7	300	2e-25	Protein SMG8 OS=Bos taurus GN=SMG8 PE=2 SV=2	PF03613//PF10220
Cluster-11506.100807	2.68	2.87	2.31	2.34	2.83	2.45	2.37	3.19	2.76	3.11	2.69	3.4	3.67	3.03	2.43	0.28	0.46	0.72	0.29	0	0	1.02	0.66	1.08	0.16	0.58	0.42	0.25	0.16	1.02	565360905	XP_006347204.1	5152	0	PREDICTED: uncharacterized protein LOC102592220 isoform X1 [Solanum tuberosum]>gi|565360907|ref|XP_006347205.1| PREDICTED: uncharacterized protein LOC102592220 isoform X2 [Solanum tuberosum]	565360906	XM_006347143.1	2676	0	PREDICTED: Solanum tuberosum uncharacterized LOC102592220 (LOC102592220), transcript variant X2, mRNA	K18734	SMG8	protein SMG8	http://www.genome.jp/dbget-bin/www_bget?ko:K18734	A1A4J7	300	1.9e-25	Protein SMG8 OS=Bos taurus GN=SMG8 PE=2 SV=2	PF10220//PF03613
Cluster-11506.100822	162.03	155.97	167.97	114.05	119.36	106.2	109.54	381.51	260.05	93.85	109.87	117.43	126.47	137.23	136.27	179.88	200.05	201.46	177.1	194.79	151.4	161.49	168.92	168.49	185.65	150.84	117.36	170.49	141	145.56	697175961	XP_009596930.1	607	6.5e-61	PREDICTED: uncharacterized protein LOC104092943 [Nicotiana tomentosiformis]	697175960	XM_009598635.1	283	1.75377e-144	PREDICTED: Nicotiana tomentosiformis uncharacterized LOC104092943 (LOC104092943), mRNA	--	--	--	--	--	--	--	--	PF12467
Cluster-11506.100825	8.07	9.48	6.02	5.66	5.35	4.16	6.41	20.26	9.46	4.61	3.86	7.17	7.36	10.23	5.43	27.77	22.37	32.25	30	33.3	29.16	32.84	28.9	37.79	25.92	26.69	21.61	24.32	20.86	24.97	697175961	XP_009596930.1	604	2.2e-60	PREDICTED: uncharacterized protein LOC104092943 [Nicotiana tomentosiformis]	697175960	XM_009598635.1	283	2.67932e-144	PREDICTED: Nicotiana tomentosiformis uncharacterized LOC104092943 (LOC104092943), mRNA	--	--	--	--	--	--	--	--	--
Cluster-11506.100826	5.99	3.58	4.74	4.06	3.23	2.08	2.44	3.35	5.59	2.34	2.31	3.23	0	3.49	0	13.81	14.88	14.28	11.57	7.28	16.31	18.23	12.37	10.84	16.11	5.23	6.8	7.57	8.4	8.68	697175961	XP_009596930.1	143	3.6e-07	PREDICTED: uncharacterized protein LOC104092943 [Nicotiana tomentosiformis]	--	--	--	--	--	--	--	--	--	--	--	--	--	--
Cluster-11506.100828	65.95	51.82	61.91	65.86	71.39	58.23	71.19	71.65	52.39	93.05	89.27	92.63	47.96	43.75	53.94	71.39	65.91	65.71	50.64	53.43	52.51	74.96	74.26	76.62	75.22	66.19	52.17	72.67	52.12	65.34	697145722	XP_009626998.1	401	3.9e-37	PREDICTED: uncharacterized protein LOC104117629 [Nicotiana tomentosiformis]	697175960	XM_009598635.1	229	1.40508e-114	PREDICTED: Nicotiana tomentosiformis uncharacterized LOC104092943 (LOC104092943), mRNA	--	--	--	--	--	--	--	--	--
Cluster-11506.100830	19.8	26.9	21.58	45.81	33.96	54.27	35.74	33.1	32.93	23.08	23.22	14.44	11.73	13.54	15.29	10.79	9.5	10.42	79.05	76.46	77.93	60.33	62.92	67.12	35.37	47.22	43.72	27.76	22.01	20.81	565396230	XP_006363734.1	1696	8.3e-187	PREDICTED: putative transferase CAF17 homolog, mitochondrial-like [Solanum tuberosum]	565396229	XM_006363672.1	897	0	PREDICTED: Solanum tuberosum putative transferase CAF17 homolog, mitochondrial-like (LOC102580480), mRNA	--	--	--	--	Q8L733	1263	1.9e-137	Putative transferase At4g12130, mitochondrial OS=Arabidopsis thaliana GN=At4g12130 PE=1 SV=1	--
Cluster-11506.100833	3.68	4.73	4.67	1.93	1.53	0.85	4.33	0	0.54	5.49	4.72	5.99	14.33	12.79	15.75	3.84	1.76	0.38	1.56	1.59	0	2.48	3.27	2.99	4.11	1.81	3.25	3.65	1.78	2	--	--	--	--	--	697172647	XM_009596963.1	142	1.99738e-66	PREDICTED: Nicotiana tomentosiformis dihydrolipoyl dehydrogenase, mitochondrial (LOC104091597), mRNA	--	--	--	--	--	--	--	--	--
Cluster-11506.100834	8.17	9.01	14.64	6.01	5.99	4.52	12.56	10.03	11.75	18.04	17.39	21.99	31.79	25.13	21.99	0	0	0	0	0	0	0	0	0	0	0	0	0	0	0	460415176	XP_004252936.1	232	1.4e-17	PREDICTED: dihydrolipoyl dehydrogenase, mitochondrial-like [Solanum lycopersicum]	568215577	NM_001288410.1	128	1.77206e-58	Solanum tuberosum dihydrolipoamide dehydrogenase precursor (LPD2), mRNA >gnl|BL_ORD_ID|944783 Solanum tuberosum dihydrolipoamide dehydrogenase precursor (lpd2) mRNA, complete cds; nuclear gene for mitochondrial product	K00382	DLD, lpd, pdhD	dihydrolipoamide dehydrogenase	http://www.genome.jp/dbget-bin/www_bget?ko:K00382	Q9M5K2	224	1.7e-17	Dihydrolipoyl dehydrogenase 2, mitochondrial OS=Arabidopsis thaliana GN=LPD2 PE=1 SV=1	PF00070//PF01134//PF01494//PF07992//PF12831//PF05834//PF01266
Cluster-11506.100836	8.97	7.96	9.78	5.11	5.34	4.06	8.74	1.05	2.86	9.76	9.18	11.25	24.53	26	23.79	7.32	5.66	6.65	6.89	7.94	7.07	9.93	9.96	8.39	15.79	10.65	6.63	10.54	11.26	10.28	193290670	ACF17643.1	2026	5.6e-225	putative branched-chain alpha-keto acid dehydrogenase E3 subunit [Capsicum annuum]	663673457	HG975451.1	1325	0	Solanum pennellii chromosome ch12, complete genome	K00382	DLD, lpd, pdhD	dihydrolipoamide dehydrogenase	http://www.genome.jp/dbget-bin/www_bget?ko:K00382	Q9M5K2	1871	7.4e-208	Dihydrolipoyl dehydrogenase 2, mitochondrial OS=Arabidopsis thaliana GN=LPD2 PE=1 SV=1	PF00070//PF07992//PF14735//PF02852//PF08534//PF02737//PF03721
Cluster-11506.100837	14.68	16.42	16.65	23.88	23.39	21.64	40.65	55.22	51.82	34.83	34.66	48.43	45.47	44.93	38.48	33.5	37.72	39.97	38.69	38.33	38.32	43.01	44.11	43	67.61	41.24	38.68	43.99	44.91	47.98	460415176	XP_004252936.1	2246	1.4e-250	PREDICTED: dihydrolipoyl dehydrogenase, mitochondrial-like [Solanum lycopersicum]	568215577	NM_001288410.1	1153	0	Solanum tuberosum dihydrolipoamide dehydrogenase precursor (LPD2), mRNA >gnl|BL_ORD_ID|944783 Solanum tuberosum dihydrolipoamide dehydrogenase precursor (lpd2) mRNA, complete cds; nuclear gene for mitochondrial product	K00382	DLD, lpd, pdhD	dihydrolipoamide dehydrogenase	http://www.genome.jp/dbget-bin/www_bget?ko:K00382	Q9M5K2	2093	1.1e-233	Dihydrolipoyl dehydrogenase 2, mitochondrial OS=Arabidopsis thaliana GN=LPD2 PE=1 SV=1	PF12831//PF02852//PF03721//PF05834//PF02737//PF01494//PF01266//PF01134//PF00070//PF07992
Cluster-11506.100838	15.53	10.89	10.78	6.98	11.11	6.29	14.83	7.49	9.41	6.36	6.52	13.46	42.35	56.5	39.22	24.54	27.28	33.35	11.55	12.43	13	18.32	18.87	16.72	104.58	15.66	16.13	16.21	18.94	15.82	698494221	XP_009793318.1	1528	1.4e-167	PREDICTED: dihydrolipoyl dehydrogenase, mitochondrial [Nicotiana sylvestris]	698494220	XM_009795016.1	749	0	PREDICTED: Nicotiana sylvestris dihydrolipoyl dehydrogenase, mitochondrial (LOC104240233), mRNA	K00382	DLD, lpd, pdhD	dihydrolipoamide dehydrogenase	http://www.genome.jp/dbget-bin/www_bget?ko:K00382	Q9M5K2	1387	4.5e-152	Dihydrolipoyl dehydrogenase 2, mitochondrial OS=Arabidopsis thaliana GN=LPD2 PE=1 SV=1	PF01494//PF03721//PF05834//PF02737//PF12831//PF07992//PF01134//PF00070//PF01593//PF01266
Cluster-11506.100846	6.88	5.88	7.45	1.18	1.11	1.29	30.63	2.72	6.32	1.98	0.49	1.07	32.52	34.19	29.5	10.25	8.38	7.4	9.46	7.72	8.6	12.17	12.92	13.7	13.32	12.01	8.5	13.21	8.56	10.8	698491668	XP_009792241.1	827	5.1e-86	PREDICTED: mitochondrial import inner membrane translocase subunit TIM17-2-like [Nicotiana sylvestris]>gi|698491670|ref|XP_009792242.1| PREDICTED: mitochondrial import inner membrane translocase subunit TIM17-2-like [Nicotiana sylvestris]>gi|698491673|ref|XP_009792243.1| PREDICTED: mitochondrial import inner membrane translocase subunit TIM17-2-like [Nicotiana sylvestris]>gi|698491675|ref|XP_0097…	565379178	XM_006355952.1	698	0	PREDICTED: Solanum tuberosum mitochondrial import inner membrane translocase subunit TIM17-2-like (LOC102605548), mRNA	K17795	TIM17	mitochondrial import inner membrane translocase subunit TIM17	http://www.genome.jp/dbget-bin/www_bget?ko:K17795	Q9SP35	660	1.7e-67	Mitochondrial import inner membrane translocase subunit TIM17-2 OS=Arabidopsis thaliana GN=TIM17-2 PE=1 SV=2	--
Cluster-11506.100847	35.66	34.75	40.32	58.24	51.47	44.2	24.17	67.73	53.45	71.2	73.2	71.17	27.61	32.17	32.54	45.96	38.37	39.61	45.19	40.69	43.13	46.38	48.95	51.55	56.92	40.77	38.01	51.74	44.09	47.93	698491668	XP_009792241.1	856	1.4e-89	PREDICTED: mitochondrial import inner membrane translocase subunit TIM17-2-like [Nicotiana sylvestris]>gi|698491670|ref|XP_009792242.1| PREDICTED: mitochondrial import inner membrane translocase subunit TIM17-2-like [Nicotiana sylvestris]>gi|698491673|ref|XP_009792243.1| PREDICTED: mitochondrial import inner membrane translocase subunit TIM17-2-like [Nicotiana sylvestris]>gi|698491675|ref|XP_0097…	565379178	XM_006355952.1	698	0	PREDICTED: Solanum tuberosum mitochondrial import inner membrane translocase subunit TIM17-2-like (LOC102605548), mRNA	K17795	TIM17	mitochondrial import inner membrane translocase subunit TIM17	http://www.genome.jp/dbget-bin/www_bget?ko:K17795	Q9SP35	658	1.7e-67	Mitochondrial import inner membrane translocase subunit TIM17-2 OS=Arabidopsis thaliana GN=TIM17-2 PE=1 SV=2	--
Cluster-11506.100850	3.01	1.98	2.24	3.32	1.91	2.77	1.66	1.91	1.81	2.65	2.93	3.1	1.16	1.97	2.58	0	0	0.24	0	0	0	0	0	0	0	0	0	0	0	0	697166615	XP_009592140.1	317	2.7e-27	PREDICTED: yrdC domain-containing protein, mitochondrial [Nicotiana tomentosiformis]	723745786	XM_004251082.2	180	3.14431e-87	PREDICTED: Solanum lycopersicum yrdC domain-containing protein, mitochondrial (LOC101257041), transcript variant X2, mRNA	--	--	--	--	--	--	--	--	PF01300
Cluster-11506.100853	1.61	0.95	0.96	3.3	3.43	2.5	1.16	2.57	2.66	2.53	3.18	3.44	3.57	3.55	3.58	0	0.1	0.09	0	0	0	0	0	0.11	0	0.07	0.12	0.08	0	0.07	565346212	XP_006340160.1	885	7.7e-93	PREDICTED: yrdC domain-containing protein, mitochondrial-like isoform X2 [Solanum tuberosum]	565346211	XM_006340098.1	551	0	PREDICTED: Solanum tuberosum yrdC domain-containing protein, mitochondrial-like (LOC102578483), transcript variant X2, mRNA	--	--	--	--	Q0VC80	390	2.7e-36	YrdC domain-containing protein, mitochondrial OS=Bos taurus GN=YRDC PE=2 SV=1	PF01300
Cluster-11506.100858	12.77	11.53	12.53	15.46	16.3	13.81	16.71	17.15	16.87	14.81	15.69	15.31	14.87	12.22	13.52	16.5	16.62	15.77	17.5	18.04	16.64	20.11	17.27	19.09	15.79	15.98	14.67	14.4	14.3	11.84	747056818	XP_011074685.1	255	6e-20	PREDICTED: UPF0329 protein ECU05_1680/ECU11_0050-like isoform X2 [Sesamum indicum]	697129630	XM_009620581.1	597	0	PREDICTED: Nicotiana tomentosiformis uncharacterized protein DDB_G0283697 (LOC104110995), mRNA	--	--	--	--	--	--	--	--	--
Cluster-11506.100865	4.37	7.1	7.01	10.46	12.74	8.77	5.84	1.04	2.52	6.06	7.02	6.2	2.96	3.24	3.46	7.14	8.43	12.41	1.91	1.1	1.22	9.28	8.08	10.62	2.22	10.65	9.32	2.91	3.46	3.49	567891965	XP_006438503.1	229	1.7e-16	hypothetical protein CICLE_v10032281mg [Citrus clementina]>gi|557540699|gb|ESR51743.1| hypothetical protein CICLE_v10032281mg [Citrus clementina]	663673444	HG975445.1	139	7.91984e-64	Solanum pennellii chromosome ch06, complete genome	K14492	ARR-A	two-component response regulator ARR-A family	http://www.genome.jp/dbget-bin/www_bget?ko:K14492	Q9FPR6	145	1.3e-07	Two-component response regulator ARR17 OS=Arabidopsis thaliana GN=ARR17 PE=2 SV=1	PF00072
Cluster-11506.100879	4.41	4.25	5.12	3.12	4.17	4.04	3.25	4.78	5.19	2.01	3.72	6.28	5.18	8.05	8.47	2.27	2.71	3.94	3.13	1.64	5.1	2.35	2.37	1.82	2.06	0.3	3.54	1.66	0.78	1.62	697146319	XP_009627309.1	427	3.8e-40	PREDICTED: chaperone protein dnaJ 16 [Nicotiana tomentosiformis]	723697083	XM_004238670.2	272	1.78881e-138	PREDICTED: Solanum lycopersicum chaperone protein dnaJ 16 (LOC101267020), mRNA	--	--	--	--	Q8VXV4	390	1.1e-36	Chaperone protein dnaJ 16 OS=Arabidopsis thaliana GN=ATJ16 PE=2 SV=1	--
Cluster-11506.100883	9.68	9.23	11.05	9.8	8.95	9.3	15.24	6.35	10.03	15.67	16.19	15.8	19.03	22.95	19.49	10	8.18	7.66	9.8	12.11	8.79	9.08	9.03	11.31	16.6	9.36	7.37	9.98	8.04	8.82	697180631	XP_009599295.1	1261	3.7e-136	PREDICTED: uncharacterized protein LOC104094979 [Nicotiana tomentosiformis]>gi|345841545|gb|AEO17754.1| orange protein [Nicotiana tabacum]	723218821	KF957723.1	906	0	Lycium ruthenicum orange 1 (Or1) mRNA, complete cds	--	--	--	--	D1KF50	134	2.5e-06	ATP-dependent DNA helicase SRS2-like protein At4g25120 OS=Arabidopsis thaliana GN=SRS2 PE=1 SV=1	PF00684
Cluster-11506.100884	3.89	3.81	3.36	3.12	3.41	2.79	2.54	3	2.35	2.58	2.07	2.91	1.9	1.73	2.06	7.35	5.93	6.46	3.32	1.68	3.19	1.79	2	1.49	1.61	1.59	2.2	2.19	2.85	2.56	565384552	XP_006358199.1	5358	0	PREDICTED: ATP-dependent DNA helicase srs2-like [Solanum tuberosum]	565384551	XM_006358137.1	2986	0	PREDICTED: Solanum tuberosum ATP-dependent DNA helicase srs2-like (LOC102601979), mRNA	--	--	--	--	D1KF50	2970	0	ATP-dependent DNA helicase SRS2-like protein At4g25120 OS=Arabidopsis thaliana GN=SRS2 PE=1 SV=1	PF00580//PF01443//PF13361//PF00684//PF00274
Cluster-11506.100904	8.35	8.27	9.47	7.21	9.01	7.68	5.7	8.47	8.69	6.96	8.24	6.83	5.97	5.65	4.23	5.38	4.35	4.14	3.6	3.95	2.56	2.03	1.8	1.62	2.2	1.95	2.85	2.05	2.41	2.2	565391528	XP_006361474.1	5563	0	PREDICTED: uncharacterized protein LOC102606376 [Solanum tuberosum]	565391527	XM_006361412.1	3261	0	PREDICTED: Solanum tuberosum uncharacterized LOC102606376 (LOC102606376), mRNA	--	--	--	--	--	--	--	--	--
Cluster-11506.100910	4.05	7.03	5.59	7.36	8.35	7.46	5.62	7.04	6.89	5.71	4.56	6.18	6.99	7.92	7.46	14.32	12.91	12.17	10.79	10.51	12.02	8.88	9.46	10	10.63	8.7	8.02	9.71	10.44	9.21	565391528	XP_006361474.1	5568	0	PREDICTED: uncharacterized protein LOC102606376 [Solanum tuberosum]	565391527	XM_006361412.1	3270	0	PREDICTED: Solanum tuberosum uncharacterized LOC102606376 (LOC102606376), mRNA	--	--	--	--	--	--	--	--	--
Cluster-11506.100938	3.26	2.2	3.46	5.58	3.38	3.02	3.97	3.81	3.09	4.49	3.07	5.39	0	1.75	2.45	5.02	1.57	0.71	0.85	4.49	4.9	5.48	5.26	6.76	0	2.79	2.65	3.66	3.12	4.83	697163854	XP_009590748.1	230	2.2e-17	PREDICTED: girdin [Nicotiana tomentosiformis]	565391180	XM_006361241.1	95	3.68388e-40	PREDICTED: Solanum tuberosum CAP-Gly domain-containing linker protein 1-like (LOC102599004), transcript variant X2, mRNA	--	--	--	--	--	--	--	--	--
Cluster-11506.100940	2.88	4.23	2.97	3.64	3.08	3.98	2.19	3.49	3.51	6.54	7.35	5.48	1.88	2.18	2.26	0.16	0.16	0.12	0.32	0.25	0.57	0.4	0.28	0.09	0.19	0.11	0.43	0.4	0.29	0.36	--	--	--	--	--	268456886	AC238974.1	290	7.36615e-148	Solanum tuberosum clone RHPOTKEY152M21, complete sequence	--	--	--	--	--	--	--	--	PF10403
Cluster-11506.100948	1.46	1.82	1.97	0.96	1.04	1.23	2.33	1.89	1.8	2.35	1.76	2.61	3.26	3.65	2.95	2.84	3.03	2.53	2.05	2.87	1.83	1.24	0.95	1.05	2.44	1.24	1.47	2.65	2.37	2.91	698487591	XP_009790434.1	441	1.7e-41	PREDICTED: disease resistance protein At4g27190-like [Nicotiana sylvestris]	698500008	XM_009797489.1	262	1.24357e-132	PREDICTED: Nicotiana sylvestris disease resistance protein At4g27190-like (LOC104242439), mRNA	K13459	RPS2	disease resistance protein RPS2	http://www.genome.jp/dbget-bin/www_bget?ko:K13459	--	--	--	--	PF03587
Cluster-11506.100960	9.71	8.26	9.18	8.69	9.72	10.13	11.59	11	11.65	16.13	15.6	14.92	13.58	13.33	14.43	12.71	11.58	11.74	11.93	10.79	8.16	9.38	12.23	9.27	16.61	15.39	10.55	17.71	16.35	16.55	697129247	XP_009618680.1	328	1.4e-28	PREDICTED: protein EI24 homolog isoform X1 [Nicotiana tomentosiformis]	697129246	XM_009620385.1	341	9.84335e-177	PREDICTED: Nicotiana tomentosiformis protein EI24 homolog (LOC104110826), transcript variant X1, mRNA	K10134	EI24	etoposide-induced 2.4 mRNA	http://www.genome.jp/dbget-bin/www_bget?ko:K10134	Q5BPL5	194	6.9e-14	Protein EI24 homolog OS=Arabidopsis thaliana GN=At4g06676 PE=2 SV=1	--
Cluster-11506.100962	7.01	4.13	5.53	8.41	4.83	9.65	14.42	11.21	13.19	10.74	13.33	11.79	11.63	11.86	12.07	4.8	2.73	2.97	21.28	24.3	27	19.39	21.54	19.8	20.58	13.76	13.47	18.86	17.31	15.7	698496179	XP_009794154.1	1191	1.2e-128	PREDICTED: ultraviolet-B receptor UVR8 isoform X2 [Nicotiana sylvestris]	565357857	XM_006345685.1	675	0	PREDICTED: Solanum tuberosum ultraviolet-B receptor UVR8-like (LOC102597720), transcript variant X3, mRNA	--	--	--	--	Q9FN03	326	3.5e-29	Ultraviolet-B receptor UVR8 OS=Arabidopsis thaliana GN=UVR8 PE=1 SV=1	PF07646
Cluster-11506.100968	10.01	9.2	7.49	18.48	9.5	8.96	26.28	14.04	9.3	18.42	21.33	30.28	1.33	2.03	8.55	9.11	12.39	13.56	13.04	11.82	14.45	21.98	22.76	26.81	8.79	23.94	19.65	9.83	10.23	13.32	565350836	XP_006342368.1	1095	1.7e-117	PREDICTED: MOB kinase activator-like 1-like [Solanum tuberosum]	565350835	XM_006342306.1	562	0	PREDICTED: Solanum tuberosum MOB kinase activator-like 1-like (LOC102603123), mRNA	K06685	MOB1, Mats	MOB kinase activator 1	http://www.genome.jp/dbget-bin/www_bget?ko:K06685	Q949G5	997	5.4e-107	MOB kinase activator-like 1A OS=Medicago sativa subsp. falcata GN=MOB1-A PE=2 SV=2	PF02742
Cluster-11506.100969	2.26	5.24	5.83	8.79	7.11	6.25	34.26	19.92	21.62	60.09	68.89	54.4	7.85	11.06	19.58	11.28	7.13	11.58	3.28	4.81	4.45	28.89	30.71	26.46	20.03	34.53	28.76	9.81	14.19	12.01	565350836	XP_006342368.1	1135	4.6e-122	PREDICTED: MOB kinase activator-like 1-like [Solanum tuberosum]	565350835	XM_006342306.1	602	0	PREDICTED: Solanum tuberosum MOB kinase activator-like 1-like (LOC102603123), mRNA	K06685	MOB1, Mats	MOB kinase activator 1	http://www.genome.jp/dbget-bin/www_bget?ko:K06685	Q949G5	1038	1.1e-111	MOB kinase activator-like 1A OS=Medicago sativa subsp. falcata GN=MOB1-A PE=2 SV=2	PF02742
Cluster-11506.100971	3.24	2.64	3.89	1.85	4.53	2.12	5.01	7.49	11.39	1.83	2.13	2.06	5.39	4.17	3.7	10.69	11.63	13.63	3.15	2.61	2.93	4.21	4.36	4.44	13.47	7.29	5.57	10.35	8.65	10.4	565396403	XP_006363811.1	2202	2.2e-245	PREDICTED: putative glycosyltransferase 7-like [Solanum tuberosum]	698529557	XM_009763294.1	959	0	PREDICTED: Nicotiana sylvestris glycosyltransferase 6-like (LOC104213748), mRNA	--	--	--	--	O81007	1313	3.7e-143	Putative glycosyltransferase 7 OS=Arabidopsis thaliana GN=GT7 PE=2 SV=1	PF05637
Cluster-11506.100989	8.3	9.45	7.99	13.06	15.87	13.45	8.26	7.64	9.08	6.04	7.5	5.94	10.31	9.09	9.21	13.03	13.41	17.27	12.4	13.52	12.46	16.29	16.34	17.54	10.54	18.03	16.28	11.2	8.78	10.46	697175181	XP_009596527.1	1233	2.6e-133	PREDICTED: uncharacterized protein LOC104092598 [Nicotiana tomentosiformis]>gi|697175183|ref|XP_009596528.1| PREDICTED: uncharacterized protein LOC104092598 [Nicotiana tomentosiformis]	697175180	XM_009598232.1	708	0	PREDICTED: Nicotiana tomentosiformis uncharacterized LOC104092598 (LOC104092598), transcript variant X1, mRNA	--	--	--	--	--	--	--	--	--
Cluster-11506.100993	3.89	2.63	2.82	4.44	4.3	4.46	2.89	2.29	2.89	3.45	3.14	3.58	15.68	15.24	8.04	0.85	0.35	0.14	1.4	1.45	1.43	2.24	2.15	2.46	2.62	1.27	1.88	1.66	2.65	3.08	697149142	XP_009628771.1	2351	8.5e-263	PREDICTED: xylulose kinase [Nicotiana tomentosiformis]	565380842	XM_006356739.1	1149	0	PREDICTED: Solanum tuberosum xylulose kinase-like (LOC102597340), mRNA	K00854	xylB, XYLB	xylulokinase	http://www.genome.jp/dbget-bin/www_bget?ko:K00854	Q3SYZ6	1160	1.5e-125	Xylulose kinase OS=Bos taurus GN=XYLB PE=2 SV=1	PF02782//PF00370
Cluster-11506.100994	2.68	1.54	3.65	3.29	1.07	1.56	4.6	2.61	3.55	7.81	12.21	8.97	5.05	7.45	9.3	2.01	2.22	1.58	2.83	6.28	3.15	7.65	5.12	3.3	12.15	3.83	2.84	2.64	3.46	1.24	661887371	CDP09151.1	2556	1.9e-286	unnamed protein product [Coffea canephora]	565368372	XM_006350759.1	1394	0	PREDICTED: Solanum tuberosum peptide transporter PTR1-like (LOC102583861), mRNA	K14638	SLC15A3_4, PHT	solute carrier family 15 (peptide/histidine transporter), member 3/4	http://www.genome.jp/dbget-bin/www_bget?ko:K14638	Q9M390	2197	1.1e-245	Protein NRT1/ PTR FAMILY 8.1 OS=Arabidopsis thaliana GN=NPF8.1 PE=1 SV=1	PF07690//PF00854//PF14991
Cluster-11506.100995	0.58	0.74	0.62	1.78	0.91	1.02	1.43	0.89	1.32	0.95	1.62	1.48	1.05	1.23	0.75	0.84	0.58	0.79	1.15	1.53	0.51	2.31	1.99	1.62	1.31	1.09	0.98	0.9	1.22	1.19	802537514	XP_012065311.1	200	1.7e-13	PREDICTED: UPF0183 protein At3g51130 isoform X1 [Jatropha curcas]>gi|643741189|gb|KDP46693.1| hypothetical protein JCGZ_06481 [Jatropha curcas]	663680699	HG975514.1	348	2.18803e-180	Solanum lycopersicum chromosome ch02, complete genome	--	--	--	--	Q9SD33	175	1.9e-11	UPF0183 protein At3g51130 OS=Arabidopsis thaliana GN=At3g51130 PE=2 SV=2	--
Cluster-11506.100997	8.66	7.75	8.08	8.78	8.67	7.01	11.13	14.35	12.21	10.19	9.19	14.49	24.69	25.78	19.3	5.8	7.48	4.45	7.7	7.65	6.46	10.74	9.62	10.3	20.18	13.26	9.91	11.91	13.4	15.11	565357175	XP_006345423.1	1004	9e-107	PREDICTED: cytochrome b5 reductase 4-like [Solanum tuberosum]	698578551	XM_009778482.1	634	0	PREDICTED: Nicotiana sylvestris uncharacterized protein C1F12.10c (LOC104226469), mRNA	--	--	--	--	Q9LXD1	602	5.2e-61	Cytochrome b5 domain-containing protein RLF OS=Arabidopsis thaliana GN=RLF PE=2 SV=1	--
Cluster-11506.101005	19.94	21.84	23.9	14.34	16.99	8.17	3.15	2.65	4.7	4.21	4.48	4.43	1.9	1.48	2.35	80.43	96.79	110.19	11.45	12.9	12.47	1.88	1.48	2.62	11.55	1.32	1.95	1.85	1.77	2.19	565342047	XP_006338174.1	2052	6.3e-228	PREDICTED: protein disulfide-isomerase-like [Solanum tuberosum]	697151394	XM_009631622.1	1046	0	PREDICTED: Nicotiana tomentosiformis protein disulfide-isomerase-like (LOC104119983), transcript variant X1, mRNA	K09580	PDIA1, P4HB	protein disulfide-isomerase A1	http://www.genome.jp/dbget-bin/www_bget?ko:K09580	Q9XF61	1307	2.2e-142	Protein disulfide-isomerase OS=Datisca glomerata GN=PDI PE=2 SV=1	PF08534//PF00085//PF00578
Cluster-11506.101018	37.96	31.17	35.02	33.26	33.25	39.93	45.78	50.17	51.67	36.46	33.22	49	62.92	69.64	51.24	42.11	41.84	47.65	61.56	66.78	60.99	50.47	51.91	50.95	57.95	50.46	42.81	52.73	53.73	52.3	698559545	XP_009771600.1	1918	1.6e-212	PREDICTED: uncharacterized protein LOC104222108 isoform X3 [Nicotiana sylvestris]	723662926	XM_004230199.2	1198	0	PREDICTED: Solanum lycopersicum uncharacterized LOC101256712 (LOC101256712), mRNA	--	--	--	--	--	--	--	--	PF12678//PF17123//PF00097//PF17122//PF13639//PF12861//PF00628//PF14634
Cluster-11506.101034	16.04	17.87	16.61	14.15	17.07	15.46	9.6	8.83	8.73	7.28	6.04	3.78	0.63	2.37	3.39	22.92	21.1	19.17	24.82	22.58	24.63	15.17	15.17	13.45	18.08	8.14	10.84	10.61	8.06	8.7	565361417	XP_006347453.1	3177	0	PREDICTED: uncharacterized protein LOC102593470 [Solanum tuberosum]	697095560	XM_009613626.1	730	0	PREDICTED: Nicotiana tomentosiformis uncharacterized LOC104105362 (LOC104105362), mRNA	--	--	--	--	Q9M3G7	288	3.8e-24	Serine/threonine-protein kinase ATM OS=Arabidopsis thaliana GN=ATM PE=2 SV=1	--
Cluster-11506.101040	14.29	12.62	13.65	12.41	15.69	11.83	23.73	21.8	22.81	17.86	19.62	21.33	18.08	21.74	22.18	12.76	16.07	15.63	9.74	10.21	9.72	22.01	22.31	28.11	13.47	19.73	17.45	22.08	20.23	17.7	661879590	CDP16663.1	862	2.3e-90	unnamed protein product [Coffea canephora]	697110266	XM_009610708.1	453	0	PREDICTED: Nicotiana tomentosiformis uncharacterized LOC104102868 (LOC104102868), mRNA	--	--	--	--	--	--	--	--	--
Cluster-11506.101065	22.96	22.68	24.61	18.49	21.56	19.64	12.96	13.72	13.73	14.86	16.7	16.28	20.67	16.98	18.53	30.57	28.44	29.72	21.71	25.77	24.5	8.65	9.74	6.91	23.86	10.34	7.57	17.69	15.96	16.47	565377906	XP_006355407.1	1362	4.2e-148	PREDICTED: F-box protein At5g46170-like [Solanum tuberosum]	565377905	XM_006355345.1	519	0	PREDICTED: Solanum tuberosum F-box protein At5g46170-like (LOC102581893), mRNA	--	--	--	--	Q9FNK5	1097	3.1e-118	F-box protein At5g46170 OS=Arabidopsis thaliana GN=At5g46170 PE=2 SV=1	PF00646//PF12105//PF12937
Cluster-11506.101067	81.92	77.91	84.42	69.18	67.24	58.37	67.55	70.29	55.78	110.91	117.67	80.48	66.43	75.62	74.2	93.95	71.93	66.81	83.49	96.08	77.43	106.93	118.31	130.13	124.71	84.85	63.04	99.61	57.22	63.27	460409373	XP_004250113.1	511	8e-50	PREDICTED: 54S ribosomal protein L37, mitochondrial-like [Solanum lycopersicum]	565373293	XM_006353148.1	368	0	PREDICTED: Solanum tuberosum 39S ribosomal protein L54, mitochondrial-like (LOC102588916), transcript variant X3, mRNA	K17435	MRPL54	large subunit ribosomal protein L54	http://www.genome.jp/dbget-bin/www_bget?ko:K17435	--	--	--	--	--
Cluster-11506.101078	5.77	2.94	5.22	2.92	4.31	5.91	1.69	5.9	19.32	50.04	44.6	96.77	359.79	459.2	425.67	2.18	1.36	1.41	5.59	2.73	4	0.82	0.83	1.21	550.79	3.85	2.53	13.92	9.02	9.1	862574770	BAR94040.1	900	5e-95	hydroxy 3 methylglutaryl coenzyme A reductase [Nicotiana benthamiana]	568215358	NM_001288473.1	516	0	Solanum tuberosum HMG-CoA reductase (LOC102577889), mRNA >gnl|BL_ORD_ID|160782 Solanum tuberosum clone hmg2.2 HMG-CoA reductase mRNA, complete cds	K00021	HMGCR	hydroxymethylglutaryl-CoA reductase (NADPH)	http://www.genome.jp/dbget-bin/www_bget?ko:K00021	Q41437	896	2e-95	3-hydroxy-3-methylglutaryl-coenzyme A reductase 2 OS=Solanum tuberosum GN=HMG2 PE=2 SV=1	PF00368
Cluster-11506.101080	5	2.81	4.04	2.05	4.02	3.28	0.43	5.55	14.98	33.96	40.75	72.63	315.27	385.74	350.82	0.92	1.46	0.75	1.78	3.05	0.79	0.19	0	0.41	294.64	2.94	1.51	11.52	7.27	4.55	862574770	BAR94040.1	139	7.9e-07	hydroxy 3 methylglutaryl coenzyme A reductase [Nicotiana benthamiana]	4704614	AF110383.1	82	6.14839e-33	Capsicum annuum 3-hydroxy-3-methylglutaryl-coenzyme A reductase (HMGR2M) mRNA, complete cds	--	--	--	--	Q01559	139	1.1e-07	3-hydroxy-3-methylglutaryl-coenzyme A reductase OS=Nicotiana sylvestris GN=HMGR PE=2 SV=1	--
Cluster-11506.101086	20.07	16.84	15.04	22.32	32.55	33.87	5.21	8.59	5.16	3.61	3.49	4.97	1.13	0.53	1.45	29.37	28.65	29.64	16.66	12.23	10.39	2.59	3.28	3.23	1.45	2.04	3.2	1.24	1.08	1.16	734332285	KHN07308.1	142	4e-07	hypothetical protein glysoja_027398 [Glycine soja]	--	--	--	--	--	--	--	--	--	--	--	--	--	--
Cluster-11506.101093	0.58	0.54	1.08	6.47	3.75	4.23	137.86	148.79	143.43	125.01	119.19	134.83	231.69	204.83	181.37	0	0	0.83	22.29	27.5	18.21	107.33	92.55	81.7	82.12	94.18	84.11	143.75	100.29	107.11	--	--	--	--	--	--	--	--	--	--	--	--	--	--	--	--	--	--	--
Cluster-11506.101110	10.43	7.21	8.51	7.74	8.92	8.69	14.32	15.24	13.62	14.32	14.14	19.3	12.24	12.63	12.25	9.43	10.54	11.34	9.95	8.56	8.93	17.04	18.14	19.97	12.54	17.11	15.82	11.37	11.5	13.76	565345705	XP_006339931.1	1010	3e-107	PREDICTED: ras-related protein RABA2a-like [Solanum tuberosum]	565345704	XM_006339869.1	553	0	PREDICTED: Solanum tuberosum ras-related protein RABA2a-like (LOC102604566), mRNA	K07904	RAB11A	Ras-related protein Rab-11A	http://www.genome.jp/dbget-bin/www_bget?ko:K07904	O04486	903	1.1e-95	Ras-related protein RABA2a OS=Arabidopsis thaliana GN=RABA2A PE=2 SV=1	PF10662//PF08477//PF01926//PF00025//PF00005//PF03193//PF04670//PF00071
Cluster-11506.101123	2.37	4.41	3.34	3.2	4.23	2.94	2.55	2.42	3.31	3.47	4.66	3.93	1.42	2	1.68	4.25	2.82	3.31	1.21	0.63	1.06	0.45	1.72	0.99	1.04	0.81	0.59	0.47	0.38	0.83	723722089	XP_010325002.1	712	7.5e-73	PREDICTED: pentatricopeptide repeat-containing protein At1g62350 [Solanum lycopersicum]	663681259	HG975520.1	562	0	Solanum lycopersicum chromosome ch08, complete genome	--	--	--	--	Q1PFH7	576	6.2e-58	Pentatricopeptide repeat-containing protein At1g62350 OS=Arabidopsis thaliana GN=At1g62350 PE=2 SV=1	--
Cluster-11506.101124	8.01	6.44	8.29	7.64	7.51	6.33	10.4	7.06	9	13.25	13.01	10.89	19.01	15.2	15.97	14.66	17.25	16.27	8.36	11.21	8.7	14.85	11.43	13.58	17.05	12.48	11.01	12.36	9	10.91	565374611	XP_006353851.1	1050	3.2e-112	PREDICTED: pentatricopeptide repeat-containing protein At1g62350-like isoform X1 [Solanum tuberosum]>gi|565374613|ref|XP_006353852.1| PREDICTED: pentatricopeptide repeat-containing protein At1g62350-like isoform X2 [Solanum tuberosum]>gi|565374615|ref|XP_006353853.1| PREDICTED: pentatricopeptide repeat-containing protein At1g62350-like isoform X3 [Solanum tuberosum]	565374610	XM_006353789.1	604	0	PREDICTED: Solanum tuberosum pentatricopeptide repeat-containing protein At1g62350-like (LOC102596247), transcript variant X1, mRNA	--	--	--	--	Q1PFH7	768	2.2e-80	Pentatricopeptide repeat-containing protein At1g62350 OS=Arabidopsis thaliana GN=At1g62350 PE=2 SV=1	--
Cluster-11506.101133	46.52	20.35	15.13	65.63	23.15	44.16	39.24	4.22	13.16	3.92	4.4	2.73	1.07	4.11	0.74	17.83	9.85	9.83	126.91	155.25	126.08	20.08	24.56	20.08	9.23	6.4	5.19	0.47	0.92	0.37	--	--	--	--	--	663681403	HG975522.1	133	3.38177e-61	Solanum lycopersicum chromosome ch10, complete genome	--	--	--	--	--	--	--	--	--
Cluster-11506.101135	35.98	28.59	27.73	24.14	25.39	28.48	24.07	30.59	31.39	24.36	25.2	28.86	15.19	16.59	14.76	28.94	29.17	29.86	33.32	32.36	31.81	22.83	22.3	23.64	25.26	18.62	17.89	21.76	20.87	21.81	565359380	XP_006346493.1	1872	3.4e-207	PREDICTED: uncharacterized protein LOC102590640 [Solanum tuberosum]	697125484	XM_009618467.1	1036	0	PREDICTED: Nicotiana tomentosiformis uncharacterized LOC104109239 (LOC104109239), mRNA	--	--	--	--	--	--	--	--	--
Cluster-11506.101140	0	0	1.31	2.45	0.4	1.43	3.23	2.13	2.43	3.29	2.56	3.43	1.24	1.2	6.76	7.03	5.12	6.5	1.33	0	2.91	5.97	6.33	5.04	5.84	5.32	3.78	3.25	1.18	5.5	565342803	XP_006338530.1	853	2.3e-89	PREDICTED: uncharacterized protein LOC102582005 isoform X1 [Solanum tuberosum]	565342802	XM_006338468.1	474	0	PREDICTED: Solanum tuberosum uncharacterized LOC102582005 (LOC102582005), transcript variant X1, mRNA	--	--	--	--	--	--	--	--	--
Cluster-11506.101142	1.21	3.02	1.69	3.8	4.47	3.12	2.47	1.29	2.51	3.78	3.28	1.07	2.58	0.96	2.68	6.39	3.24	5.2	2.05	3.18	3.01	2.39	3.76	2	3.49	1.95	1.54	2.51	2.99	1.87	460368441	XP_004230075.1	3226	0	PREDICTED: uncharacterized protein LOC101255138 isoform X2 [Solanum lycopersicum]	697173076	XM_009597170.1	1878	0	PREDICTED: Nicotiana tomentosiformis uncharacterized LOC104091763 (LOC104091763), transcript variant X4, mRNA	--	--	--	--	--	--	--	--	PF00872//PF16588//PF07578//PF02358//PF00098//PF04434
Cluster-11506.101143	4.31	6.85	6.59	5.67	5.98	3.82	7.25	6.92	7.41	6.32	5.61	3.21	2.62	1.96	3.03	5.86	7.46	3.77	3.5	4.19	3.01	2.55	2.07	2.24	4.02	2.66	2.34	2.56	2.19	3.04	460368441	XP_004230075.1	3226	0	PREDICTED: uncharacterized protein LOC101255138 isoform X2 [Solanum lycopersicum]	697173072	XM_009597168.1	1903	0	PREDICTED: Nicotiana tomentosiformis uncharacterized LOC104091763 (LOC104091763), transcript variant X2, mRNA	--	--	--	--	--	--	--	--	PF02358//PF00098//PF04434//PF00872//PF16588//PF07578
Cluster-11506.101162	22.41	16.38	19	21.82	24.33	17.29	28.91	21.75	19.67	27.94	25.67	36.01	20.74	20.18	19.92	29.87	27.1	31.45	11.53	11.22	10.85	21.01	20.06	20.88	26.96	19.94	16.07	16.17	15.4	16.49	697104078	XP_009605845.1	951	1.7e-100	PREDICTED: minor allergen Alt a 7-like [Nicotiana tomentosiformis]	697104077	XM_009607550.1	553	0	PREDICTED: Nicotiana tomentosiformis minor allergen Alt a 7-like (LOC104100337), mRNA	K03809	wrbA	NAD(P)H dehydrogenase (quinone)	http://www.genome.jp/dbget-bin/www_bget?ko:K03809	Q6NQE2	897	4.2e-95	Probable NAD(P)H dehydrogenase (quinone) FQR1-like 1 OS=Arabidopsis thaliana GN=At4g27270 PE=2 SV=1	PF00258//PF03358
Cluster-11506.101163	30.41	27.99	35.34	39.77	35.35	35.1	42.54	47.32	56.05	54.39	55.17	58.8	44.25	40.67	35.95	15.71	15.76	14.68	24.08	20.19	28.51	35.43	30.42	27.9	26.73	18.03	22.49	21.82	24.52	27.87	565390784	XP_006361115.1	852	2.1e-89	PREDICTED: E3 ubiquitin-protein ligase RHF2A-like [Solanum tuberosum]	565390783	XM_006361053.1	452	0	PREDICTED: Solanum tuberosum E3 ubiquitin-protein ligase RHF2A-like (LOC102583355), mRNA	K19043	RHF	E3 ubiquitin-protein ligase RHF	http://www.genome.jp/dbget-bin/www_bget?ko:K19043	Q9ZT42	686	5.3e-71	E3 ubiquitin-protein ligase RHF2A OS=Arabidopsis thaliana GN=RHF2A PE=2 SV=1	PF17123//PF12906//PF03854//PF11789//PF12678//PF02416//PF14634//PF00097//PF12861//PF13639
Cluster-11506.101168	25.22	16.52	17.33	14.07	19.12	12.43	13.53	14.97	13.1	7.53	8.13	7.42	17.95	16.97	17.01	23.86	22.06	22.25	25.5	29.83	27.99	20.46	21.75	21	22.74	15.18	15.83	19.15	16.75	17.05	697094556	XP_009606895.1	2204	1.1e-245	PREDICTED: uridine 5'-monophosphate synthase [Nicotiana tomentosiformis]	565394417	XM_006362793.1	1049	0	PREDICTED: Solanum tuberosum uridine 5'-monophosphate synthase-like (LOC102592981), mRNA	K13421	UMPS	uridine monophosphate synthetase	http://www.genome.jp/dbget-bin/www_bget?ko:K13421	Q42942	2110	1.2e-235	Uridine 5'-monophosphate synthase (Fragment) OS=Nicotiana tabacum GN=PYR5-6 PE=2 SV=1	PF08727//PF00156//PF00215
Cluster-11506.101173	47.82	40.03	46.71	53.16	49.46	55.68	66.72	71.3	68.18	52.89	45.59	54.46	71.4	72.84	71.27	47.19	43.97	45.36	77.43	83.02	79.39	57.42	57.5	58.06	63.32	52.78	51.24	62.53	59.31	64.87	698583477	XP_009778098.1	972	3.7e-103	PREDICTED: uncharacterized protein LOC104227539 [Nicotiana sylvestris]	698583476	XM_009779796.1	434	0	PREDICTED: Nicotiana sylvestris uncharacterized LOC104227539 (LOC104227539), mRNA	--	--	--	--	--	--	--	--	PF02845//PF09030//PF09177//PF01166
Cluster-11506.101176	9.93	9.19	9.66	10.19	10.07	10.62	10.56	15.07	10.88	10.87	8.18	12.64	15.83	12.72	14.06	4.58	4.95	4.63	8.75	10.14	8.31	6.45	6.21	6.34	6.4	7.39	4.7	8.74	5.58	5.62	590578505	XP_007013528.1	148	1.4e-07	Ubiquitin system component Cue protein, putative isoform 2 [Theobroma cacao]>gi|508783891|gb|EOY31147.1| Ubiquitin system component Cue protein, putative isoform 2 [Theobroma cacao]	697108326	XM_009609723.1	232	5.28009e-116	PREDICTED: Nicotiana tomentosiformis uncharacterized LOC104102101 (LOC104102101), mRNA	--	--	--	--	--	--	--	--	--
Cluster-11506.101199	22.2	21.09	21.85	22	24.05	19.6	30.73	27.58	25.54	30.84	28.81	28.42	30.17	31.97	34.05	19.15	16.61	15.38	21.38	23.29	20.92	27.76	27.98	31.52	29.48	23.71	19.64	29.53	23.5	26.14	723752890	XP_010314710.1	447	3.5e-42	PREDICTED: protein FAM32A isoform X1 [Solanum lycopersicum]	851328634	NM_001310082.1	366	0	Solanum lycopersicum protein FAM32A (cgi1), mRNA	K13120	FAM32A	protein FAM32A	http://www.genome.jp/dbget-bin/www_bget?ko:K13120	Q9CR80	154	4.6e-09	Protein FAM32A OS=Mus musculus GN=Fam32a PE=2 SV=1	PF04108
Cluster-11506.101212	2.27	2.1	2	2.19	1.99	2.27	1.06	1.99	1.89	1.65	2.02	0.95	1.87	1.76	2.16	2.77	4.77	3.83	1.42	1.87	1.58	1.47	1.16	0.99	1.74	1.32	1.57	1.51	2.64	1.8	--	--	--	--	--	--	--	--	--	--	--	--	--	--	--	--	--	--	PF17049
Cluster-11506.101213	3.5	4.64	4.81	7.2	4.38	4.76	6.05	8.87	3.54	4.38	6.11	4.92	0.43	0.96	2.45	6.12	4.81	4.07	4.24	4.99	5.37	2.05	4.05	2.6	3.76	5.37	4.14	4.89	2.3	4.34	--	--	--	--	--	--	--	--	--	--	--	--	--	--	--	--	--	--	--
Cluster-11506.101215	7.36	5.74	5.77	5.55	5.06	2.14	3.83	5.49	4.2	6.82	8.63	8.64	4.94	5.42	7.28	6.5	8.79	5.86	6.15	5.09	5.51	3.86	3.8	2.41	8.3	4.31	4.35	6.72	5.49	6.87	749111860	YP_009116005.1	188	7.5e-12	photosystem II protein D2 (chloroplast) [Campanula takesimana]>gi|744674111|gb|AJD00852.1| photosystem II protein D2 (chloroplast) [Campanula takesimana]	820957794	KP280175.1	112	6.13965e-49	Iochroma tingoanum chloroplast, complete genome	K02706	psbD	photosystem II P680 reaction center D2 protein	http://www.genome.jp/dbget-bin/www_bget?ko:K02706	Q06FW1	181	6.8e-12	Photosystem II D2 protein OS=Pelargonium hortorum GN=psbD PE=3 SV=1	PF00124
Cluster-11506.101220	2.7	2.87	2.51	2.46	1.44	3.06	0.98	1.92	1.81	0.87	2.65	2.43	1.83	1.6	1.85	4.55	2.86	2.34	5.04	4.24	5.05	1.04	1.15	2.89	1.73	0.15	1.91	2.14	2.53	2.02	565404875	XP_006367849.1	6003	0	PREDICTED: protein SCAR2-like isoform X3 [Solanum tuberosum]	663673454	HG975448.1	2195	0	Solanum pennellii chromosome ch09, complete genome	--	--	--	--	Q5XPJ9	994	8.2e-106	Protein SCAR2 OS=Arabidopsis thaliana GN=SCAR2 PE=1 SV=1	PF07074//PF00614
Cluster-11506.101226	3.53	2.98	2.92	3.07	1.94	2.47	3.21	1.27	3.07	2.91	3.87	3.86	2.84	3.86	2.66	0.87	1.41	1.12	0.44	0.53	0.84	2.08	1.41	0	1.72	0.45	1.18	0.17	0.56	2.04	698508396	XP_009799471.1	1183	1.9e-127	PREDICTED: uncharacterized protein LOC104245548 [Nicotiana sylvestris]	698508395	XM_009801169.1	574	0	PREDICTED: Nicotiana sylvestris uncharacterized LOC104245548 (LOC104245548), mRNA	--	--	--	--	--	--	--	--	--
Cluster-11506.101235	9.68	9.48	10.82	10.28	5.65	11.6	11.58	4.46	3.95	8.61	7.46	7.88	5.34	6.96	6.86	14.6	18.37	19.24	4.56	4.27	4.14	1.8	2.35	2.55	9.98	1.58	2.52	2.97	4.14	4.23	698472636	XP_009784301.1	471	3.1e-45	PREDICTED: uncharacterized protein LOC104232733 isoform X3 [Nicotiana sylvestris]	565379209	XM_006355959.1	234	2.46432e-117	PREDICTED: Solanum tuberosum uncharacterized LOC102585296 (LOC102585296), transcript variant X3, mRNA	--	--	--	--	--	--	--	--	--
Cluster-11506.101243	5.71	6.27	5.99	12.72	7.77	11.19	12.71	1.71	4.49	6.84	11.62	7.68	7.8	6.41	5.25	0	0	0	0	1.04	0	0.82	0	1.12	0.78	0	0.09	0	0.35	0.09	565379206	XP_006356019.1	988	3.5e-105	PREDICTED: uncharacterized protein LOC102585296 isoform X1 [Solanum tuberosum]>gi|565379208|ref|XP_006356020.1| PREDICTED: uncharacterized protein LOC102585296 isoform X2 [Solanum tuberosum]>gi|565379210|ref|XP_006356021.1| PREDICTED: uncharacterized protein LOC102585296 isoform X3 [Solanum tuberosum]	565379209	XM_006355959.1	521	0	PREDICTED: Solanum tuberosum uncharacterized LOC102585296 (LOC102585296), transcript variant X3, mRNA	--	--	--	--	Q8TP15	136	3.1e-07	Protease HtpX homolog 2 OS=Methanosarcina acetivorans (strain ATCC 35395 / DSM 2834 / JCM 12185 / C2A) GN=htpX2 PE=3 SV=1	PF01435
Cluster-11506.101260	4.03	3.27	3.36	2.99	2.83	4.11	6.2	2.59	3.22	5.16	3.48	4.82	6.42	6.52	5.39	1.89	1.17	0.88	1.88	2.54	2.03	1.34	1.97	1.42	2.53	1.41	1.3	1.78	0.78	1.46	723722945	XP_010325134.1	455	6.5e-43	PREDICTED: uncharacterized protein LOC101245274 isoform X2 [Solanum lycopersicum]	723722944	XM_010326832.1	304	8.94576e-156	PREDICTED: Solanum lycopersicum uncharacterized LOC101245274 (LOC101245274), transcript variant X2, mRNA	--	--	--	--	--	--	--	--	--
Cluster-11506.101261	14.84	10.59	13.29	14.14	11.15	12.69	18.67	16.83	17.19	16.99	15.15	14.6	21.73	22.47	21.08	11.82	8.61	8.42	19.14	20.03	17.87	16.73	16.42	17.17	17.93	13.29	11.12	15.15	12.02	12.54	460399374	XP_004245216.1	936	6e-99	PREDICTED: uncharacterized protein LOC101245274 isoform X1 [Solanum lycopersicum]	723722942	XM_004245168.2	551	0	PREDICTED: Solanum lycopersicum uncharacterized LOC101245274 (LOC101245274), transcript variant X1, mRNA	--	--	--	--	--	--	--	--	--
Cluster-11506.101279	5.58	6.08	4.84	4.72	4.23	5.5	2.11	2.62	2.99	4.55	5.68	4.3	3.72	3.34	4.85	7.86	9.14	8.87	4.31	3.59	4.75	3.94	4.13	3.46	5.16	3.28	3.82	3.45	5.07	4.48	460398858	XP_004244965.1	575	1e-56	PREDICTED: bifunctional protein FolD 1, mitochondrial-like isoform X8 [Solanum lycopersicum]	723721266	XM_004244917.2	381	0	PREDICTED: Solanum lycopersicum bifunctional protein FolD 1, mitochondrial-like (LOC101245680), transcript variant X8, mRNA	--	--	--	--	A2RVV7	347	3.9e-31	Bifunctional protein FolD 1, mitochondrial OS=Arabidopsis thaliana GN=FOLD1 PE=2 SV=1	PF00763
Cluster-11506.101289	18.38	16.49	17.67	10.34	11.82	10.48	15.9	14.49	18.86	8.77	8.25	12.35	13.38	12.26	10.75	25.01	27.19	26.17	10.85	11.54	13.44	13.92	12.91	13.88	18.29	11.96	9.96	16.73	16.28	15.23	848876280	XP_012838600.1	3316	0	PREDICTED: cell division cycle protein 48 homolog [Erythranthe guttatus]>gi|604331300|gb|EYU36158.1| hypothetical protein MIMGU_mgv1a001501mg [Erythranthe guttata]	565375698	XM_006354292.1	1683	0	PREDICTED: Solanum tuberosum cell division cycle protein 48 homolog (LOC102600837), mRNA	K13525	VCP, CDC48	transitional endoplasmic reticulum ATPase	http://www.genome.jp/dbget-bin/www_bget?ko:K13525	P54774	3310	0	Cell division cycle protein 48 homolog OS=Glycine max GN=CDC48 PE=2 SV=1	PF01637//PF00931//PF01695//PF01443//PF01057//PF07726//PF06068//PF02367//PF14532//PF07728//PF00910//PF00004//PF05496//PF00158//PF03266//PF07724//PF00005//PF04851//PF06414//PF02562//PF10662
Cluster-11506.101290	28.08	21.74	23.42	16.01	19.62	17.44	40.25	35.18	34.89	19.13	20.33	33.29	34.46	35.05	27.11	26.68	30.25	30.12	24.93	26.18	26.57	35.36	34.13	33.29	32.3	30.69	28.39	35.03	34.16	32.93	661890043	CDP06763.1	3861	0	unnamed protein product [Coffea canephora]	565343942	XM_006339017.1	1894	0	PREDICTED: Solanum tuberosum cell division cycle protein 48 homolog (LOC102584989), mRNA	K13525	VCP, CDC48	transitional endoplasmic reticulum ATPase	http://www.genome.jp/dbget-bin/www_bget?ko:K13525	Q96372	3783	0	Cell division cycle protein 48 homolog OS=Capsicum annuum GN=CAFP PE=2 SV=1	PF02562//PF04851//PF06414//PF10662//PF05496//PF00158//PF00004//PF00005//PF07724//PF02367//PF06068//PF00910//PF07728//PF14532//PF01695//PF00931//PF01637//PF01057//PF03152//PF07726//PF01443
Cluster-11506.101292	0.54	1.11	1.99	7.09	2.67	3.93	0.94	3.01	7.94	33.68	70.51	40.11	123.29	123.62	100.27	0.16	0	0.05	2.77	2.48	2.1	0.65	1.94	1.36	19.87	1.21	0.9	5.17	3.77	3.71	4336999	AAD18029.1	506	6.8e-49	lipid transfer protein LTP1 precursor [Capsicum annuum]	4336998	AF118131.1	196	8.40372e-96	AF118131 Capsicum annuum lipid transfer protein LTP1 precursor (LTP1) mRNA, complete cds	--	--	--	--	Q03461	418	1.5e-39	Non-specific lipid-transfer protein 2 OS=Nicotiana tabacum PE=3 SV=1	--
Cluster-11506.101293	66.73	211.2	314.03	699.96	421.03	396.01	57.23	373.35	1574.78	1087.43	1405.77	1129.81	9379.34	8910.87	8052.84	64.21	21.59	31.82	184.29	163.12	152.6	127.92	126.09	132.52	1700.64	117.59	105.5	327.1	288.62	248.51	4336999	AAD18029.1	511	1.1e-49	lipid transfer protein LTP1 precursor [Capsicum annuum]	4336998	AF118131.1	252	3.68591e-127	AF118131 Capsicum annuum lipid transfer protein LTP1 precursor (LTP1) mRNA, complete cds	--	--	--	--	Q03461	427	8.3e-41	Non-specific lipid-transfer protein 2 OS=Nicotiana tabacum PE=3 SV=1	--
Cluster-11506.101314	6.57	7.6	7.11	6.3	5.75	6.24	4.89	7.55	5.71	6.61	7.32	8.35	7.28	7.51	7.89	5.24	8.08	7.01	4.34	0.54	4.94	2.25	3.95	2.39	3.45	0.79	4.96	0.83	3.31	2.61	565369040	XP_006351145.1	9492	0	PREDICTED: uncharacterized protein LOC102586059 [Solanum tuberosum]	565369039	XM_006351083.1	5590	0	PREDICTED: Solanum tuberosum uncharacterized LOC102586059 (LOC102586059), mRNA	--	--	--	--	O22193	171	3.1e-10	U-box domain-containing protein 4 OS=Arabidopsis thaliana GN=PUB4 PE=1 SV=3	PF11698//PF04690//PF00514//PF02985//PF00168
Cluster-11506.101317	7.65	9.94	8.9	8.78	8.35	8.13	15.39	13.49	14.16	14.56	15.1	18.37	19.79	22.58	23.33	12.27	11.33	10.55	6.88	8	7	9.61	9.48	8.13	16.81	10.84	9.86	15.51	14.16	14.34	697116374	XP_009612096.1	1524	6e-167	PREDICTED: uncharacterized protein LOC104105487 [Nicotiana tomentosiformis]	565352470	XM_006343104.1	778	0	PREDICTED: Solanum tuberosum uncharacterized LOC102600551 (LOC102600551), mRNA	--	--	--	--	--	--	--	--	PF06560//PF01582
Cluster-11506.101334	21.2	22.23	25.35	31.05	24.01	24.87	38.96	49.26	42.74	31.88	31.72	36.78	38.99	42.69	36.66	17.39	16.02	14.37	53.15	45.22	51.37	82.35	71.25	57.87	69.28	46.19	47.85	38.51	53.39	52.5	565350968	XP_006342433.1	1035	1.9e-110	PREDICTED: cytosolic Fe-S cluster assembly factor NBP35-like [Solanum tuberosum]	565350967	XM_006342371.1	490	0	PREDICTED: Solanum tuberosum cytosolic Fe-S cluster assembly factor NBP35-like (LOC102600434), mRNA	--	--	--	--	Q8H1Q2	951	1.4e-101	Cytosolic Fe-S cluster assembly factor NBP35 OS=Arabidopsis thaliana GN=NBP35 PE=1 SV=1	PF02367//PF00931//PF01583//PF03193//PF00448
Cluster-11506.101335	3.05	2.4	2.91	2.19	2.52	2.16	5.12	5.24	4.14	2.58	3.16	3.83	5.04	3.64	4.09	2.37	2.39	1.52	5.96	6.91	7.2	8.56	9.23	10.37	10.78	9.19	6.59	8.36	7.27	7.2	697152611	XP_009630538.1	3153	0	PREDICTED: pentatricopeptide repeat-containing protein At2g03880, mitochondrial [Nicotiana tomentosiformis]>gi|697152613|ref|XP_009630539.1| PREDICTED: pentatricopeptide repeat-containing protein At2g03880, mitochondrial [Nicotiana tomentosiformis]>gi|697152615|ref|XP_009630540.1| PREDICTED: pentatricopeptide repeat-containing protein At2g03880, mitochondrial [Nicotiana tomentosiformis]>gi|697152…	697152612	XM_009632244.1	1710	0	PREDICTED: Nicotiana tomentosiformis pentatricopeptide repeat-containing protein At2g03880, mitochondrial (LOC104120486), transcript variant X2, mRNA	--	--	--	--	Q9SI53	2374	5.6e-266	Pentatricopeptide repeat-containing protein At2g03880, mitochondrial OS=Arabidopsis thaliana GN=PCMP-H44 PE=2 SV=1	PF13414//PF17049
Cluster-11506.101340	16.89	16.59	15.58	31.01	25.6	28.21	60.33	46.54	39.04	37.88	36.85	22.2	35.03	35.3	38.83	18.51	17.15	14.87	94.79	80.18	93.38	82.17	86.04	84.65	72.34	47.19	49.23	50.68	47.85	50.59	565370332	XP_006351775.1	870	2e-91	PREDICTED: ubiquitin carboxyl-terminal hydrolase 3-like [Solanum tuberosum]	565370331	XM_006351713.1	434	0	PREDICTED: Solanum tuberosum ubiquitin carboxyl-terminal hydrolase 3-like (LOC102579768), mRNA	K11842	USP12_46	ubiquitin carboxyl-terminal hydrolase 12/46	http://www.genome.jp/dbget-bin/www_bget?ko:K11842	O24454	703	6.6e-73	Ubiquitin carboxyl-terminal hydrolase 3 OS=Arabidopsis thaliana GN=UBP3 PE=1 SV=1	PF00443
Cluster-11506.101344	1.08	4.43	1.44	8.51	7.44	8.24	3.05	11.16	9.22	12.56	5.32	7.15	0	3.72	4.47	0	0	0	0	0	1.74	1.1	0	0	0.13	3.73	0.34	2.49	0.05	2.68	698507200	XP_009798946.1	1325	1.7e-143	PREDICTED: ubiquitin carboxyl-terminal hydrolase 3-like [Nicotiana sylvestris]	565370331	XM_006351713.1	834	0	PREDICTED: Solanum tuberosum ubiquitin carboxyl-terminal hydrolase 3-like (LOC102579768), mRNA	K11842	USP12_46	ubiquitin carboxyl-terminal hydrolase 12/46	http://www.genome.jp/dbget-bin/www_bget?ko:K11842	Q8LAM0	1130	9.5e-122	Ubiquitin carboxyl-terminal hydrolase 4 OS=Arabidopsis thaliana GN=UBP4 PE=1 SV=2	PF09748//PF00443
Cluster-11506.101355	0.31	0.66	3.11	1.96	3.31	3.45	4.34	5.79	2.35	1.93	1.7	2.37	0.23	3.94	2.69	5.29	3.29	1.36	4.13	4.74	6.89	5.2	4.52	6.22	6.23	3.48	2.75	3.52	4.17	3.25	460375046	XP_004233319.1	762	1.2e-78	PREDICTED: putative glucose-6-phosphate 1-epimerase isoform X1 [Solanum lycopersicum]	225319838	AK330019.1	695	0	Solanum lycopersicum cDNA, clone: LEFL3164F05, HTC in root	K01792	E5.1.3.15	glucose-6-phosphate 1-epimerase	http://www.genome.jp/dbget-bin/www_bget?ko:K01792	Q40784	536	2.7e-53	Putative glucose-6-phosphate 1-epimerase OS=Cenchrus ciliaris PE=2 SV=1	PF01263
Cluster-11506.101361	36.91	32.84	36.29	34.85	32.21	27.84	33	33.97	35.23	18.43	20.62	18.36	49.7	50.59	55.38	25.28	25.24	24.24	44.8	46.2	39.37	32.99	34.75	34.24	44.33	26.73	24.6	34.13	28.37	29.06	460375046	XP_004233319.1	1457	3.1e-159	PREDICTED: putative glucose-6-phosphate 1-epimerase isoform X1 [Solanum lycopersicum]	697188333	XM_009604912.1	817	0	PREDICTED: Nicotiana tomentosiformis putative glucose-6-phosphate 1-epimerase (LOC104098237), transcript variant X2, mRNA	K01792	E5.1.3.15	glucose-6-phosphate 1-epimerase	http://www.genome.jp/dbget-bin/www_bget?ko:K01792	Q40784	933	2.5e-99	Putative glucose-6-phosphate 1-epimerase OS=Cenchrus ciliaris PE=2 SV=1	PF01263
Cluster-11506.101380	1.84	1.02	0.9	3.7	3.44	2.91	1.56	0.75	2.42	3.12	2.32	1.98	8.16	10.73	6.09	0.22	0	0.23	2.19	1.5	4.1	0.47	0.2	0.98	1.34	0	0	0.8	0	0.64	5814093	AAD52097.1	602	1.5e-60	receptor-like kinase CHRK1 [Nicotiana tabacum]	697162091	XM_009591553.1	324	1.6461e-167	PREDICTED: Nicotiana tomentosiformis G-type lectin S-receptor-like serine/threonine-protein kinase At1g11330 (LOC104087147), mRNA	K01183	E3.2.1.14	chitinase	http://www.genome.jp/dbget-bin/www_bget?ko:K01183	Q28990	144	2.6e-08	Oviduct-specific glycoprotein OS=Sus scrofa GN=OVGP1 PE=2 SV=1	PF00520//PF00704
Cluster-11506.101386	32.28	21.97	26.34	18.91	18.04	12.51	8.77	10.76	11.56	15.25	20.43	18.56	1.12	1.84	2.23	0.6	1.59	0.57	0.98	0.53	2.26	2.86	0.69	0.57	1.15	0	0.6	1.6	0.79	0	719964489	XP_010252842.1	213	2.2e-15	PREDICTED: uncharacterized protein LOC104594297 [Nelumbo nucifera]	--	--	--	--	--	--	--	--	--	--	--	--	--	--
Cluster-11506.101388	5.28	6.14	5.03	4.5	4.91	5.25	4.83	5.58	5.57	4.93	5.33	5.28	3.53	4.1	3.97	6.31	6.16	6.36	8	6.33	9.15	4.98	5.44	5.22	7.29	3.88	4.03	4.99	5.65	4.73	697161456	XP_009589507.1	5794	0	PREDICTED: probable lysine-specific demethylase ELF6 [Nicotiana tomentosiformis]	697161455	XM_009591212.1	1644	0	PREDICTED: Nicotiana tomentosiformis probable lysine-specific demethylase ELF6 (LOC104086870), mRNA	--	--	--	--	Q6BDA0	1982	2e-220	Probable lysine-specific demethylase ELF6 OS=Arabidopsis thaliana GN=ELF6 PE=1 SV=1	PF00096//PF11770//PF13465//PF10426
Cluster-11506.101389	21.05	18.1	19.7	25.96	28.35	23.15	10.3	27.65	18.29	44.5	41.81	29.57	45.75	38.65	57.97	24.7	22.11	21.36	17.51	20.78	18.17	20.5	19.25	20.29	29.24	17.77	16.51	27.97	20.8	23.38	565390882	XP_006361163.1	1025	4.4e-109	PREDICTED: putative casein kinase II subunit beta-4-like isoform X2 [Solanum tuberosum]	565390883	XM_006361102.1	745	0	PREDICTED: Solanum tuberosum putative casein kinase II subunit beta-4-like (LOC102600211), transcript variant X3, mRNA	K03115	CSNK2B	casein kinase II subunit beta	http://www.genome.jp/dbget-bin/www_bget?ko:K03115	P40229	842	1e-88	Casein kinase II subunit beta' OS=Arabidopsis thaliana GN=CKB2 PE=1 SV=1	PF01214
Cluster-11506.101392	27.21	28.42	28.67	27.79	25.58	22.75	46.71	34.11	33.01	46.77	45.95	39.16	42.58	40.16	46.02	36.07	29.4	26.27	35.88	29.35	33.07	45.87	39.83	42.83	61.17	43.8	32.26	56.9	37.35	42.45	565390882	XP_006361163.1	1069	3.5e-114	PREDICTED: putative casein kinase II subunit beta-4-like isoform X2 [Solanum tuberosum]	565390881	XM_006361101.1	765	0	PREDICTED: Solanum tuberosum putative casein kinase II subunit beta-4-like (LOC102600211), transcript variant X2, mRNA	K03115	CSNK2B	casein kinase II subunit beta	http://www.genome.jp/dbget-bin/www_bget?ko:K03115	P40229	882	2.4e-93	Casein kinase II subunit beta' OS=Arabidopsis thaliana GN=CKB2 PE=1 SV=1	PF01214
Cluster-11506.101397	44.71	34.82	38.85	33.37	29.58	30.29	38	18.37	22.53	19.48	19.14	20.86	7.9	9.98	11.22	40.92	47.85	65.29	20.3	25.27	21.93	26.68	27.09	24.08	28.2	16.33	14.62	9.82	11.05	8.73	698553266	XP_009769893.1	943	8.1e-100	PREDICTED: 50S ribosomal protein L10, chloroplastic [Nicotiana sylvestris]	663673442	HG975443.1	487	0	Solanum pennellii chromosome ch04, complete genome	K02864	RP-L10, MRPL10, rplJ	large subunit ribosomal protein L10	http://www.genome.jp/dbget-bin/www_bget?ko:K02864	O80362	937	5.6e-100	50S ribosomal protein L10, chloroplastic OS=Nicotiana tabacum GN=RPL10 PE=2 SV=1	PF00466
Cluster-11506.101400	12.02	11.36	12.51	14.91	13.64	12.13	14.66	7.56	10.7	18.46	17.19	17.48	11.16	10	11.65	14.67	16.31	16.1	11.83	13.14	11.85	10.78	11.24	11.02	16.84	8.27	6.91	5.12	6.47	5.59	460388065	XP_004239692.1	965	2.9e-102	PREDICTED: uncharacterized protein LOC101259047 [Solanum lycopersicum]	565357997	XM_006345754.1	547	0	PREDICTED: Solanum tuberosum uncharacterized LOC102592434 (LOC102592434), mRNA	--	--	--	--	--	--	--	--	--
Cluster-11506.101409	27.03	22.09	25.75	34.77	35.17	34.16	99.25	92.56	110.92	73.09	70.94	84.71	87.86	84.62	85.39	20.48	26.46	29.38	47.27	50.28	49.05	93.06	86.37	84.21	138.25	66.33	59.19	46.61	50.7	47.56	565369720	XP_006351482.1	2430	7.7e-272	PREDICTED: 4-coumarate--CoA ligase-like 9-like [Solanum tuberosum]	565369719	XM_006351420.1	1070	0	PREDICTED: Solanum tuberosum 4-coumarate--CoA ligase-like 9-like (LOC102588483), mRNA	--	--	--	--	Q84P23	1634	2.2e-180	4-coumarate--CoA ligase-like 9 OS=Arabidopsis thaliana GN=4CLL9 PE=1 SV=2	PF00501
Cluster-11506.101411	11.89	15.51	14.92	22.83	26.78	20.74	14.2	13.73	13.3	14.31	13.43	15.3	13.01	14.54	13.6	20.91	18.67	20.36	19.96	19.15	20.76	20.71	19.62	18.3	24.5	28.17	30.29	27.53	29.2	30.9	565372516	XP_006352839.1	2896	0	PREDICTED: protein phosphatase 2C 29-like [Solanum tuberosum]	697114337	XM_009612779.1	1120	0	PREDICTED: Nicotiana tomentosiformis protein phosphatase 2C 29 (LOC104104638), transcript variant X1, mRNA	--	--	--	--	O82302	1918	2.7e-213	Protein phosphatase 2C 29 OS=Arabidopsis thaliana GN=PLL1 PE=1 SV=2	PF07228//PF00481
Cluster-11506.101412	5.9	6.08	6.77	4.55	5.17	3.94	4.56	3.7	3.83	3.06	3.85	3.51	4.89	4.61	6.63	14.46	16.31	17.24	5.81	6.73	6.39	5.31	5.12	4.58	9.63	5.69	4.58	6.02	5	5.26	460400717	XP_004245879.1	3396	0	PREDICTED: pentatricopeptide repeat-containing protein At5g46580, chloroplastic [Solanum lycopersicum]	565372513	XM_006352776.1	1723	0	PREDICTED: Solanum tuberosum pentatricopeptide repeat-containing protein At5g46580, chloroplastic-like (LOC102591024), mRNA	--	--	--	--	Q9LS25	2490	2e-279	Pentatricopeptide repeat-containing protein At5g46580, chloroplastic OS=Arabidopsis thaliana GN=At5g46580 PE=2 SV=1	--
Cluster-11506.101421	9.06	7.71	10.04	6.05	9.69	6.96	5.84	11.44	6.44	5.66	10.4	9	5.24	7.51	9.16	17.64	16.21	13.85	8.79	6.28	7.74	9.13	8	4.33	14.47	9.62	12.27	12.7	10.59	9.64	697172151	XP_009595011.1	2474	5.4e-277	PREDICTED: eukaryotic translation initiation factor 3 subunit L {ECO:0000255|HAMAP-Rule:MF_03011}-like [Nicotiana tomentosiformis]>gi|698463106|ref|XP_009782140.1| PREDICTED: eukaryotic translation initiation factor 3 subunit L-like [Nicotiana sylvestris]	698463105	XM_009783838.1	1127	0	PREDICTED: Nicotiana sylvestris eukaryotic translation initiation factor 3 subunit L-like (LOC104230924), mRNA	K15029	EIF3L	translation initiation factor 3 subunit L	http://www.genome.jp/dbget-bin/www_bget?ko:K15029	A7SDW5	1105	4.2e-119	Eukaryotic translation initiation factor 3 subunit L OS=Nematostella vectensis GN=v1g169424 PE=3 SV=1	PF10255
Cluster-11506.101423	15.68	15.81	11.13	11.21	13.27	10.09	29.93	39.53	31.01	17.33	21.12	25.11	35.03	35.38	32.47	22.45	23.95	22.62	17.14	23.34	15.04	19.65	19.63	19.03	29.1	26.66	21.87	28.97	23.68	27.02	697172151	XP_009595011.1	2661	1.4e-298	PREDICTED: eukaryotic translation initiation factor 3 subunit L {ECO:0000255|HAMAP-Rule:MF_03011}-like [Nicotiana tomentosiformis]>gi|698463106|ref|XP_009782140.1| PREDICTED: eukaryotic translation initiation factor 3 subunit L-like [Nicotiana sylvestris]	698463105	XM_009783838.1	1285	0	PREDICTED: Nicotiana sylvestris eukaryotic translation initiation factor 3 subunit L-like (LOC104230924), mRNA	K15029	EIF3L	translation initiation factor 3 subunit L	http://www.genome.jp/dbget-bin/www_bget?ko:K15029	A7SDW5	1178	1.8e-127	Eukaryotic translation initiation factor 3 subunit L OS=Nematostella vectensis GN=v1g169424 PE=3 SV=1	PF03059//PF10255
Cluster-11506.101429	7.6	8.38	8.58	8.63	11.36	12.07	12.26	2.93	7.16	8.75	14.95	10.24	5.84	5.46	5.71	4.44	4.59	5.19	8.82	9.38	8.88	15.78	15.13	14.2	26.45	13.03	15.77	9.64	13.35	10.65	460409634	XP_004250243.1	1532	6.1e-168	PREDICTED: E3 ubiquitin-protein ligase COP1-like isoform X1 [Solanum lycopersicum]>gi|723742079|ref|XP_010312733.1| PREDICTED: E3 ubiquitin-protein ligase COP1-like isoform X1 [Solanum lycopersicum]	565371584	XM_006352321.1	803	0	PREDICTED: Solanum tuberosum E3 ubiquitin-protein ligase COP1-like (LOC102605430), mRNA	K10143	RFWD2, COP1	E3 ubiquitin-protein ligase RFWD2	http://www.genome.jp/dbget-bin/www_bget?ko:K10143	P93471	1061	3.5e-114	E3 ubiquitin-protein ligase COP1 OS=Pisum sativum GN=COP1 PE=2 SV=1	PF00097//PF04564//PF11789//PF12678//PF13639//PF16685//PF14634
Cluster-11506.101436	23.97	23.98	23.45	30.62	23.26	24.38	22.03	23.3	19.03	33.05	39.3	28.58	25.73	20.77	28.96	22.02	20.77	20.54	19.21	28.23	21.43	22.55	21.62	19.32	22.02	13.75	12.77	13.68	12.81	12.61	565401194	XP_006366094.1	477	9.2e-46	PREDICTED: 60S ribosomal protein L18a-like protein-like isoform X1 [Solanum tuberosum]	723720786	XM_010326436.1	291	7.53628e-149	PREDICTED: Solanum lycopersicum 60S ribosomal protein L18a-like protein (LOC101264350), transcript variant X1, mRNA	--	--	--	--	Q8L9S1	299	5.6e-26	60S ribosomal protein L18a-like protein OS=Arabidopsis thaliana GN=At1g29970 PE=2 SV=2	--
Cluster-11506.101449	6.77	4.76	5.01	1.59	4.81	4.65	0.89	6.18	5.53	4.71	5.34	3.72	1.67	3.8	4.78	0	0	0	0	0	0	0	0	0.31	0	0	0.53	0.76	0	0.55	--	--	--	--	--	--	--	--	--	--	--	--	--	--	--	--	--	--	--
Cluster-11506.101452	2.69	3.25	2.85	2.02	2.1	3.05	1.33	2.41	1.65	3.29	2.77	2.61	1.99	1.41	1.98	0	0	0	0.09	0.1	0.1	0.1	0.24	0	0.08	0	0.16	1.23	0	0.43	--	--	--	--	--	--	--	--	--	--	--	--	--	--	--	--	--	--	--
Cluster-11506.101455	1.6	2.3	2.67	0.98	1.41	1.47	0.94	1.35	0.96	1.48	2.57	2.73	1.25	2.43	1.54	2.37	2.15	2.13	0.93	0.67	1.04	0.59	0.41	0.47	1.75	1.41	1.43	1.66	2.63	1.73	--	--	--	--	--	--	--	--	--	--	--	--	--	--	--	--	--	--	--
Cluster-11506.101461	6.26	8.78	9.5	6.68	6.27	6.49	13.45	12.13	12.13	7.28	6.78	9.86	7.89	10.13	10.44	7.69	8.41	9.59	8.81	9.27	8.22	12.37	11.2	12.43	12.84	11.67	10.8	11.69	10.63	11.3	460372593	XP_004232113.1	1061	3e-113	PREDICTED: uncharacterized protein LOC101268734 isoform X2 [Solanum lycopersicum]	723670732	XM_004232064.2	795	0	PREDICTED: Solanum lycopersicum uncharacterized LOC101268734 (LOC101268734), transcript variant X1, mRNA	K14545	RRP7	ribosomal RNA-processing protein 7	http://www.genome.jp/dbget-bin/www_bget?ko:K14545	Q9Y3A4	177	1.4e-11	Ribosomal RNA-processing protein 7 homolog A OS=Homo sapiens GN=RRP7A PE=1 SV=2	--
Cluster-11506.101463	24.32	23.17	24.86	38.88	38.21	42.14	29.83	33.36	34.86	38.02	29.39	32.09	43.69	35.11	33.51	51.27	47.94	57.1	29.94	27.09	29.32	25.08	22.87	27.23	39.83	19.97	17.78	29.85	29.59	29.32	698494875	XP_009793603.1	598	7.8e-60	PREDICTED: uncharacterized protein LOC104240457 [Nicotiana sylvestris]	565380286	XM_006356473.1	261	3.23792e-132	PREDICTED: Solanum tuberosum uncharacterized LOC102580100 (LOC102580100), mRNA	--	--	--	--	--	--	--	--	--
Cluster-11506.101464	10.4	7.68	10.82	12.98	13.88	12.24	9.64	10.55	13.11	10.63	10.48	9.64	17.89	15.78	13.21	14.85	16.4	17.44	5.28	5.58	6.46	12.23	6.44	7.85	9.81	6.81	4.36	10.12	7.12	8.26	--	--	--	--	--	663681072	HG975518.1	212	3.75513e-105	Solanum lycopersicum chromosome ch06, complete genome	--	--	--	--	--	--	--	--	--
Cluster-11506.101476	17.3	13.04	15.07	7.39	11.66	5.93	6.36	2.7	2.51	7.2	9.19	7.21	9.02	4.95	7.45	12.35	10.85	7.08	4.26	4.43	4.82	1.83	1.88	1.64	5.3	3.03	3.8	4.41	3.47	4.69	565389027	XP_006360267.1	1438	4.9e-157	PREDICTED: purine permease 1-like [Solanum tuberosum]	565389026	XM_006360205.1	638	0	PREDICTED: Solanum tuberosum purine permease 1-like (LOC102581812), mRNA	--	--	--	--	Q9FZ96	716	3.6e-74	Purine permease 1 OS=Arabidopsis thaliana GN=PUP1 PE=1 SV=1	PF00892
Cluster-11506.101487	25.56	26.62	28.55	36.86	31.68	34.83	38.44	33.75	28.8	53.93	48.58	45.55	54.94	51.54	50.34	28.06	27.17	26.69	43.96	53.44	37.84	43.98	40.52	49.7	44.64	29.76	28.14	32.18	22.61	27.55	460409070	XP_004249963.1	613	1.2e-61	PREDICTED: iron-sulfur assembly protein IscA-like 1, mitochondrial [Solanum lycopersicum]	697116446	XM_009613840.1	380	0	PREDICTED: Nicotiana tomentosiformis iron-sulfur assembly protein IscA-like 3, mitochondrial (LOC104105515), mRNA	K13628	iscA, ISCA1	iron-sulfur cluster assembly protein	http://www.genome.jp/dbget-bin/www_bget?ko:K13628	Q8LBM4	498	3.7e-49	Iron-sulfur assembly protein IscA-like 1, mitochondrial OS=Arabidopsis thaliana GN=At2g16710 PE=2 SV=2	--
Cluster-11506.101488	4.13	5.72	5.56	3.6	3.6	2.83	1.28	2.92	1.19	3.36	3.1	1.96	1.65	2.48	0.93	5.48	5.6	4.37	1.92	1.08	2.35	2.76	1.63	1.89	2.57	2.05	1.63	1.72	1.22	2.47	565343996	XP_006339105.1	1242	1.7e-134	PREDICTED: probable 3-deoxy-D-manno-octulosonic acid transferase, mitochondrial-like isoform X2 [Solanum tuberosum]	565343995	XM_006339043.1	577	0	PREDICTED: Solanum tuberosum probable 3-deoxy-D-manno-octulosonic acid transferase, mitochondrial-like (LOC102593521), transcript variant X2, mRNA	K02527	kdtA, waaA	3-deoxy-D-manno-octulosonic-acid transferase	http://www.genome.jp/dbget-bin/www_bget?ko:K02527	Q8VZA5	856	1.4e-90	Probable 3-deoxy-D-manno-octulosonic acid transferase, mitochondrial OS=Arabidopsis thaliana GN=KDTA PE=2 SV=1	--
Cluster-11506.101502	9.46	11.81	11.13	11.09	11.33	10.18	6.12	6.43	5.95	6.84	6.44	7.25	3.98	4.48	7.73	8.92	8.15	8.97	9.94	9.42	9.27	8.09	9.25	8	7.63	7.24	7.18	4.87	4.83	4.2	565376546	XP_006354764.1	2609	1.1e-292	PREDICTED: heparanase-like protein 2-like isoform X1 [Solanum tuberosum]>gi|565376548|ref|XP_006354765.1| PREDICTED: heparanase-like protein 2-like isoform X2 [Solanum tuberosum]>gi|565376550|ref|XP_006354766.1| PREDICTED: heparanase-like protein 2-like isoform X3 [Solanum tuberosum]	565376545	XM_006354702.1	1411	0	PREDICTED: Solanum tuberosum heparanase-like protein 2-like (LOC102580531), transcript variant X1, mRNA	--	--	--	--	Q8L608	1777	4.8e-197	Heparanase-like protein 2 OS=Arabidopsis thaliana GN=At5g61250 PE=2 SV=1	PF03662
Cluster-11506.101504	1.15	2.78	2.26	2.75	1.24	2.76	5.26	2.04	3.5	4.89	5.49	3.1	0.94	2.37	1.84	5.39	2.56	3.01	4.69	3.83	3.04	10.51	8.59	8.3	12.02	5.19	5.77	5.24	4.32	5.93	697175414	XP_009596648.1	158	4e-09	PREDICTED: serine protease SPPA, chloroplastic isoform X3 [Nicotiana tomentosiformis]	663673441	HG975442.1	197	5.83092e-97	Solanum pennellii chromosome ch03, complete genome	K04773	sppA	protease IV	http://www.genome.jp/dbget-bin/www_bget?ko:K04773	Q9C9C0	140	6.9e-08	Serine protease SPPA, chloroplastic OS=Arabidopsis thaliana GN=SPPA PE=2 SV=1	--
Cluster-11506.101509	20.61	26.1	27.38	25.57	26.53	18.15	23.18	27.49	27	26.8	27.15	26.67	32.34	36.07	30.74	29.11	28.51	27.92	30.86	33.56	31.13	20	22.77	24.02	46.39	30	30.72	36.18	39.71	45.69	723712876	XP_010323314.1	3071	0	PREDICTED: ABC transporter E family member 2 [Solanum lycopersicum]>gi|723712879|ref|XP_010323315.1| PREDICTED: ABC transporter E family member 2 [Solanum lycopersicum]	565403009	XM_006366898.1	1689	0	PREDICTED: Solanum tuberosum ABC transporter E family member 2-like (LOC102595871), transcript variant X3, mRNA	K06174	ABCE1	ATP-binding cassette, sub-family E, member 1	http://www.genome.jp/dbget-bin/www_bget?ko:K06174	Q8LPJ4	2929	0	ABC transporter E family member 2 OS=Arabidopsis thaliana GN=ABCE2 PE=2 SV=1	PF07728//PF00448//PF02367//PF03193//PF00005//PF03266//PF13304//PF00004
Cluster-11506.101511	2.27	5.29	3.28	1.7	2.66	1.31	3.61	3.11	3.41	2.55	4.15	2.8	3.34	5.34	4.15	0.51	0.1	0.1	0.53	0.22	0.11	0	0.09	0	0.09	0	0.27	0.37	0	0	--	--	--	--	--	663680609	HG975513.1	111	6.79872e-49	Solanum lycopersicum chromosome ch01, complete genome	--	--	--	--	--	--	--	--	--
Cluster-11506.101532	5.73	4.45	4.74	11.22	6.13	8.61	7.41	6.06	4.08	6.3	9.19	6.73	5.77	6.6	6.56	5.33	6.21	5.83	16.55	25.83	23.07	20.74	21.55	22.57	18.65	16.56	13.25	15.2	10.23	12.63	697183186	XP_009600614.1	887	4.1e-93	PREDICTED: tobamovirus multiplication protein 1-like [Nicotiana tomentosiformis]	697183185	XM_009602319.1	523	0	PREDICTED: Nicotiana tomentosiformis tobamovirus multiplication protein 1-like (LOC104096036), mRNA	--	--	--	--	Q9FEG2	648	3e-66	Tobamovirus multiplication protein 1 OS=Arabidopsis thaliana GN=TOM1 PE=1 SV=1	--
Cluster-11506.101533	5.82	3.47	4.49	9.56	5.67	8.23	11.42	7.22	5.05	3.12	3.39	2.79	7.48	5.34	6.96	4.49	7.56	6.85	14.17	17.5	12.28	7.66	13.4	13.18	15.12	8.84	10.48	9.1	9.53	6.96	698507198	XP_009798945.1	924	1.6e-97	PREDICTED: tobamovirus multiplication protein 1-like [Nicotiana sylvestris]	698507197	XM_009800643.1	465	0	PREDICTED: Nicotiana sylvestris tobamovirus multiplication protein 1-like (LOC104245083), mRNA	--	--	--	--	Q402F4	593	5.5e-60	Tobamovirus multiplication protein 1 OS=Nicotiana tabacum GN=TOM1 PE=1 SV=1	PF02456
Cluster-11506.101543	10.91	7.27	8.99	13.13	13.75	12.28	6.43	13.02	11.19	15	13.83	17.57	16.63	15.64	15.65	13.58	12.96	12.87	14.44	12.42	14.91	12.24	11.67	12.08	15.39	9.2	10.04	12.04	12.44	14.11	698521393	XP_009757511.1	2082	1.5e-231	PREDICTED: uncharacterized protein LOC104210330 [Nicotiana sylvestris]	697127072	XM_009619273.1	951	0	PREDICTED: Nicotiana tomentosiformis uncharacterized LOC104109893 (LOC104109893), mRNA	--	--	--	--	P0CE10	221	1.3e-16	Putative uncharacterized protein At4g01020, chloroplastic OS=Arabidopsis thaliana GN=At4g01020 PE=3 SV=1	PF00097//PF13639//PF00075
Cluster-11506.101549	103.01	83.77	92.51	98.32	89.31	102.74	118.84	107.93	82.52	163.42	141.15	128.84	34.61	40.41	60.53	81.31	66.33	73.48	83.13	83.86	78.29	115.45	117.71	121.65	91.86	94.05	71.6	81.08	57.61	61.5	697117492	XP_009612685.1	260	1.9e-20	PREDICTED: protein SPIRAL1-like 1 [Nicotiana tomentosiformis]	697117491	XM_009614390.1	367	0	PREDICTED: Nicotiana tomentosiformis protein SPIRAL1-like 1 (LOC104105953), mRNA	K18635	SPR1	protein SPIRAL1 and related proteins	http://www.genome.jp/dbget-bin/www_bget?ko:K18635	B3H4F1	179	6.4e-12	Protein SPIRAL1-like 1 OS=Arabidopsis thaliana GN=SP1L1 PE=2 SV=1	--
Cluster-11506.101550	11.69	10.91	11.78	13.42	14.18	13.78	23.84	21.47	24.66	19.07	23.21	19.72	13.46	13.13	15.57	26.2	26.98	30.33	17.17	17.23	18.54	19.37	17.95	19.72	24.15	11.85	14.1	12.7	13.94	15.57	460404775	XP_004247856.1	787	2.2e-81	PREDICTED: ER lumen protein-retaining receptor [Solanum lycopersicum]	225312414	AK319955.1	455	0	Solanum lycopersicum cDNA, clone: LEFL1003CE08, HTC in leaf	K10949	KDELR	ER lumen protein retaining receptor	http://www.genome.jp/dbget-bin/www_bget?ko:K10949	Q9ZTN2	762	2.4e-79	ER lumen protein-retaining receptor OS=Petunia hybrida GN=ERD2 PE=2 SV=1	PF00810
Cluster-11506.101560	16.07	15.9	16.39	13.82	13.42	12.87	19.56	26.35	29.42	11.92	16.44	19.13	18.71	15.29	15.21	22.75	27.08	30.3	16.03	15.6	17.4	18.77	18.89	18.25	20.82	21.28	22.16	23.01	28.45	29.35	565352251	XP_006343059.1	3158	0	PREDICTED: kinesin-related protein 6-like isoform X2 [Solanum tuberosum]	565352248	XM_006342996.1	1977	0	PREDICTED: Solanum tuberosum kinesin-related protein 6-like (LOC102584807), transcript variant X1, mRNA	K10393	KIF2_24, MCAK	kinesin family member 2/24	http://www.genome.jp/dbget-bin/www_bget?ko:K10393	Q940B8	1355	6.7e-148	Kinesin-13A OS=Arabidopsis thaliana GN=KINESIN-13A PE=1 SV=1	PF16331//PF01428//PF00225
Cluster-11506.101568	17.93	18.95	19.61	11.71	14.71	13.07	11.22	11.17	8.97	8.97	7.33	9.74	12.66	11.62	12.73	25.1	22.21	24.41	18.07	20.38	17.15	8.9	7.72	9.85	11.22	9.4	7.84	15.41	13.21	12.98	565387085	XP_006359335.1	921	3.4e-97	PREDICTED: uncharacterized protein LOC102604792 [Solanum tuberosum]	565387084	XM_006359273.1	330	1.78972e-170	PREDICTED: Solanum tuberosum uncharacterized LOC102604792 (LOC102604792), mRNA	K10643	CNOT4, NOT4, MOT2	CCR4-NOT transcription complex subunit 4	http://www.genome.jp/dbget-bin/www_bget?ko:K10643	--	--	--	--	PF00187
Cluster-11506.101571	11.44	10.94	10.95	6.79	8.23	6.39	5.86	6.87	5.55	4.76	4.92	5.71	7.46	6.74	7.38	14.43	17.75	15.66	8.43	6.81	8.58	5.47	5.39	5.87	6.86	4.52	6.09	5.81	7.39	7.97	565387085	XP_006359335.1	2912	0	PREDICTED: uncharacterized protein LOC102604792 [Solanum tuberosum]	565387084	XM_006359273.1	1513	0	PREDICTED: Solanum tuberosum uncharacterized LOC102604792 (LOC102604792), mRNA	K10643	CNOT4, NOT4, MOT2	CCR4-NOT transcription complex subunit 4	http://www.genome.jp/dbget-bin/www_bget?ko:K10643	Q09818	537	3.8e-53	Putative general negative regulator of transcription C16C9.04c OS=Schizosaccharomyces pombe (strain 972 / ATCC 24843) GN=SPAC16C9.04c PE=3 SV=1	PF01363//PF14634//PF00097//PF00076
Cluster-11506.101585	1.59	0.77	0.78	5.02	5.52	5.01	6.53	11.21	10.24	5.1	4.53	5.13	9.18	9.18	9.39	8.38	7.63	8.3	5.01	6.79	5.56	7.44	6.85	7.75	8.52	6.08	4.87	5.65	4.7	4.88	460407574	XP_004249227.1	1326	8.7e-144	PREDICTED: strictosidine synthase 1 [Solanum lycopersicum]	697146857	XM_009629285.1	708	0	PREDICTED: Nicotiana tomentosiformis strictosidine synthase 1-like (LOC104118108), mRNA	--	--	--	--	Q4V3D9	1059	1.1e-113	Protein STRICTOSIDINE SYNTHASE-LIKE 10 OS=Arabidopsis thaliana GN=SSL10 PE=2 SV=1	PF01436//PF01731//PF03088
Cluster-11506.101601	0	1.07	0	16.91	13.1	18.64	4.58	3.77	8.42	5.16	10.62	30.91	7.86	14.6	9.92	2.49	1.41	6.67	1.59	4.73	6.4	16.28	17.55	28.82	11.68	18.1	11.5	2.14	4.11	5.11	697156902	XP_009587205.1	474	5.9e-46	PREDICTED: G-type lectin S-receptor-like serine/threonine-protein kinase At4g27290 [Nicotiana tomentosiformis]	698582483	XM_009779535.1	224	3.44167e-112	PREDICTED: Nicotiana sylvestris G-type lectin S-receptor-like serine/threonine-protein kinase At4g27290 (LOC104227311), transcript variant X2, mRNA	--	--	--	--	O81832	230	1.6e-18	G-type lectin S-receptor-like serine/threonine-protein kinase At4g27290 OS=Arabidopsis thaliana GN=At4g27290 PE=3 SV=4	PF06736
Cluster-11506.101614	0.75	1.24	0.7	4.24	6.2	6.13	4.36	4.57	4.07	4.8	8.71	7.82	4.96	6.21	6.33	0.21	0	0	2.73	1.68	2.72	8.76	7.74	5	8.83	10.39	7.89	2.72	3.47	0.65	697156902	XP_009587205.1	723	2.7e-74	PREDICTED: G-type lectin S-receptor-like serine/threonine-protein kinase At4g27290 [Nicotiana tomentosiformis]	697156901	XM_009588910.1	520	0	PREDICTED: Nicotiana tomentosiformis G-type lectin S-receptor-like serine/threonine-protein kinase At4g27290 (LOC104084949), mRNA	--	--	--	--	O81832	490	3.9e-48	G-type lectin S-receptor-like serine/threonine-protein kinase At4g27290 OS=Arabidopsis thaliana GN=At4g27290 PE=3 SV=4	PF11883//PF00069//PF07714
Cluster-11506.101622	1.94	2.39	2.4	12.87	12.75	15.38	9.67	9.49	10.66	12.77	11.35	17.6	7.41	7.71	7.76	1.78	2.29	2.53	7.89	5.07	9.8	33.8	30.76	31.22	11.57	24.36	25.98	5.55	8.43	7.72	697156902	XP_009587205.1	1206	2e-130	PREDICTED: G-type lectin S-receptor-like serine/threonine-protein kinase At4g27290 [Nicotiana tomentosiformis]	697156901	XM_009588910.1	512	0	PREDICTED: Nicotiana tomentosiformis G-type lectin S-receptor-like serine/threonine-protein kinase At4g27290 (LOC104084949), mRNA	--	--	--	--	O81832	684	9.5e-71	G-type lectin S-receptor-like serine/threonine-protein kinase At4g27290 OS=Arabidopsis thaliana GN=At4g27290 PE=3 SV=4	PF00954//PF02038
Cluster-11506.101631	3.4	6.07	4.73	8.76	7.65	8.7	5.71	7.41	6.37	10.49	12.23	10.4	6.49	4.76	5.53	11.63	11.67	9.11	8.22	8.85	8.68	7.96	8.45	7.23	9.55	5.39	4.99	5.16	8.47	6.54	697114985	XP_009611414.1	1247	8.5e-135	PREDICTED: G-type lectin S-receptor-like serine/threonine-protein kinase At4g27290 isoform X1 [Nicotiana tomentosiformis]	697114986	XM_009613120.1	691	0	PREDICTED: Nicotiana tomentosiformis G-type lectin S-receptor-like serine/threonine-protein kinase At4g27290 (LOC104104925), transcript variant X2, mRNA	--	--	--	--	O81832	700	3.2e-72	G-type lectin S-receptor-like serine/threonine-protein kinase At4g27290 OS=Arabidopsis thaliana GN=At4g27290 PE=3 SV=4	PF00954
Cluster-11506.101637	1.79	3.92	2.83	5.44	2.77	5.04	4.85	8.79	8.04	12.2	9.65	7.2	3.46	5.08	8.18	4.1	3.95	2.8	11.77	8.63	8.84	5.64	5.57	6.11	7.95	5.35	7.9	5.97	7.87	9.17	--	--	--	--	--	663673457	HG975451.1	137	4.5983e-63	Solanum pennellii chromosome ch12, complete genome	--	--	--	--	--	--	--	--	--
Cluster-11506.101639	6	9.03	9.98	47.19	25.03	26.19	115.24	120.65	111.98	143.93	115.83	96.52	107.01	116.77	120.29	2.07	0.74	1.36	43.29	51.33	47.47	93.13	95.68	83.23	51.49	51.51	55.3	52.03	46.54	50.44	661877957	CDP18264.1	954	4.2e-101	unnamed protein product [Coffea canephora]	698477321	XM_009787592.1	227	2.65807e-113	PREDICTED: Nicotiana sylvestris 60S ribosomal protein L10-like (LOC104234092), mRNA	K02866	RP-L10e, RPL10	large subunit ribosomal protein L10e	http://www.genome.jp/dbget-bin/www_bget?ko:K02866	A2ZCQ7	902	6.3e-96	60S ribosomal protein L10-1 OS=Oryza sativa subsp. indica GN=SC34 PE=2 SV=2	PF00252//PF04408
Cluster-11506.101640	3.65	7.54	9.83	28.7	15.47	8.18	78.85	25.52	46.62	146.26	122.84	99.9	90.37	119.28	97.24	0	0.2	0.21	0	4.48	3.92	5.3	4.82	6.24	3.12	5.36	4.26	9.73	5.12	4.23	--	--	--	--	--	--	--	--	--	--	--	--	--	--	--	--	--	--	--
Cluster-11506.101641	2.97	2.77	7.44	26.79	11.23	12.86	70.53	81.67	87.25	99.37	81.46	53.94	54.24	87.12	73.48	0	1.12	1.03	52.7	48.31	47.81	120.04	111.02	120.7	66.97	81.23	51.04	79.45	69.8	63.23	661877957	CDP18264.1	892	4.1e-94	unnamed protein product [Coffea canephora]	823228514	XM_012591559.1	197	7.69214e-97	PREDICTED: Gossypium raimondii 60S ribosomal protein L10-like (LOC105770383), mRNA	K02866	RP-L10e, RPL10	large subunit ribosomal protein L10e	http://www.genome.jp/dbget-bin/www_bget?ko:K02866	A2ZCQ7	845	1.6e-89	60S ribosomal protein L10-1 OS=Oryza sativa subsp. indica GN=SC34 PE=2 SV=2	PF00252
Cluster-11506.101648	3.67	2.95	3.76	3.29	2.67	2.42	4.46	4.37	4.22	5.04	4.91	6.16	7.07	7.5	4.72	3.92	4.5	3.94	4.33	4.12	4.18	3.81	4.31	4.44	5.68	3.86	2.95	5.11	5.64	5.87	460413167	XP_004251966.1	1442	2.2e-157	PREDICTED: uncharacterized protein LOC101257740 [Solanum lycopersicum]>gi|723748973|ref|XP_010313976.1| PREDICTED: uncharacterized protein LOC101257740 [Solanum lycopersicum]>gi|723748979|ref|XP_010313977.1| PREDICTED: uncharacterized protein LOC101257740 [Solanum lycopersicum]	565355383	XM_006344509.1	854	0	PREDICTED: Solanum tuberosum uncharacterized LOC102591758 (LOC102591758), transcript variant X2, mRNA	--	--	--	--	--	--	--	--	PF10596
Cluster-11506.101649	31.51	41.56	40.47	44.67	38.79	33.91	49.81	44.99	51.64	75.94	62.33	55.06	31.85	32.62	41.16	49.14	47.44	50.34	31.59	33.67	27.73	34.1	30.57	32.43	51.61	41.27	37.23	49.27	47.64	52.77	698568041	XP_009773946.1	1747	1.3e-192	PREDICTED: 3-hydroxyisobutyryl-CoA hydrolase-like protein 5 [Nicotiana sylvestris]>gi|698568045|ref|XP_009773948.1| PREDICTED: 3-hydroxyisobutyryl-CoA hydrolase-like protein 5 [Nicotiana sylvestris]	697182173	XM_009601794.1	860	0	PREDICTED: Nicotiana tomentosiformis 3-hydroxyisobutyryl-CoA hydrolase-like protein 5 (LOC104095630), transcript variant X2, mRNA	K05605	HIBCH	3-hydroxyisobutyryl-CoA hydrolase	http://www.genome.jp/dbget-bin/www_bget?ko:K05605	Q9SHJ8	1353	8.8e-148	3-hydroxyisobutyryl-CoA hydrolase-like protein 5 OS=Arabidopsis thaliana GN=At1g06550 PE=1 SV=2	PF16113//PF00378
Cluster-11506.101655	5.03	4.79	4.87	8.95	8.07	5.57	6.89	3.66	3.84	15.04	15.19	12.7	5.76	7.39	7.8	5.6	5.27	6.71	7.29	7.26	7.91	7.5	8.53	7.34	12.07	5.09	4.29	5.88	5.22	5.11	565403093	XP_006367000.1	1558	9.8e-171	PREDICTED: uncharacterized protein LOC102582294 [Solanum tuberosum]	565403092	XM_006366938.1	870	0	PREDICTED: Solanum tuberosum uncharacterized LOC102582294 (LOC102582294), mRNA	--	--	--	--	--	--	--	--	--
Cluster-11506.101660	14.18	12.94	13.57	10.76	11.33	10.85	18.45	19.23	19.99	14.61	16.88	19.63	22.2	19.29	20.39	12.17	9.07	10.8	16.89	20.21	18.55	20.43	21.47	18.63	16.79	17.57	14.85	16.25	16.4	17.61	565399892	XP_006365474.1	1785	3.4e-197	PREDICTED: TBC1 domain family member 13-like isoform X1 [Solanum tuberosum]	565399891	XM_006365412.1	954	0	PREDICTED: Solanum tuberosum TBC1 domain family member 13-like (LOC102583943), transcript variant X1, mRNA	--	--	--	--	Q9NVG8	490	6.9e-48	TBC1 domain family member 13 OS=Homo sapiens GN=TBC1D13 PE=1 SV=3	--
Cluster-11506.101668	6.92	6.38	5.83	7.05	7.22	9	5.7	7.88	7.68	7.48	7.64	7.78	6.61	7.09	6.97	6.48	8.12	7.37	11.92	10.71	12.45	8.19	10.07	9.57	10.81	7.87	8.11	6.76	7.52	8.64	568214401	NP_001275131.1	4019	0	urease-like [Solanum tuberosum]>gi|14599413|emb|CAC43857.1| urease [Solanum tuberosum]>gi|14599437|emb|CAC43860.1| urease [Solanum tuberosum]	697123722	XM_009617565.1	2059	0	PREDICTED: Nicotiana tomentosiformis urease (LOC104108508), transcript variant X1, mRNA	K01427	URE	urease	http://www.genome.jp/dbget-bin/www_bget?ko:K01427	B9GCH9	3258	0	Urease OS=Oryza sativa subsp. japonica GN=Os12g0234800 PE=3 SV=2	PF13912//PF01979//PF00547//PF05111
Cluster-11506.101692	1.16	1.31	1.31	1.4	0.5	1.25	1.21	1.25	1.15	1.01	1.18	1.01	1.54	1.41	2.07	1.1	1.62	1.23	1.64	2.16	2.06	1.11	0.62	1.06	0.87	0.55	0.42	0.41	0.62	0.56	565342518	XP_006338392.1	1319	7.3e-143	PREDICTED: EID1-like F-box protein 2-like [Solanum tuberosum]	565342517	XM_006338330.1	743	0	PREDICTED: Solanum tuberosum EID1-like F-box protein 2-like (LOC102593388), mRNA	--	--	--	--	Q9FLZ8	1129	1.1e-121	EID1-like F-box protein 2 OS=Arabidopsis thaliana GN=EDL2 PE=2 SV=1	PF07732//PF08112//PF12937
Cluster-11506.101700	10.32	23.63	22.15	40.88	27.84	59.9	16.5	25.22	18.96	10.46	10.08	6.48	0	12.78	24.78	10.14	8.23	2.04	67.44	37.14	54.65	20.41	24.14	22.16	25.26	13.6	22.88	13.25	18.06	19.69	--	--	--	--	--	--	--	--	--	--	--	--	--	--	--	--	--	--	--
Cluster-11506.101701	2.68	5.98	6.79	6.42	4.85	12.16	2.78	4.15	2.29	3.44	3.69	1.48	0	1.5	3.3	1.46	1.21	0.21	4.6	4.01	5.77	3.07	2.8	4.38	7.2	2.18	3.88	3.4	4.06	4.1	--	--	--	--	--	--	--	--	--	--	--	--	--	--	--	--	--	--	--
Cluster-11506.101707	32.04	28.8	29.56	21.68	27.82	25.52	25.29	19.88	18.2	20.29	23.32	26.25	30.7	26.27	29.71	23.08	24.15	27.51	20.78	20.9	23.42	24.17	24.05	23.89	27.32	19.77	19.39	19.13	21.31	22.89	565344172	XP_006339191.1	1853	5.1e-205	PREDICTED: uncharacterized protein At3g58460-like [Solanum tuberosum]	565344171	XM_006339129.1	1067	0	PREDICTED: Solanum tuberosum uncharacterized LOC102593522 (LOC102593522), mRNA	--	--	--	--	Q8LB17	1311	5e-143	Rhomboid-like protein 15 OS=Arabidopsis thaliana GN=RBL15 PE=1 SV=2	PF01694//PF08551
Cluster-11506.101718	1.32	1.64	2.34	2.15	1.79	2.41	1.95	2.27	2.56	2.36	1.55	2.1	3.29	3.49	3.02	0	0	0	0.06	0.1	0	0	0	0	0	0	0	0.14	0	0	697096871	XP_009618505.1	2693	5.8e-302	PREDICTED: uncharacterized protein LOC104110671 isoform X1 [Nicotiana tomentosiformis]>gi|697096873|ref|XP_009618510.1| PREDICTED: uncharacterized protein LOC104110671 isoform X1 [Nicotiana tomentosiformis]	697096872	XM_009620215.1	1447	0	PREDICTED: Nicotiana tomentosiformis uncharacterized LOC104110671 (LOC104110671), transcript variant X2, mRNA	--	--	--	--	--	--	--	--	PF00149
Cluster-11506.101729	8.65	8.25	11.96	7.21	4.52	6.42	8.49	4.53	3.9	4.53	2.34	3.66	1.44	1.75	1.5	1.91	1.41	0.64	1.53	3.48	2.23	1.01	0.99	0.18	1.09	0.71	0.14	0.57	0	0.15	--	--	--	--	--	565382012	XM_006357282.1	166	1.35096e-79	PREDICTED: Solanum tuberosum protein S-acyltransferase 8-like (LOC102603095), mRNA	--	--	--	--	--	--	--	--	--
Cluster-11506.101732	4.16	4.44	5.31	5.4	4.36	3.88	3.51	3.37	2.82	1.44	1.73	2.23	0.95	1.02	1.08	2.04	2.52	2.06	4.05	5.06	4.26	1.32	1.37	1.15	2.15	0.7	0.56	0.22	0.19	0.48	697181247	XP_009599608.1	1734	3.2e-191	PREDICTED: protein S-acyltransferase 8-like [Nicotiana tomentosiformis]	565382012	XM_006357282.1	847	0	PREDICTED: Solanum tuberosum protein S-acyltransferase 8-like (LOC102603095), mRNA	K16675	ZDHHC9_14_18	palmitoyltransferase ZDHHC9/14/18	http://www.genome.jp/dbget-bin/www_bget?ko:K16675	Q9SB58	1161	1.2e-125	Protein S-acyltransferase 8 OS=Arabidopsis thaliana GN=PAT08 PE=1 SV=2	PF02990//PF01529
Cluster-11506.101742	7.33	6.03	6.79	5.37	5.62	7.38	4.14	7.93	5.94	7.61	6.09	7.55	14.91	13.82	14.1	8.07	9.52	8.38	8.18	7.84	7.3	4.94	5.61	5.24	6.73	4.8	5.6	8.25	6.47	8.11	565356017	XP_006344871.1	2584	1e-289	PREDICTED: EH domain-containing protein 1-like [Solanum tuberosum]	565356016	XM_006344809.1	1320	0	PREDICTED: Solanum tuberosum EH domain-containing protein 1-like (LOC102589096), mRNA	K12483	EHD1	EH domain-containing protein 1	http://www.genome.jp/dbget-bin/www_bget?ko:K12483	Q94CF0	2324	2e-260	EH domain-containing protein 1 OS=Arabidopsis thaliana GN=EHD1 PE=1 SV=1	PF00036//PF13405//PF12763//PF02367//PF13499//PF01926//PF13202//PF08477
Cluster-11506.101750	12.4	6.99	7.98	7.21	10.15	5.92	4.72	10.4	10.01	13.02	15.67	10.02	30.63	25.52	26.34	8.12	9.55	9.39	7.54	2.55	4.58	5.87	3.12	5.05	5.87	7.38	5.68	7.42	8.4	8.36	697160773	XP_009589162.1	245	2.6e-19	PREDICTED: EH domain-containing protein 1-like isoform X1 [Nicotiana tomentosiformis]	565356016	XM_006344809.1	204	5.78494e-101	PREDICTED: Solanum tuberosum EH domain-containing protein 1-like (LOC102589096), mRNA	K12483	EHD1	EH domain-containing protein 1	http://www.genome.jp/dbget-bin/www_bget?ko:K12483	Q94CF0	232	1.2e-18	EH domain-containing protein 1 OS=Arabidopsis thaliana GN=EHD1 PE=1 SV=1	PF02671
Cluster-11506.101753	22.25	16.61	24.13	19.94	17.54	18.47	17.54	11.13	11.55	20.08	18.13	17.62	5.99	6.15	7.76	35.12	31.55	36.16	10.37	9.79	8.31	2.9	1.95	2.05	3.52	2.23	2.07	5	3.63	4.12	460369722	XP_004230706.1	886	5.2e-93	PREDICTED: LOB domain-containing protein 37-like [Solanum lycopersicum]	723665021	XM_004230658.2	306	5.21815e-157	PREDICTED: Solanum lycopersicum LOB domain-containing protein 37-like (LOC101268035), mRNA	--	--	--	--	Q9FN11	528	2.4e-52	LOB domain-containing protein 37 OS=Arabidopsis thaliana GN=LBD37 PE=2 SV=1	--
Cluster-11506.101757	5.42	5.3	5.02	11.16	10.91	10.13	5.44	2.72	2.5	14.99	13.27	12.06	9.21	9.53	9.08	4.54	6.14	7.11	3.93	4.17	4.78	9.41	9.42	9.62	10.02	11.97	10.96	10.91	7.28	9.63	697150613	XP_009629516.1	1821	3.5e-201	PREDICTED: CBL-interacting protein kinase 2-like [Nicotiana tomentosiformis]>gi|697150616|ref|XP_009629517.1| PREDICTED: CBL-interacting protein kinase 2-like [Nicotiana tomentosiformis]	565354357	XM_006344016.1	979	0	PREDICTED: Solanum tuberosum CBL-interacting serine/threonine-protein kinase 10-like (LOC102579183), mRNA	--	--	--	--	Q9C562	1409	2.9e-154	CBL-interacting serine/threonine-protein kinase 10 OS=Arabidopsis thaliana GN=CIPK10 PE=1 SV=1	PF00069//PF07714//PF03822//PF06293
Cluster-11506.101761	6.66	7.23	5.82	6.33	6.18	5.13	8.07	4.59	5.78	12.6	10.13	13.32	2.87	3.3	3.05	9.76	12.89	14.08	2.18	1.32	1.71	0	0	0.51	0.87	0.74	0.96	0.82	0.93	1.02	565367394	XP_006350354.1	2390	3.8e-267	PREDICTED: mechanosensitive ion channel protein 10-like isoform X2 [Solanum tuberosum]	565367393	XM_006350292.1	1400	0	PREDICTED: Solanum tuberosum mechanosensitive ion channel protein 10-like (LOC102581978), transcript variant X2, mRNA	--	--	--	--	Q9LYG9	1502	5e-165	Mechanosensitive ion channel protein 10 OS=Arabidopsis thaliana GN=MSL10 PE=1 SV=1	PF00924//PF05927
Cluster-11506.101769	2.56	2.88	2.78	2.67	3.05	2.08	1.45	2.19	1.92	2.07	0.85	1.96	3.92	3.02	5.1	9.11	9.57	10.74	1.88	1.47	2.57	1.2	2.36	1.44	3.79	1.61	1.25	2.25	3.16	3.42	460393504	XP_004242349.1	754	6.2e-78	PREDICTED: F-box/LRR-repeat protein 17-like [Solanum lycopersicum]	723711238	XM_004242301.2	263	2.45687e-133	PREDICTED: Solanum lycopersicum F-box/LRR-repeat protein 17-like (LOC101257383), mRNA	--	--	--	--	Q8W104	418	8e-40	F-box/LRR-repeat protein 17 OS=Arabidopsis thaliana GN=FBL17 PE=1 SV=1	PF00646//PF12937
Cluster-11506.101771	3.34	2.48	3.3	4.39	5.79	2.31	0.95	2.43	2.66	2	1.36	4.01	8.08	5.64	6.31	4.08	9.1	7.11	2.2	0.68	1.1	1.28	1.62	0.45	2.09	1.44	1.68	2.18	0.62	0.77	565372341	XP_006352754.1	425	5.2e-40	PREDICTED: F-box/LRR-repeat protein 17-like [Solanum tuberosum]	698550122	XM_009770571.1	194	3.19137e-95	PREDICTED: Nicotiana sylvestris F-box/LRR-repeat protein 17-like (LOC104219829), mRNA	--	--	--	--	Q8W104	198	1.5e-14	F-box/LRR-repeat protein 17 OS=Arabidopsis thaliana GN=FBL17 PE=1 SV=1	--
Cluster-11506.101774	3.21	2.76	3	1.88	2.74	2.06	1.34	3.18	2.34	1.28	0.97	2.24	4.66	2.08	2.38	5.79	5.58	6.53	1.91	1.23	1.92	1.05	1	0.73	2.23	1.5	1.01	1.65	1.66	1.37	565366128	XP_006349746.1	1538	1.4e-168	PREDICTED: F-box/LRR-repeat protein 17-like [Solanum tuberosum]	697188036	XM_009604758.1	703	0	PREDICTED: Nicotiana tomentosiformis F-box/LRR-repeat protein 17 (LOC104098102), mRNA	--	--	--	--	Q8W104	1120	5.8e-121	F-box/LRR-repeat protein 17 OS=Arabidopsis thaliana GN=FBL17 PE=1 SV=1	PF12937//PF00646
Cluster-11506.101778	3.32	2.72	3.07	2.58	2.86	2.29	2.87	3.78	3.46	2.53	2.44	2.84	2.34	2.66	2.15	4.29	4.12	2.95	4.7	4.71	5.11	2.75	3.02	2.94	4.38	3.28	3.57	4.41	4.07	4.6	565356280	XP_006344996.1	2781	0	PREDICTED: anaphase-promoting complex subunit 8-like [Solanum tuberosum]	565356279	XM_006344934.1	1502	0	PREDICTED: Solanum tuberosum anaphase-promoting complex subunit 8-like (LOC102605610), mRNA	K03355	APC8, CDC23	anaphase-promoting complex subunit 8	http://www.genome.jp/dbget-bin/www_bget?ko:K03355	Q9STS3	2272	2.2e-254	Anaphase-promoting complex subunit 8 OS=Arabidopsis thaliana GN=APC8 PE=1 SV=1	PF04049//PF13176//PF13181//PF13414//PF13374//PF07721//PF00515
Cluster-11506.101788	4.34	2.88	3.45	1.23	2.19	1.3	9.6	1.55	3.36	0.85	2.05	1.6	1.02	0.79	1.23	1.13	0.63	0.37	0.8	0.68	0.69	0.2	0.17	0.71	0.16	0.47	0.74	0.57	0.31	0.43	460405449	XP_004248188.1	1589	1.6e-174	PREDICTED: uncharacterized protein LOC101244715 [Solanum lycopersicum]	723734247	XM_004248140.2	727	0	PREDICTED: Solanum lycopersicum uncharacterized LOC101244715 (LOC101244715), mRNA	--	--	--	--	P43935	343	6.8e-31	Uncharacterized protein HI_0077 OS=Haemophilus influenzae (strain ATCC 51907 / DSM 11121 / KW20 / Rd) GN=HI_0077 PE=4 SV=1	--
Cluster-11506.101804	6.45	5.83	7.27	6.3	6.23	6.31	6.91	4.74	5.45	6.78	8.46	7.48	8.2	6.49	8.34	5.69	5.47	5.95	8.87	10.78	9.46	7.27	7.42	7.36	11.28	7.41	7.69	7.36	9.72	9.09	565374599	XP_006353845.1	1945	1.7e-215	PREDICTED: heterotrimeric G protein alpha subunit 2 isoform X1 [Solanum tuberosum]>gi|565374601|ref|XP_006353846.1| PREDICTED: heterotrimeric G protein alpha subunit 2 isoform X2 [Solanum tuberosum]	806904713	NM_001306055.1	1237	0	Solanum lycopersicum G protein alpha subunit (GPA1), mRNA	K04640	GNA	guanine nucleotide-binding protein subunit alpha, other	http://www.genome.jp/dbget-bin/www_bget?ko:K04640	P93564	1910	2.8e-212	Guanine nucleotide-binding protein alpha-1 subunit OS=Solanum tuberosum GN=GPA1 PE=2 SV=1	PF08477//PF04670//PF00503//PF00025
Cluster-11506.101807	0	5.1	1.7	3.62	1.16	0.43	0	6.03	2.29	3.54	4.83	6.98	0.9	0.76	2.59	0.52	1.07	1.78	1.18	0	0.55	1.54	2.57	2.16	1.16	1.77	3.45	9.52	6.41	5.98	--	--	--	--	--	--	--	--	--	--	--	--	--	--	--	--	--	--	--
Cluster-11506.101818	1.56	1.34	1.36	1.79	1.8	3.36	1.37	1.69	1.38	1.49	1.9	2.03	1.89	1.97	1.52	12.17	12	10.54	2.32	2.09	1.74	3.38	3.3	2.58	3.36	3.42	2.34	4.58	3.14	2.87	565398020	XP_006364578.1	1298	1.9e-140	PREDICTED: two-component response regulator-like APRR1-like [Solanum tuberosum]	663673441	HG975442.1	1066	0	Solanum pennellii chromosome ch03, complete genome	K12127	TOC1, APRR1	pseudo-response regulator 1	http://www.genome.jp/dbget-bin/www_bget?ko:K12127	Q9LKL2	410	2.4e-38	Two-component response regulator-like APRR1 OS=Arabidopsis thaliana GN=APRR1 PE=1 SV=1	PF06203
Cluster-11506.101819	2.23	1.73	1.72	1.93	2.82	2.12	3.36	2.49	3.15	2.5	3.35	3.45	3.85	3.81	2.76	17.45	19.42	22.22	2.93	1.89	1.96	5.86	5.46	6.42	5.2	3.78	6.43	5.95	7.76	7.22	460380478	XP_004235983.1	920	6.5e-97	PREDICTED: two-component response regulator-like APRR1 [Solanum lycopersicum]	723686822	XM_004235935.2	713	0	PREDICTED: Solanum lycopersicum two-component response regulator-like APRR1 (LOC101259425), mRNA	K12127	TOC1, APRR1	pseudo-response regulator 1	http://www.genome.jp/dbget-bin/www_bget?ko:K12127	Q9LKL2	676	1.8e-69	Two-component response regulator-like APRR1 OS=Arabidopsis thaliana GN=APRR1 PE=1 SV=1	PF00072
Cluster-11506.101820	8.04	8.1	8.06	6.82	7.76	6.54	5.97	6.77	6.22	5.33	5.14	4.91	4.44	4.94	5.31	9.39	7.78	7	8.5	7.75	6.53	5.05	4.46	4.45	6.26	3.66	3.52	4.5	4.83	4.19	565391163	XP_006361294.1	908	2e-95	PREDICTED: uncharacterized protein LOC102596713 isoform X1 [Solanum tuberosum]>gi|565391165|ref|XP_006361295.1| PREDICTED: uncharacterized protein LOC102596713 isoform X2 [Solanum tuberosum]>gi|565391167|ref|XP_006361296.1| PREDICTED: uncharacterized protein LOC102596713 isoform X3 [Solanum tuberosum]	565391166	XM_006361234.1	495	0	PREDICTED: Solanum tuberosum uncharacterized LOC102596713 (LOC102596713), transcript variant X3, mRNA	--	--	--	--	P85192	142	1.9e-07	Unknown protein 1 OS=Helianthus annuus PE=1 SV=1	--
Cluster-11506.101826	10.71	12.52	14.44	9.27	14.46	6.55	2.31	4.42	4.03	5.38	4	2.42	1.5	1.71	2.67	16.83	21.56	22.92	6.51	4.36	5.78	7.3	7.34	8.73	4.6	1.71	2.25	1.61	2.25	2.89	--	--	--	--	--	723708618	XM_004242125.2	44	1.61088e-11	PREDICTED: Solanum lycopersicum thioredoxin-like 1-2, chloroplastic (LOC101258565), mRNA	--	--	--	--	--	--	--	--	PF03378
Cluster-11506.101837	0.3	1.35	0	0.43	1.32	1.86	0	2.04	1.52	4.17	2.3	3.63	3.21	2.07	6.33	3.99	3.3	3.82	0.67	0	1.7	0.9	0	0	0	0	0	1.25	1.62	1.05	565354772	XP_006344283.1	436	2.3e-41	PREDICTED: uncharacterized protein LOC102597177 [Solanum tuberosum]	723690571	XM_010321143.1	217	4.35816e-108	PREDICTED: Solanum lycopersicum uncharacterized LOC101255288 (LOC101255288), transcript variant X2, mRNA	--	--	--	--	--	--	--	--	--
Cluster-11506.101846	1.59	2.5	1.91	2.22	1.54	2.16	2.38	1.43	1.54	2.02	1.47	2.39	2.43	1.97	2.38	2.39	4.12	4.41	2.62	1.76	1.96	9.14	8.59	7.65	2.99	7.75	16.5	2.09	4.25	3.91	--	--	--	--	--	667751905	KJ865410.1	133	4.16587e-61	Capsicum annuum cultivar Jeju mitochondrion, complete genome	--	--	--	--	--	--	--	--	--
Cluster-11506.101856	2.62	2.12	1.3	3.19	1.83	3.18	1.25	4.13	5.91	4.24	1.43	4.27	5.5	4.17	7.29	4.1	2.65	4.4	0.8	6.78	3.74	2.55	7.72	1.48	4.96	6.05	5.31	7.49	5.36	3.51	565352016	XP_006342943.1	526	1.8e-51	PREDICTED: trihelix transcription factor GTL1-like [Solanum tuberosum]	663673441	HG975442.1	344	2.4218e-178	Solanum pennellii chromosome ch03, complete genome	--	--	--	--	Q9LJG8	268	2.1e-22	Trihelix transcription factor ASIL2 OS=Arabidopsis thaliana GN=ASIL2 PE=2 SV=1	PF05722
Cluster-11506.101867	9.35	10.57	10.05	32.95	22.31	19.37	10.16	5.67	14.41	3.92	5.77	7.24	1.83	2.26	4.48	12.42	16.59	20.85	13.19	14.28	13.49	8.14	9.73	9.01	10.7	9.98	9.41	2.44	1.89	3.3	565388810	XP_006360163.1	2550	9.3e-286	PREDICTED: probable pectinesterase/pectinesterase inhibitor 34-like [Solanum tuberosum]	723706322	XM_004240908.2	1047	0	PREDICTED: Solanum lycopersicum probable pectinesterase/pectinesterase inhibitor 34 (LOC101258375), mRNA	--	--	--	--	Q9M3B0	1943	3.2e-216	Probable pectinesterase/pectinesterase inhibitor 34 OS=Arabidopsis thaliana GN=PME34 PE=2 SV=1	PF01095//PF04043
Cluster-11506.101882	145.49	194.99	163.44	258.15	194.55	301.17	146.41	76.39	84.36	106.11	68.39	116.36	0	0.27	3	40.07	46.73	50.19	259.88	263.46	205.76	38.1	40.06	39.81	46.56	87.85	80.53	12.24	10.22	15.85	697103462	XP_009605548.1	534	1.5e-52	PREDICTED: bidirectional sugar transporter SWEET10-like [Nicotiana tomentosiformis]	698514116	XM_009803662.1	360	0	PREDICTED: Nicotiana sylvestris bidirectional sugar transporter SWEET12-like (LOC104247608), mRNA	K15382	SLC50A, SWEET	solute carrier family 50 (sugar transporter)	http://www.genome.jp/dbget-bin/www_bget?ko:K15382	Q9LUE3	264	4.3e-22	Bidirectional sugar transporter SWEET10 OS=Arabidopsis thaliana GN=SWEET10 PE=2 SV=1	PF03083
Cluster-11506.101883	165.2	170.65	172.75	239.12	176.44	288.56	129.76	66.77	80.71	102.25	73.64	95.22	0	1.1	1.97	25.52	30.08	31.67	172.54	153.62	119.76	31.49	22.9	25.87	35.47	55.34	53.73	11.49	4.46	15.26	698514117	XP_009801964.1	450	4.1e-43	PREDICTED: bidirectional sugar transporter SWEET12-like [Nicotiana sylvestris]	698514116	XM_009803662.1	271	3.01159e-138	PREDICTED: Nicotiana sylvestris bidirectional sugar transporter SWEET12-like (LOC104247608), mRNA	K15382	SLC50A, SWEET	solute carrier family 50 (sugar transporter)	http://www.genome.jp/dbget-bin/www_bget?ko:K15382	O82587	284	1e-24	Bidirectional sugar transporter SWEET12 OS=Arabidopsis thaliana GN=SWEET12 PE=1 SV=1	PF03006//PF03083
Cluster-11506.101885	13.83	13.47	14.51	14.67	15.63	12.63	15.39	23.22	21.62	17.6	13.24	12.95	35.97	37.45	27.54	11.41	11.65	11.25	15.89	17.99	17.33	17.55	16.82	15.13	22.2	19.97	16.47	33.8	28.99	31.75	698587139	XP_009779099.1	1783	7.4e-197	PREDICTED: dnaJ protein homolog [Nicotiana sylvestris]>gi|698587143|ref|XP_009779100.1| PREDICTED: dnaJ protein homolog [Nicotiana sylvestris]	565357387	XM_006345464.1	945	0	PREDICTED: Solanum tuberosum dnaJ protein homolog (LOC102592889), transcript variant X1, mRNA	K09503	DNAJA2	DnaJ homolog subfamily A member 2	http://www.genome.jp/dbget-bin/www_bget?ko:K09503	P42824	1466	6e-161	DnaJ protein homolog 2 OS=Allium porrum GN=LDJ2 PE=2 SV=1	PF00684//PF00283//PF01155//PF16685//PF05115
Cluster-11506.101892	0.19	0.34	0.4	2.23	1.99	1.75	0.15	4.33	3.56	12.02	12.43	14.94	11.51	11.32	9.31	2.48	1.87	1.72	1.15	0.97	1.49	1.83	2.08	3.01	1.9	2.64	2.16	2.52	2.59	1.86	697156996	XP_009587253.1	748	5.7e-77	PREDICTED: uncharacterized protein LOC104084994 [Nicotiana tomentosiformis]	697156995	XM_009588958.1	311	9.57441e-160	PREDICTED: Nicotiana tomentosiformis uncharacterized LOC104084994 (LOC104084994), mRNA	--	--	--	--	--	--	--	--	--
Cluster-11506.101901	6.2	4.56	5.64	4.25	5.91	3.49	5.88	3.43	3.91	5.5	3.67	5.4	7.19	8.65	7.57	5.08	4.16	3.27	2.65	4.17	2.89	3.96	3	4.19	4.22	2.6	2.34	3.87	2.67	2.26	698574941	XP_009775798.1	784	2.6e-81	PREDICTED: uncharacterized protein LOC104225651 [Nicotiana sylvestris]	565397131	XM_006364094.1	340	4.90474e-176	PREDICTED: Solanum tuberosum uncharacterized LOC102579188 (LOC102579188), mRNA	--	--	--	--	--	--	--	--	PF16692
Cluster-11506.101903	19.51	13.88	15.13	13.79	16.66	16.9	20.93	32.74	21.59	21.17	36.99	34.7	33.7	27.59	31.76	48.92	56.54	61.85	21.63	15.66	17.12	26.15	25.71	25.86	18.13	32.39	27.38	27.92	23.07	25.65	565404745	XP_006367787.1	1023	5.6e-109	PREDICTED: ras-related protein RABE1c-like [Solanum tuberosum]	565404744	XM_006367725.1	776	0	PREDICTED: Solanum tuberosum ras-related protein RABE1c-like (LOC102598502), mRNA	K07901	RAB8A, MEL	Ras-related protein Rab-8A	http://www.genome.jp/dbget-bin/www_bget?ko:K07901	P28186	944	1.1e-100	Ras-related protein RABE1c OS=Arabidopsis thaliana GN=RABE1C PE=1 SV=1	PF10662//PF08477//PF01926//PF07728//PF00025//PF03193//PF04670//PF00071//PF00004
Cluster-11506.101920	3.69	2.91	2.37	2.42	2.49	2.41	3.58	4.78	5.39	4.33	6.6	8.97	6.47	7.12	6.15	2.98	2.77	3.12	2.51	3.39	3.01	1.52	2.58	2.33	2.36	3.72	3.72	3.66	1.94	2.14	565381811	XP_006357255.1	3563	0	PREDICTED: conserved oligomeric Golgi complex subunit 7-like [Solanum tuberosum]>gi|700259059|gb|AIU51134.1| embryo yellow protein, partial [Solanum tuberosum]	565381810	XM_006357193.1	2059	0	PREDICTED: Solanum tuberosum conserved oligomeric Golgi complex subunit 7-like (LOC102596472), mRNA	--	--	--	--	P83436	519	5.9e-51	Conserved oligomeric Golgi complex subunit 7 OS=Homo sapiens GN=COG7 PE=1 SV=1	PF04513//PF10191//PF08043//PF04091//PF10392
Cluster-11506.101923	20.96	20.71	20.38	18.11	21.88	19.5	22.38	26.89	24.17	26.19	25.68	32.96	31.37	32.94	36.37	27.51	27.68	25.51	32.77	30.63	32.97	30.68	28.95	27.87	37.03	27.95	29.33	28.81	34.1	33.26	565381811	XP_006357255.1	3563	0	PREDICTED: conserved oligomeric Golgi complex subunit 7-like [Solanum tuberosum]>gi|700259059|gb|AIU51134.1| embryo yellow protein, partial [Solanum tuberosum]	565381810	XM_006357193.1	2059	0	PREDICTED: Solanum tuberosum conserved oligomeric Golgi complex subunit 7-like (LOC102596472), mRNA	--	--	--	--	P83436	519	5e-51	Conserved oligomeric Golgi complex subunit 7 OS=Homo sapiens GN=COG7 PE=1 SV=1	PF10191//PF04513//PF10392//PF04091
Cluster-11506.101926	97.76	99.64	117.35	181.05	182.27	189.95	187.01	136.56	162.81	117.09	112.58	123.03	494.86	329.16	306.36	54.34	50.02	61.25	121.78	129.59	124.59	175.5	177.85	173.94	232.64	149.45	138.79	273.95	232.94	236.11	460377227	XP_004234395.1	2415	4.2e-270	PREDICTED: oxalate--CoA ligase-like [Solanum lycopersicum]	565373470	XM_006353234.1	1184	0	PREDICTED: Solanum tuberosum 4-coumarate--CoA ligase-like 10-like (LOC102593155), mRNA	--	--	--	--	Q9SMT7	2015	1.4e-224	Oxalate--CoA ligase OS=Arabidopsis thaliana GN=AAE3 PE=1 SV=1	PF00501//PF06363
Cluster-11506.101928	3.18	4.4	4.66	3.26	2.22	3.13	1.82	0.33	2.38	1.97	1.64	2.81	1.22	1.56	1.39	3.96	1.77	3.24	1.27	0	0.73	2.33	1	0.73	3.09	1.81	1.2	1.08	2.16	2.14	460377227	XP_004234395.1	2062	5e-229	PREDICTED: oxalate--CoA ligase-like [Solanum lycopersicum]	697102577	XM_009603510.1	933	0	PREDICTED: Nicotiana tomentosiformis 4-coumarate--CoA ligase-like 10 (LOC104097010), mRNA	--	--	--	--	Q9SMT7	1770	5.1e-196	Oxalate--CoA ligase OS=Arabidopsis thaliana GN=AAE3 PE=1 SV=1	PF00501//PF06363
Cluster-11506.101931	11.97	5.86	7.61	6.52	17.01	3.31	11.12	10.58	19.67	19.7	35.98	57.37	28.95	27.56	28.66	8.25	11.19	12.8	9.9	9.98	13.35	55.52	64.52	59.74	90.74	191.43	159.55	37.7	52.11	44.19	460390213	XP_004240733.1	230	1.3e-17	PREDICTED: oxalate--CoA ligase-like isoform X1 [Solanum lycopersicum]	565395377	XM_006363254.1	128	9.21632e-59	PREDICTED: Solanum tuberosum 4-coumarate--CoA ligase-like 10-like (LOC102596399), mRNA	--	--	--	--	Q9SMT7	151	2.6e-09	Oxalate--CoA ligase OS=Arabidopsis thaliana GN=AAE3 PE=1 SV=1	--
Cluster-11506.101968	7.01	5.43	6.77	6.28	5.34	5.1	7.28	4.85	5.83	11.52	9.47	12.03	11.63	14.62	12.14	3.88	4.57	3.12	2.92	2.83	3.4	5.69	4.89	5.23	7.32	5.55	4.58	6.48	6.23	5.92	697102464	XP_009601192.1	2070	5.5e-230	PREDICTED: uncharacterized protein LOC104096484 isoform X4 [Nicotiana tomentosiformis]	565344891	XM_006339475.1	1089	0	PREDICTED: Solanum tuberosum uncharacterized LOC102583787 (LOC102583787), transcript variant X2, mRNA	--	--	--	--	--	--	--	--	--
Cluster-11506.101978	22.91	23.9	25.32	24.71	18.99	18.61	7.2	5.93	6.43	17.84	17.88	17.43	5.79	9.88	12.43	33.64	40.04	45.27	14.84	15.82	13.71	7.9	7.83	7.48	23.18	5.1	2.98	5.26	5.78	5.31	698529941	XP_009761787.1	643	4.4e-65	PREDICTED: 30S ribosomal protein 3-1, chloroplastic-like [Nicotiana sylvestris]	565393800	XM_006362497.1	362	0	PREDICTED: Solanum tuberosum 30S ribosomal protein 3, chloroplastic-like (LOC102591743), mRNA	K19032	PSRP3	30S ribosomal protein 3	http://www.genome.jp/dbget-bin/www_bget?ko:K19032	P82412	428	5.2e-41	30S ribosomal protein 3, chloroplastic OS=Spinacia oleracea GN=PSRP3 PE=1 SV=1	PF04839
Cluster-11506.101986	13.22	16.14	14.3	10.89	11.61	12.31	8.46	14.27	13.34	13.47	14.49	13.83	14.6	13.9	14.24	19.18	19.8	19.34	20.12	25.52	22.43	15.97	13.97	14.37	21.08	14.93	14.86	20.14	19.16	18.13	565386140	XP_006358895.1	1204	9.3e-130	PREDICTED: uncharacterized protein LOC102587100 isoform X2 [Solanum tuberosum]	663673453	HG975447.1	354	0	Solanum pennellii chromosome ch08, complete genome	--	--	--	--	--	--	--	--	--
Cluster-11506.101990	8.09	12.26	9.98	7.47	9.16	7.33	5.92	9.09	8.06	10.11	9.09	9.74	12.03	11.86	9.19	13.21	11.97	10.41	13.63	9.04	13.76	6.37	8.53	8.14	14.21	4.89	7.74	9.41	12.06	10.89	723724440	XP_010325420.1	1387	5.3e-151	PREDICTED: uncharacterized protein LOC101264354 isoform X2 [Solanum lycopersicum]	565386141	XM_006358834.1	661	0	PREDICTED: Solanum tuberosum uncharacterized LOC102587100 (LOC102587100), transcript variant X3, mRNA	--	--	--	--	--	--	--	--	PF01429
Cluster-11506.102026	7.55	9.25	7.26	7.06	7.11	5.93	7.38	3.11	4.53	5.6	4.93	4.61	2.34	3.18	3.82	7.69	6.49	7.87	5.52	3.44	4.45	5.93	3.61	4.96	6.87	2.72	3.45	2.36	3.57	3.12	565395071	XP_006363171.1	1522	1e-166	PREDICTED: uncharacterized protein LOC102593548 isoform X2 [Solanum tuberosum]	697126475	XM_009618980.1	816	0	PREDICTED: Nicotiana tomentosiformis uncharacterized LOC104109628 (LOC104109628), transcript variant X2, mRNA	--	--	--	--	Q84JF5	1031	1.3e-110	Protein PLASTID TRANSCRIPTIONALLY ACTIVE 14 OS=Arabidopsis thaliana GN=PTAC14 PE=1 SV=1	PF00856
Cluster-11506.102031	3.56	1.96	2.7	7.23	8.03	6.15	4.97	8.27	9.32	9.31	11.44	13.49	8.31	10.07	8.53	7.39	6.55	6.22	4.54	4.65	5.34	7.85	7.67	5.66	7.02	9.07	9.13	7.03	7.36	7.48	698480717	XP_009787392.1	1296	2.2e-140	PREDICTED: uncharacterized protein LOC104235354 [Nicotiana sylvestris]	565356469	XM_006345025.1	610	0	PREDICTED: Solanum tuberosum uncharacterized LOC102578405 (LOC102578405), mRNA	--	--	--	--	P0CH30	304	3.4e-26	E3 ubiquitin-protein ligase RING1 OS=Gossypium hirsutum GN=RING1 PE=1 SV=1	PF14634//PF17123//PF12678//PF12861//PF13639//PF00097
Cluster-11506.102032	0.74	1.29	0.65	5.47	3.01	4.33	2.51	2.11	3.5	14.79	17.03	18.31	2.84	2.29	1.7	1	1.2	1.1	2.24	1.94	2.89	2.03	1.91	3.38	2.61	2.9	2.62	2.22	4.28	3.18	--	--	--	--	--	--	--	--	--	--	--	--	--	--	--	--	--	--	--
Cluster-11506.102039	3.09	2.12	2.73	2.59	2.28	3.23	4.64	3.73	3.11	5.03	4.44	5.76	7.97	8.59	6.33	5.83	5.51	4.33	4.06	2.81	4.44	4.52	3.88	3.14	5.11	3.68	2.42	4.31	4.97	4.79	565354845	XP_006344319.1	1471	9.5e-161	PREDICTED: ceramide kinase-like [Solanum tuberosum]	565354844	XM_006344257.1	770	0	PREDICTED: Solanum tuberosum ceramide kinase-like (LOC102583597), mRNA	K04715	E2.7.1.138, CERK	ceramide kinase	http://www.genome.jp/dbget-bin/www_bget?ko:K04715	Q6USK2	988	1.3e-105	Ceramide kinase OS=Arabidopsis thaliana GN=CERK PE=1 SV=1	--
Cluster-11506.102052	4.16	3.96	3.27	3.17	3.41	3.27	3.67	1.81	2.05	1.59	1.96	2.11	1.84	2.21	2.32	2.51	3.37	2.23	2.77	2.67	2.14	0.99	1.12	1.29	1.85	1.96	1.43	0.74	0.74	2.1	565384451	XP_006358165.1	1979	2.1e-219	PREDICTED: uncharacterized protein LOC102590568 isoform X2 [Solanum tuberosum]	565384444	XM_006358102.1	1126	0	PREDICTED: Solanum tuberosum uncharacterized LOC102590568 (LOC102590568), transcript variant X1, mRNA	--	--	--	--	--	--	--	--	PF00168//PF06821//PF06682//PF00326//PF02230
Cluster-11506.102053	2.69	0.68	2.29	1.99	4.36	1.42	1.19	2.21	1.2	1.69	1.61	3.86	5.03	4.7	6.45	1.5	4.23	3.45	0.95	2.38	2.15	1.69	1.52	1.94	0.78	2.39	3.18	2.55	2.52	2.4	565384453	XP_006358166.1	646	1.8e-65	PREDICTED: uncharacterized protein LOC102591162 [Solanum tuberosum]	565384452	XM_006358104.1	401	0	PREDICTED: Solanum tuberosum uncharacterized LOC102591162 (LOC102591162), mRNA	--	--	--	--	--	--	--	--	PF00168
Cluster-11506.102056	5.55	2.31	4.26	4.82	3.68	3.95	7.95	8	3.88	4.39	2.61	2.62	1.25	0.7	2.23	2.36	2.66	2.04	2.71	2.59	3.63	0.53	1.35	0.75	0.43	0.6	1.07	1.21	0.34	0.64	--	--	--	--	--	663673441	HG975442.1	128	1.73675e-58	Solanum pennellii chromosome ch03, complete genome	--	--	--	--	--	--	--	--	PF02768
Cluster-11506.102057	6.08	6.2	5.37	2.24	2.35	2.41	3.45	0.99	2.68	2.24	0.37	1.18	0.62	0.86	3.01	0	0.5	0	0.27	0.83	0	0.52	1.3	0	0	0.22	0.69	0	0	0	--	--	--	--	--	663673441	HG975442.1	172	4.90527e-83	Solanum pennellii chromosome ch03, complete genome	--	--	--	--	--	--	--	--	--
Cluster-11506.102063	7.89	8.71	7.29	8.4	7.15	9.44	1.42	6.98	3.77	9.36	9.52	7.36	17.91	15.84	21.7	6.76	3.86	5.25	2.66	1.59	5.06	1.5	1.44	0.9	3.33	2.53	2.43	5.65	3.73	3.5	723674752	XP_004232895.2	230	2.1e-17	PREDICTED: uncharacterized protein LOC101255055 [Solanum lycopersicum]	565360534	XM_006346960.1	100	5.71999e-43	PREDICTED: Solanum tuberosum nuclear distribution protein PAC1-like (LOC102586150), mRNA	--	--	--	--	--	--	--	--	--
Cluster-11506.102072	28.61	24.65	23.81	24.94	26.64	18.53	25.52	39.08	22.22	34.91	39.73	42.29	19.51	35.39	37.1	36.05	37.02	32.73	42.99	54.08	44.81	50.53	55.72	55.35	60.35	46.41	37.86	48.96	35.69	37.53	697139592	XP_009623886.1	1152	7.9e-124	PREDICTED: NAP1-related protein 2-like [Nicotiana tomentosiformis]	697139591	XM_009625591.1	681	0	PREDICTED: Nicotiana tomentosiformis NAP1-related protein 2-like (LOC104115026), mRNA	K11290	SET, TAF1, I2PP2A	template-activating factor I	http://www.genome.jp/dbget-bin/www_bget?ko:K11290	Q8LC68	914	4.4e-97	NAP1-related protein 2 OS=Arabidopsis thaliana GN=NRP2 PE=1 SV=2	PF03938//PF00956//PF08476//PF07516//PF08210
Cluster-11506.102077	7.16	3.97	7.79	5.15	6.16	2.9	17.17	8.95	16.86	3.1	6.54	4.06	4.56	1.25	0.95	13.74	7.95	17.79	25.39	8.88	14.9	16.2	9.76	14.01	15.02	8.73	9.71	8.32	15.77	12.76	697139592	XP_009623886.1	1165	1.8e-125	PREDICTED: NAP1-related protein 2-like [Nicotiana tomentosiformis]	697139591	XM_009625591.1	610	0	PREDICTED: Nicotiana tomentosiformis NAP1-related protein 2-like (LOC104115026), mRNA	K11290	SET, TAF1, I2PP2A	template-activating factor I	http://www.genome.jp/dbget-bin/www_bget?ko:K11290	Q8LC68	922	3.7e-98	NAP1-related protein 2 OS=Arabidopsis thaliana GN=NRP2 PE=1 SV=2	PF07516//PF08476//PF08210//PF03938//PF00956
Cluster-11506.102087	7.19	7.45	6.52	5.34	5.83	5.29	5.36	6.05	5.47	5.3	5.91	5.47	6.02	4.93	5.06	6.3	7.12	6.65	9.07	8.61	8.2	4.9	5.89	5.43	5.94	5.16	4.83	6.96	6.42	6.06	565350468	XP_006342191.1	3303	0	PREDICTED: protein FAR1-RELATED SEQUENCE 5-like [Solanum tuberosum]	565350467	XM_006342129.1	1745	0	PREDICTED: Solanum tuberosum protein FAR1-RELATED SEQUENCE 5-like (LOC102587778), mRNA	--	--	--	--	Q9SZL8	2048	2.5e-228	Protein FAR1-RELATED SEQUENCE 5 OS=Arabidopsis thaliana GN=FRS5 PE=2 SV=1	PF04434
Cluster-11506.102100	2.9	1.32	0.8	1.95	1.44	1.82	4.27	4.52	5.74	11.12	7.28	7.89	10.28	8.3	5.93	2.98	2.15	1.43	3.38	1.92	2.97	3.51	2.7	1.21	4.73	3.62	2.34	6.16	8.95	9.71	697157194	XP_009587351.1	177	3e-11	PREDICTED: uncharacterized aarF domain-containing protein kinase At5g05200, chloroplastic [Nicotiana tomentosiformis]	663680780	HG975515.1	93	4.54504e-39	Solanum lycopersicum chromosome ch03, complete genome	K08869	ADCK, ABC1	aarF domain-containing kinase	http://www.genome.jp/dbget-bin/www_bget?ko:K08869	Q9ASX5	170	2.7e-11	Uncharacterized aarF domain-containing protein kinase At5g05200, chloroplastic OS=Arabidopsis thaliana GN=At5g05200 PE=2 SV=1	--
Cluster-11506.102104	12.09	9.77	9.61	6.79	10.85	6.17	13.56	3.69	6.93	4.71	5.95	7.98	0.67	1.28	2.15	29.58	30.69	31.38	7.98	7.99	7.97	8.47	8.51	8.99	9.72	6.18	6.51	5.08	4.48	4.21	565344291	XP_006339250.1	1208	3.2e-130	PREDICTED: uncharacterized protein LOC102584778 [Solanum tuberosum]	565344290	XM_006339188.1	1143	0	PREDICTED: Solanum tuberosum uncharacterized LOC102584778 (LOC102584778), mRNA	--	--	--	--	--	--	--	--	--
Cluster-11506.102105	12.47	11.35	9.72	6.05	10.23	6.67	8.43	5.49	5.83	3.63	6.74	7.89	0.86	2.07	1.62	24.12	29.9	39.78	5.99	5	7.07	8.65	6.48	4.69	7.48	4.92	6.06	3.31	4.11	3.74	460407782	XP_004249329.1	250	1.3e-19	PREDICTED: vacuolar protein-sorting protein bro1-like [Solanum lycopersicum]	698518654	XM_009805896.1	155	1.98313e-73	PREDICTED: Nicotiana sylvestris vacuolar protein-sorting protein bro1-like (LOC104249462), mRNA	--	--	--	--	--	--	--	--	--
Cluster-11506.102107	0.88	1.43	1.32	5.96	4.12	5.33	7.57	7.47	6.94	4.29	4.58	1.1	0	1.09	2.16	0.67	0.32	0	10.69	12.18	13.19	3.6	6.04	7.3	2.22	2.21	2.38	2.32	1.49	1.72	697124591	XP_009616299.1	183	6.8e-12	PREDICTED: persulfide dioxygenase ETHE1 homolog, mitochondrial-like, partial [Nicotiana tomentosiformis]	723749483	XM_004251787.2	104	3.91164e-45	PREDICTED: Solanum lycopersicum persulfide dioxygenase ETHE1 homolog, mitochondrial-like (LOC101268552), mRNA	K17725	ETHE1	sulfur dioxygenase	http://www.genome.jp/dbget-bin/www_bget?ko:K17725	Q9C8L4	165	1.2e-10	Persulfide dioxygenase ETHE1 homolog, mitochondrial OS=Arabidopsis thaliana GN=GLY3 PE=1 SV=3	--
Cluster-11506.102109	8.96	12.67	12.22	14.16	11.45	15.07	13.44	20.42	14.37	21.86	24.66	25.58	15.43	17.56	21.7	21.98	22.1	20.23	16.12	15.48	14.23	7.06	7.68	8.56	14.67	9.07	7.42	11.08	9.88	8.79	697134961	XP_009621528.1	1057	1.2e-112	PREDICTED: zeaxanthin epoxidase, chloroplastic-like [Nicotiana tomentosiformis]	697134960	XM_009623233.1	505	0	PREDICTED: Nicotiana tomentosiformis zeaxanthin epoxidase, chloroplastic-like (LOC104113131), mRNA	--	--	--	--	--	--	--	--	PF01494//PF08491
Cluster-11506.102111	5.82	6.88	6.36	5.57	6.14	4.62	7.38	7.34	7.89	6.78	8.58	8.51	2.91	3.32	1.15	6.57	5.76	7.88	5.15	11.19	5.58	7.25	7.32	5.35	5.57	10.08	5.05	9.31	2.5	8.16	460368849	XP_004230277.1	484	1.3e-46	PREDICTED: syntaxin-43-like [Solanum lycopersicum]	723663029	XM_004230229.2	588	0	PREDICTED: Solanum lycopersicum syntaxin-43-like (LOC101265370), mRNA	K08489	STX16	syntaxin 16	http://www.genome.jp/dbget-bin/www_bget?ko:K08489	Q9SUJ1	386	4.1e-36	Syntaxin-43 OS=Arabidopsis thaliana GN=SYP43 PE=2 SV=2	PF05478//PF00804//PF05739//PF00015//PF00957
Cluster-11506.102120	14.9	15.77	15.31	13.5	15.45	14.96	17.35	20.43	15.57	13.78	17.87	16.79	19.14	20.03	18.88	8.94	10.73	11.77	11.6	13.06	10.09	10.2	8.56	7.19	12.12	10.58	5.79	12.14	10.5	12.1	565386072	XP_006358863.1	350	3.5e-31	PREDICTED: uncharacterized protein LOC102605000 [Solanum tuberosum]	698479760	XM_009788651.1	357	0	PREDICTED: Nicotiana sylvestris uncharacterized LOC104234987 (LOC104234987), transcript variant X2, mRNA	K14295	NUP50, NPAP60	nuclear pore complex protein Nup50	http://www.genome.jp/dbget-bin/www_bget?ko:K14295	--	--	--	--	PF00638
Cluster-11506.102135	3.53	4.61	3.49	5.17	4.42	1.42	1.36	1.55	1.8	2.24	3.03	0.4	6.94	6.62	5.7	0.78	0.58	0.8	2.74	0.65	1.89	0.21	2.42	1.73	0.5	0.52	0.36	0.7	1.19	1.67	17135998	AAL35683.1	193	4.2e-13	ribulose 1,5-bisphosphate carboxylase, partial (chloroplast) [Pangium edule]	237784010	FJ914168.1	96	9.80839e-41	Nolana sessiliflora voucher M.Dillon 8644A ribulose-1,5-bisphosphate carboxylase/oxygenase large subunit (rbcL) gene, partial cds; chloroplast	K01601	rbcL	ribulose-bisphosphate carboxylase large chain	http://www.genome.jp/dbget-bin/www_bget?ko:K01601	P30732	184	6.6e-13	Ribulose bisphosphate carboxylase large chain OS=Magnolia acuminata GN=rbcL PE=3 SV=1	PF00001//PF00016
Cluster-11506.102145	5.91	4.9	5.81	6.5	5.73	5.03	6.36	8.6	8.26	8.61	7.8	8.64	11.34	9.01	9.8	6.08	5.79	5.95	5.38	3.83	4.45	5.58	5.38	5.05	7.84	3.81	5.07	6.69	6.96	7.71	565394134	XP_006362717.1	2370	1.3e-264	PREDICTED: SCY1-like protein 2-like [Solanum tuberosum]	697185061	XM_009603257.1	1228	0	PREDICTED: Nicotiana tomentosiformis SCY1-like protein 2 (LOC104096824), mRNA	K17541	SCYL2	SCY1-like protein 2	http://www.genome.jp/dbget-bin/www_bget?ko:K17541	Q6P3W7	617	3.5e-62	SCY1-like protein 2 OS=Homo sapiens GN=SCYL2 PE=1 SV=1	PF09458//PF00069//PF07714
Cluster-11506.102151	6.3	7.22	8.78	4.36	3.89	3.58	8.07	6.42	7.24	4.27	4.16	4.43	5.58	5.46	6.44	4.79	5.45	5.18	6.23	3.87	5.12	4.45	4.31	5.01	4.74	5.58	4.22	6.21	3.66	3.76	565372045	XP_006352609.1	1262	1.2e-136	PREDICTED: probable cardiolipin synthase 1-like [Solanum tuberosum]	565372044	XM_006352547.1	601	0	PREDICTED: Solanum tuberosum probable cardiolipin synthase 1-like (LOC102596784), mRNA	K08744	CRLS	cardiolipin synthase	http://www.genome.jp/dbget-bin/www_bget?ko:K08744	Q93YW7	757	6.1e-79	Cardiolipin synthase (CMP-forming), mitochondrial OS=Arabidopsis thaliana GN=CLS PE=1 SV=1	PF01066
Cluster-11506.102156	29.34	22.07	27.47	23.31	26.42	20.87	34.39	34.4	37.54	36.79	51.57	51.4	40.26	36.36	43.81	33.2	34.99	35.14	30.38	33.01	29.66	35.4	33.21	30.59	48.37	55.42	36.26	61.29	57.83	54.38	460370525	XP_004231103.1	401	4.3e-37	PREDICTED: calcium-dependent protein kinase 5 [Solanum lycopersicum]>gi|723666616|ref|XP_010315425.1| PREDICTED: calcium-dependent protein kinase 5 [Solanum lycopersicum]>gi|723666621|ref|XP_010315426.1| PREDICTED: calcium-dependent protein kinase 5 [Solanum lycopersicum]>gi|723666624|ref|XP_010315427.1| PREDICTED: calcium-dependent protein kinase 5 [Solanum lycopersicum]>gi|723666627|ref|XP_0103…	698533067	XM_009765054.1	483	0	PREDICTED: Nicotiana sylvestris calcium-dependent protein kinase 5 (LOC104215287), transcript variant X1, mRNA	K13412	CPK	calcium-dependent protein kinase	http://www.genome.jp/dbget-bin/www_bget?ko:K13412	A5A7I8	401	6.1e-38	Calcium-dependent protein kinase 5 OS=Solanum tuberosum GN=CPK5 PE=2 SV=1	PF13499//PF13405//PF12763//PF13202//PF00036//PF13833
Cluster-11506.102158	31.73	27.05	30.38	28.45	35.37	27.18	41.19	38.64	39.04	47.67	62.25	63.62	42.69	38.8	45.51	39.38	41.72	40.76	42.74	31.99	38.03	42.8	40.22	39.01	54.53	51.16	50.28	52.49	56.59	64.48	460370525	XP_004231103.1	901	4.7e-95	PREDICTED: calcium-dependent protein kinase 5 [Solanum lycopersicum]>gi|723666616|ref|XP_010315425.1| PREDICTED: calcium-dependent protein kinase 5 [Solanum lycopersicum]>gi|723666621|ref|XP_010315426.1| PREDICTED: calcium-dependent protein kinase 5 [Solanum lycopersicum]>gi|723666624|ref|XP_010315427.1| PREDICTED: calcium-dependent protein kinase 5 [Solanum lycopersicum]>gi|723666627|ref|XP_0103…	565397536	XM_006364285.1	355	0	PREDICTED: Solanum tuberosum calcium-dependent protein kinase 5-like (LOC102594309), transcript variant X5, mRNA	K13412	CPK	calcium-dependent protein kinase	http://www.genome.jp/dbget-bin/www_bget?ko:K13412	A5A7I8	895	3.2e-95	Calcium-dependent protein kinase 5 OS=Solanum tuberosum GN=CPK5 PE=2 SV=1	PF07714//PF00069
Cluster-11506.102159	24.89	28.72	24.6	23.65	30.26	22.23	38.71	35.83	36.39	42.82	55.35	54.88	44.58	38.81	41.33	36.08	37.94	39.65	42.2	39.41	35.9	39.81	44.7	40.48	58.71	58.2	52.12	63.58	67.6	73.18	747082767	XP_011088720.1	1336	1.9e-145	PREDICTED: calcium-dependent protein kinase 5 isoform X1 [Sesamum indicum]>gi|747082769|ref|XP_011088721.1| PREDICTED: calcium-dependent protein kinase 5 isoform X1 [Sesamum indicum]>gi|747082771|ref|XP_011088722.1| PREDICTED: calcium-dependent protein kinase 5 isoform X1 [Sesamum indicum]	565397536	XM_006364285.1	706	0	PREDICTED: Solanum tuberosum calcium-dependent protein kinase 5-like (LOC102594309), transcript variant X5, mRNA	K13412	CPK	calcium-dependent protein kinase	http://www.genome.jp/dbget-bin/www_bget?ko:K13412	A5A7I8	1392	8.3e-153	Calcium-dependent protein kinase 5 OS=Solanum tuberosum GN=CPK5 PE=2 SV=1	PF13499//PF13202//PF07714//PF13833//PF00069//PF12763//PF13405//PF00036
Cluster-11506.102173	3.62	4.47	3.41	5.02	3.25	4.54	1.69	3.68	3.21	7.01	5.68	6.86	5.18	4.17	4.82	2.81	3.07	2.57	2.92	0.69	3.42	2.22	1.96	1.22	2.16	1.15	2.04	0.9	3.13	2.65	565376610	XP_006354796.1	1859	1.6e-205	PREDICTED: uncharacterized protein LOC102590443 [Solanum tuberosum]	565376609	XM_006354734.1	921	0	PREDICTED: Solanum tuberosum uncharacterized LOC102590443 (LOC102590443), mRNA	K17602	YLPM1	YLP motif-containing protein 1	http://www.genome.jp/dbget-bin/www_bget?ko:K17602	P49750	319	8.4e-28	YLP motif-containing protein 1 OS=Homo sapiens GN=YLPM1 PE=1 SV=3	PF06309
Cluster-11506.102175	8.44	11.59	10.36	18.07	17.65	15.41	21.79	32.86	25.45	17.87	16.41	22.47	34.97	31.25	26.83	14.27	17.56	15.21	16.41	20.2	15.02	27.12	28.53	28.79	27.88	39.81	37.59	43.41	39.68	40.08	565382031	XP_006357353.1	1599	1.2e-175	PREDICTED: UDP-galactose transporter 2-like isoform X1 [Solanum tuberosum]>gi|565382033|ref|XP_006357354.1| PREDICTED: UDP-galactose transporter 2-like isoform X2 [Solanum tuberosum]	565382030	XM_006357291.1	923	0	PREDICTED: Solanum tuberosum UDP-galactose transporter 2-like (LOC102605671), transcript variant X1, mRNA	--	--	--	--	Q9SRE4	742	4.1e-77	UDP-galactose transporter 2 OS=Arabidopsis thaliana GN=UDP-GALT2 PE=2 SV=1	PF00892//PF05366
Cluster-11506.10218	4.84	3.72	3.66	3.04	2.32	1.97	0.86	2.47	1.85	1.45	3.5	2.26	2.08	0.98	2.51	1.04	0.84	0.54	0.53	0.77	0	0.08	0.33	0	0.44	0	0	0.35	0.22	0.33	698550231	XP_009768909.1	795	1.2e-82	PREDICTED: uncharacterized protein LOC104219858 [Nicotiana sylvestris]	663673439	HG975440.1	339	1.56352e-175	Solanum pennellii chromosome ch01, complete genome	--	--	--	--	O34569	162	4.4e-10	Uncharacterized N-acetyltransferase YoaA OS=Bacillus subtilis (strain 168) GN=yoaA PE=3 SV=2	PF04800//PF00583//PF13302
Cluster-11506.102188	19.91	22.21	23.21	30.08	27.96	22.47	37.22	29.86	29.4	47.31	44.94	36.41	31.16	38.5	31.86	34.48	36.19	41.69	15.06	17.18	16.15	20.45	17.91	21.35	48.96	12.9	9.61	16.14	11.46	13.33	460379113	XP_004235309.1	983	2.6e-104	PREDICTED: uncharacterized protein LOC101255672 [Solanum lycopersicum]	565361627	XM_006347495.1	623	0	PREDICTED: Solanum tuberosum uncharacterized LOC102602042 (LOC102602042), mRNA	--	--	--	--	--	--	--	--	PF00301//PF00595//PF13180//PF01155//PF09181
Cluster-11506.102212	4.54	6.72	4.74	3.52	3.18	4.86	5.16	5.2	5.55	8.61	9.08	9.39	7.14	6.52	8.95	2.46	4.73	5.09	3.5	1.8	3.37	4.94	5.79	3.78	4.52	2.56	3.55	3.07	3.08	2.19	697108307	XP_009608006.1	1715	5e-189	PREDICTED: uncharacterized protein LOC104102091 isoform X1 [Nicotiana tomentosiformis]	698439258	XM_009759965.1	921	0	PREDICTED: Nicotiana sylvestris uncharacterized LOC104210974 (LOC104210974), transcript variant X1, mRNA	--	--	--	--	--	--	--	--	PF01496
Cluster-11506.102214	9.15	9.65	8.22	16.96	21.02	19.05	19.58	0.85	4.84	23.09	23.42	23.85	10	10.38	11.7	0	0.25	0	0.5	0	0	1.42	0	0	0.43	0	0	0	0	0	697130649	XP_009619381.1	1944	1.7e-215	PREDICTED: uncharacterized protein LOC104111397 [Nicotiana tomentosiformis]	698516161	XM_009804663.1	924	0	PREDICTED: Nicotiana sylvestris uncharacterized LOC104248417 (LOC104248417), mRNA	--	--	--	--	Q10Y48	548	1.8e-54	Uridylate kinase OS=Trichodesmium erythraeum (strain IMS101) GN=pyrH PE=3 SV=1	PF08287
Cluster-11506.102222	16.06	12.63	12.6	11.37	12.11	9.35	9.92	6.41	8.63	7.41	4.65	5.34	6.94	7.07	8.12	20.88	20.2	17.85	12.39	10.3	13.35	7.19	8.98	5.75	13.53	5.75	3.01	3.71	3.89	4.24	698460870	XP_009781644.1	666	6.6e-68	PREDICTED: probable serine/threonine-protein kinase At4g35230 [Nicotiana sylvestris]	698460869	XM_009783342.1	422	0	PREDICTED: Nicotiana sylvestris probable serine/threonine-protein kinase At4g35230 (LOC104230510), mRNA	K14500	BSK	BR-signaling kinase	http://www.genome.jp/dbget-bin/www_bget?ko:K14500	Q944A7	402	3.8e-38	Probable serine/threonine-protein kinase At4g35230 OS=Arabidopsis thaliana GN=At4g35230 PE=1 SV=1	PF13414//PF00515//PF13174
Cluster-11506.102224	11.66	11.02	11.02	6.3	6.63	7.57	6.18	5.46	5.73	3.88	3.64	3.03	2.18	2.54	3.08	8.46	8.29	7.73	15.17	15.85	15.69	9.31	9.73	9.81	8.9	5.97	5.94	4.19	3.79	4.2	460367290	XP_004229508.1	1754	2.4e-193	PREDICTED: probable serine/threonine-protein kinase At4g35230 [Solanum lycopersicum]	565376226	XM_006354547.1	952	0	PREDICTED: Solanum tuberosum probable serine/threonine-protein kinase At4g35230-like (LOC102604642), mRNA	K14500	BSK	BR-signaling kinase	http://www.genome.jp/dbget-bin/www_bget?ko:K14500	Q944A7	1162	1.5e-125	Probable serine/threonine-protein kinase At4g35230 OS=Arabidopsis thaliana GN=At4g35230 PE=1 SV=1	PF13414//PF00069//PF07714//PF13174//PF00515
Cluster-11506.102225	5.93	5.04	5.19	7.99	9.07	9.88	4.75	3.48	3.86	5.16	5.08	5.87	3.07	3.25	4.81	3.78	3.84	3.08	5.7	7.92	6.47	4.94	3.76	4.47	4.21	2.9	2.68	2.09	1.81	1.29	460367290	XP_004229508.1	1144	1.3e-122	PREDICTED: probable serine/threonine-protein kinase At4g35230 [Solanum lycopersicum]	697151180	XM_009631508.1	578	0	PREDICTED: Nicotiana tomentosiformis probable serine/threonine-protein kinase At4g35230 (LOC104119902), mRNA	K14500	BSK	BR-signaling kinase	http://www.genome.jp/dbget-bin/www_bget?ko:K14500	Q944A7	800	1.4e-83	Probable serine/threonine-protein kinase At4g35230 OS=Arabidopsis thaliana GN=At4g35230 PE=1 SV=1	PF13174//PF00515//PF13414//PF00069//PF07714//PF13181
Cluster-11506.102229	23.91	17.52	20.48	33.25	40.68	38.93	17.89	16.99	20.5	21.03	21.36	23.71	17.22	16.22	16.46	23.48	21.77	19.15	39.27	34.23	48.16	18.18	26.13	18.84	21.78	12.78	17.51	8.9	11.42	12.47	565376227	XP_006354609.1	488	2.7e-47	PREDICTED: probable serine/threonine-protein kinase At4g35230-like [Solanum tuberosum]	723659108	XM_004229460.2	268	2.43687e-136	PREDICTED: Solanum lycopersicum probable serine/threonine-protein kinase At4g35230 (LOC101251509), mRNA	K14500	BSK	BR-signaling kinase	http://www.genome.jp/dbget-bin/www_bget?ko:K14500	Q944A7	228	5.3e-18	Probable serine/threonine-protein kinase At4g35230 OS=Arabidopsis thaliana GN=At4g35230 PE=1 SV=1	--
Cluster-11506.102234	11.63	7.38	8.2	10.58	10.9	5.92	5.94	5.3	5.09	7.25	6.1	4.91	6.21	5.6	7.35	17.28	13.92	17.02	9.8	8.29	8.87	5.32	5.31	6.65	9.2	2.95	3.54	2.99	3.25	2.4	747091462	XP_011093461.1	881	1.2e-92	PREDICTED: probable serine/threonine-protein kinase At4g35230 [Sesamum indicum]	698460869	XM_009783342.1	406	0	PREDICTED: Nicotiana sylvestris probable serine/threonine-protein kinase At4g35230 (LOC104230510), mRNA	K14500	BSK	BR-signaling kinase	http://www.genome.jp/dbget-bin/www_bget?ko:K14500	Q944A7	555	1e-55	Probable serine/threonine-protein kinase At4g35230 OS=Arabidopsis thaliana GN=At4g35230 PE=1 SV=1	PF07714//PF00069
Cluster-11506.102241	2.46	2.89	3.59	2.44	2.05	2.4	0.75	2.21	1.81	3.78	3.84	3.37	1.54	1.68	2.5	5.17	4.71	4.77	2.57	1.9	2.47	1.54	0.98	1.49	2.64	1.17	1.05	1.92	2.11	2.47	--	--	--	--	--	--	--	--	--	--	--	--	--	--	--	--	--	--	--
Cluster-11506.102251	3.22	2.46	1.57	2.08	0.48	1.66	2.06	2.22	2.63	2.93	3.62	3.31	3.47	1.97	2.79	4.16	3.72	3.02	1.27	1.57	3.37	0	0.24	0.76	3.6	2.04	2.74	2.75	3.06	2.29	565397889	XP_006364516.1	5407	0	PREDICTED: uncharacterized protein LOC102599570 [Solanum tuberosum]	565397888	XM_006364454.1	2026	0	PREDICTED: Solanum tuberosum uncharacterized LOC102599570 (LOC102599570), mRNA	--	--	--	--	Q8GYU3	2670	3.2e-300	Transcriptional elongation regulator MINIYO OS=Arabidopsis thaliana GN=IYO PE=1 SV=1	--
Cluster-11506.102252	3.02	3.54	4.36	3.66	3.6	3.18	4.82	7.38	5.12	5.46	8.51	8.78	8.71	10.91	9.58	7.95	7.26	6.44	11.94	9.32	9.98	5.64	6.45	5.56	8.89	5.03	6.88	8.3	8.68	9.98	565397889	XP_006364516.1	5529	0	PREDICTED: uncharacterized protein LOC102599570 [Solanum tuberosum]	565397888	XM_006364454.1	2927	0	PREDICTED: Solanum tuberosum uncharacterized LOC102599570 (LOC102599570), mRNA	--	--	--	--	Q8GYU3	2767	1.8e-311	Transcriptional elongation regulator MINIYO OS=Arabidopsis thaliana GN=IYO PE=1 SV=1	--
Cluster-11506.102265	3.97	5.53	3.79	6.8	4.35	2.84	4.6	12.88	6.2	0.83	5.65	4.8	2.1	2.48	3.58	13.18	13.06	18.32	10.08	9.68	9.83	8.23	7.7	9.69	16.69	13.33	10.16	7.13	14.06	13.59	697175578	XP_009596730.1	264	1.7e-21	PREDICTED: aspartic proteinase Asp1-like [Nicotiana tomentosiformis]	698523927	XM_009760477.1	95	2.35019e-40	PREDICTED: Nicotiana sylvestris aspartic proteinase Asp1-like (LOC104211426), mRNA	--	--	--	--	--	--	--	--	--
Cluster-11506.102267	3.27	3.29	2.69	2.71	3.46	2.79	2.6	1.05	1.37	3.06	3.52	4.5	1.69	1.76	2.03	3.02	2.96	2.79	1.52	1.83	1.45	1.29	1.45	1.16	2.75	1.33	1.29	0.35	1.74	1.72	698523924	XP_009758777.1	4588	0	PREDICTED: kinesin heavy chain isoform X3 [Nicotiana sylvestris]	565400024	XM_006365473.1	2668	0	PREDICTED: Solanum tuberosum centromere-associated protein E-like (LOC102579516), mRNA	K11498	CENPE	centromeric protein E	http://www.genome.jp/dbget-bin/www_bget?ko:K11498	Q6S001	860	2.3e-90	Kinesin-related protein 11 OS=Dictyostelium discoideum GN=kif11 PE=3 SV=1	PF00225//PF02186//PF00026//PF01239//PF15965
Cluster-11506.102275	14.45	12.21	15.83	12.48	11.24	14.83	17.98	12.62	13.47	16.01	15.35	14.21	9.53	7.22	10.11	19.11	20.27	29.26	18.73	20.4	18.8	16.1	13.35	16.76	33.68	21.3	21.17	17.11	22.48	21.79	565400023	XP_006365534.1	1023	2.9e-109	PREDICTED: aspartic proteinase Asp1-like [Solanum tuberosum]	565400022	XM_006365472.1	514	0	PREDICTED: Solanum tuberosum aspartic proteinase Asp1-like (LOC102579195), mRNA	--	--	--	--	Q0IU52	426	6.9e-41	Aspartic proteinase Asp1 OS=Oryza sativa subsp. japonica GN=ASP1 PE=2 SV=1	PF00026
Cluster-11506.102283	2.55	4.52	3.23	4.78	3.88	4.08	2.99	4.39	3.7	4.61	5.08	3.9	3.23	3.59	3.05	6.42	5.54	6.34	6.37	7.11	5.93	2.8	2.17	2.27	5.62	3.01	3.22	4.63	5.68	4.06	--	--	--	--	--	663681331	HG975521.1	333	4.35358e-172	Solanum lycopersicum chromosome ch09, complete genome	--	--	--	--	--	--	--	--	PF08845
Cluster-11506.102289	1.65	4.77	1.81	0.62	1.96	1.09	0.17	3.21	1.73	1.47	1	1.22	2.41	4.82	5.04	1.35	0.22	1.39	0	1.25	0	0	0.2	1.23	0	0.2	0.41	0.4	0	0.21	--	--	--	--	--	--	--	--	--	--	--	--	--	--	--	--	--	--	--
Cluster-11506.102294	6.53	6.15	7.87	16.68	11.21	26.68	11.1	13.35	13.11	23.83	28.18	30.86	1.55	2.12	1.68	0	0.29	0	9.03	4.46	7.29	0.97	2.15	1.87	1.69	2.48	1.28	3.94	0.95	3.38	565400312	XP_006365674.1	1447	5.1e-158	PREDICTED: uncharacterized protein LOC102606293 [Solanum tuberosum]	565400311	XM_006365612.1	482	0	PREDICTED: Solanum tuberosum uncharacterized LOC102606293 (LOC102606293), mRNA	--	--	--	--	--	--	--	--	PF02485
Cluster-11506.102311	23.35	21.28	19.53	36.67	34.11	27.08	20.83	34.14	25.18	42.11	31.55	12.29	0.54	7.25	18.94	9.89	7.65	6.08	40.97	30.83	38.35	52.49	59.72	53.03	55.8	27.83	33.76	25.62	29.28	33.79	723690413	XP_010319419.1	1542	3e-169	PREDICTED: uncharacterized protein LOC101250495 isoform X2 [Solanum lycopersicum]	697171771	XM_009596523.1	687	0	PREDICTED: Nicotiana tomentosiformis uncharacterized LOC104091242 (LOC104091242), mRNA	--	--	--	--	--	--	--	--	--
Cluster-11506.102314	7.42	6.39	7.01	7.42	7.98	6.24	9.5	6.97	6.23	6.32	5.9	6.37	6.91	8.12	7.34	10.72	10.15	9.98	8.46	6.88	6.35	3.58	4.13	4.46	8.52	3.1	4.05	4.7	2.85	3.11	565394091	XP_006362696.1	709	1.4e-72	PREDICTED: MADS-box protein SOC1-like isoform X3 [Solanum tuberosum]	582968212	NM_001289900.1	389	0	Solanum lycopersicum MADS-box protein SOC1-like (FYFL), mRNA	--	--	--	--	O64645	498	5.8e-49	MADS-box protein SOC1 OS=Arabidopsis thaliana GN=SOC1 PE=1 SV=1	PF04111//PF16740//PF01486//PF00319//PF09177//PF10584//PF01166//PF13903
Cluster-11506.102321	21.82	39.3	35.02	48.87	52.64	42.77	15.95	36.2	33.7	23.65	15.47	14.3	3.29	5.25	11.11	54.64	53.08	61.91	40.35	50.13	42.35	38.84	38.91	40.03	29.28	22.02	15.08	14.25	12.13	12.97	697144886	XP_009626567.1	891	9e-94	PREDICTED: uncharacterized protein LOC104117245 isoform X1 [Nicotiana tomentosiformis]	723660642	XM_010327402.1	483	0	PREDICTED: Solanum lycopersicum uncharacterized LOC101251327 (LOC101251327), mRNA	K15622	MLF1	myeloid leukemia factor 1	http://www.genome.jp/dbget-bin/www_bget?ko:K15622	--	--	--	--	--
Cluster-11506.102326	35.42	63.4	57.69	45.68	40.15	37	23.96	25.28	26.05	38.74	21.33	20.09	4.53	8.09	8.36	22.88	20.5	22.37	22.83	27.87	24.07	15.75	18.29	17.61	13.84	11.21	6.74	13.64	8.83	8.61	698561421	XP_009772123.1	964	2.3e-102	PREDICTED: uncharacterized protein LOC104222581 [Nicotiana sylvestris]	723660642	XM_010327402.1	501	0	PREDICTED: Solanum lycopersicum uncharacterized LOC101251327 (LOC101251327), mRNA	--	--	--	--	--	--	--	--	PF06281
Cluster-11506.102337	0.91	2.1	2.27	1.27	1.72	2.05	3.03	8.45	5.7	9.52	9.71	7.29	7.23	11.81	9.65	2.27	2.13	1.78	1.62	1.08	0.88	0.88	1.32	1.23	3.24	0.9	0.9	0.99	1.01	1.73	--	--	--	--	--	--	--	--	--	--	--	--	--	--	--	--	--	--	--
Cluster-11506.102350	3.26	3.21	3.47	4.02	4.9	2.27	5.84	3.13	2.54	7.89	7.59	6.56	6.4	5.68	4.61	6.22	6.61	4.19	3.66	6.49	3.86	2.58	3	2.39	7.84	5.14	4.22	8.07	8	6.15	697127207	XP_009617641.1	336	1.4e-29	PREDICTED: uncharacterized protein LOC104109944 isoform X1 [Nicotiana tomentosiformis]	723654611	XM_004228315.2	360	0	PREDICTED: Solanum lycopersicum uncharacterized LOC101268497 (LOC101268497), transcript variant X2, mRNA	--	--	--	--	--	--	--	--	--
Cluster-11506.102353	4.18	3.04	2.93	11.08	14.33	12.02	4.07	33.61	22.67	11.5	12.81	13.99	26.7	34.97	38.71	23.16	23.39	19.96	24	27.07	22.25	19.47	22.95	24.7	28.72	18.28	14.39	20.75	12.91	13.97	698538211	XP_009765064.1	1133	1.2e-121	PREDICTED: prohibitin-3, mitochondrial-like [Nicotiana sylvestris]>gi|698538214|ref|XP_009765065.1| PREDICTED: prohibitin-3, mitochondrial-like [Nicotiana sylvestris]	565370523	XM_006351808.1	591	0	PREDICTED: Solanum tuberosum prohibitin-3, mitochondrial-like (LOC102583869), mRNA	K17080	PHB1	prohibitin 1	http://www.genome.jp/dbget-bin/www_bget?ko:K17080	O04331	1039	1.4e-111	Prohibitin-3, mitochondrial OS=Arabidopsis thaliana GN=PHB3 PE=1 SV=1	--
Cluster-11506.102382	4.39	3.23	3.92	4.28	2.38	2.09	4.11	7.53	5.32	1.44	1.5	1.29	3.02	5.14	4.27	1.91	2.54	3.12	1.45	0.15	1.47	1.01	1.59	0.91	1.76	0.85	0.49	0.74	0.41	0.91	565378863	XP_006355865.1	322	5.7e-28	PREDICTED: phenazine biosynthesis-like domain-containing protein 1-like [Solanum tuberosum]	565378862	XM_006355803.1	169	3.19408e-81	PREDICTED: Solanum tuberosum phenazine biosynthesis-like domain-containing protein 1-like (LOC102606453), mRNA	--	--	--	--	Q9KG32	176	6.8e-12	Uncharacterized isomerase BH0283 OS=Bacillus halodurans (strain ATCC BAA-125 / DSM 18197 / FERM 7344 / JCM 9153 / C-125) GN=BH0283 PE=3 SV=1	PF02567
Cluster-11506.102384	2.43	2.26	1.98	1.6	2.25	1.26	3.65	3.07	4.61	1.06	1.79	1.79	2.03	1.93	2.13	0.88	0.87	0.63	0.51	1.07	0.5	1.15	1.04	0.68	1.23	0.19	0.45	0.58	0.71	0.64	565378863	XP_006355865.1	949	2.2e-100	PREDICTED: phenazine biosynthesis-like domain-containing protein 1-like [Solanum tuberosum]	565378862	XM_006355803.1	490	0	PREDICTED: Solanum tuberosum phenazine biosynthesis-like domain-containing protein 1-like (LOC102606453), mRNA	--	--	--	--	Q9KG32	268	2.8e-22	Uncharacterized isomerase BH0283 OS=Bacillus halodurans (strain ATCC BAA-125 / DSM 18197 / FERM 7344 / JCM 9153 / C-125) GN=BH0283 PE=3 SV=1	PF02567//PF01678
Cluster-11506.102392	21.72	22.05	24.74	18.45	21.92	20.05	19.3	20.01	18.31	12.78	11.85	12.51	11.7	13.41	13.79	27.37	22.8	23.39	21.57	19.24	21.14	24.06	20.66	21.29	23.05	17.85	13.2	21.23	16.02	17.11	698541436	XP_009766087.1	1257	4.8e-136	PREDICTED: mitochondrial import receptor subunit TOM40-1-like [Nicotiana sylvestris]	698541435	XM_009767785.1	714	0	PREDICTED: Nicotiana sylvestris mitochondrial import receptor subunit TOM40-1-like (LOC104217509), mRNA	K11518	TOM40	mitochondrial import receptor subunit TOM40	http://www.genome.jp/dbget-bin/www_bget?ko:K11518	Q9LHE5	966	3.7e-103	Mitochondrial import receptor subunit TOM40-1 OS=Arabidopsis thaliana GN=TOM40-1 PE=1 SV=3	PF12519//PF01459
Cluster-11506.102395	5.89	4.04	5.34	9.86	11.11	7.5	9.56	14.97	9.48	8.73	7.84	9.2	13.38	10.7	10.43	10.27	11.7	8.31	10.76	8.43	9.96	7.44	9.55	10.97	12.4	11.36	7.68	10.27	8.47	9.04	460389620	XP_004240449.1	399	9.2e-37	PREDICTED: mitochondrial import receptor subunit TOM40-1 [Solanum lycopersicum]	698516831	XM_009804997.1	360	0	PREDICTED: Nicotiana sylvestris mitochondrial import receptor subunit TOM40-1-like (LOC104248696), partial mRNA	K11518	TOM40	mitochondrial import receptor subunit TOM40	http://www.genome.jp/dbget-bin/www_bget?ko:K11518	Q9LHE5	330	1.3e-29	Mitochondrial import receptor subunit TOM40-1 OS=Arabidopsis thaliana GN=TOM40-1 PE=1 SV=3	PF01459
Cluster-11506.102399	3.25	8	5.85	5.28	5.25	5.47	7.37	2.79	3.12	2.48	3.09	4.22	1.34	1.39	1.25	3.17	3.59	1.84	2.26	1.94	3.1	2.08	1.99	1.46	6.58	1.87	1.57	4.87	1.7	2.51	--	--	--	--	--	565402678	XM_006366738.1	160	2.2096e-76	PREDICTED: Solanum tuberosum mitochondrial import receptor subunit TOM40-1-like (LOC102587266), mRNA	--	--	--	--	--	--	--	--	--
Cluster-11506.102405	2.6	3.96	3.3	2.96	1.45	2.2	2.77	3.54	3.45	8.07	7.6	5.23	1.96	2.83	2.59	1.95	1.3	0.97	2.3	1.97	2.03	1.41	0.81	1.99	5.92	2.46	2.72	3.84	3.38	2.96	698541436	XP_009766087.1	508	4.8e-49	PREDICTED: mitochondrial import receptor subunit TOM40-1-like [Nicotiana sylvestris]	698541435	XM_009767785.1	351	0	PREDICTED: Nicotiana sylvestris mitochondrial import receptor subunit TOM40-1-like (LOC104217509), mRNA	K11518	TOM40	mitochondrial import receptor subunit TOM40	http://www.genome.jp/dbget-bin/www_bget?ko:K11518	Q9LHE5	417	2.4e-39	Mitochondrial import receptor subunit TOM40-1 OS=Arabidopsis thaliana GN=TOM40-1 PE=1 SV=3	PF01459
Cluster-11506.102408	5	10.34	4.39	6.49	5.02	7.52	7.82	6.71	5.29	13.56	12.26	7.34	2.94	3.2	3.49	2.62	1.75	2.88	2.53	4.7	3.22	1.95	2.85	1.15	8.75	3.97	3.24	2.43	6.26	6.5	697096075	XP_009614559.1	757	2.5e-78	PREDICTED: mitochondrial import receptor subunit TOM40-1-like [Nicotiana tomentosiformis]	698541435	XM_009767785.1	366	0	PREDICTED: Nicotiana sylvestris mitochondrial import receptor subunit TOM40-1-like (LOC104217509), mRNA	K11518	TOM40	mitochondrial import receptor subunit TOM40	http://www.genome.jp/dbget-bin/www_bget?ko:K11518	Q9LHE5	560	2.4e-56	Mitochondrial import receptor subunit TOM40-1 OS=Arabidopsis thaliana GN=TOM40-1 PE=1 SV=3	PF01459//PF12519
Cluster-11506.102423	2.55	2.53	2.2	1.93	1.56	3.2	2.72	3.48	2.83	4.04	4.89	4.88	3.39	4.52	2.22	1.43	1.38	2.68	5.71	3.32	4.73	5.89	4.89	4.05	6.1	2.63	3.62	6.09	6.91	4.86	565349863	XP_006341899.1	6431	0	PREDICTED: uncharacterized protein LOC102602002 [Solanum tuberosum]	565349862	XM_006341837.1	3175	0	PREDICTED: Solanum tuberosum uncharacterized LOC102602002 (LOC102602002), mRNA	--	--	--	--	Q9WUU9	467	9.8e-45	Germinal-center associated nuclear protein OS=Mus musculus GN=Mcm3ap PE=1 SV=2	--
Cluster-11506.102426	4.96	5.46	5.77	4.77	5.27	4.02	5.92	6.42	5.41	5.38	5.23	5.23	6.26	6.21	7.95	6.43	6.6	4.63	5.97	8.18	5.64	1.25	3.06	2.69	5.84	5.06	4.66	4.09	4.22	6.53	565349863	XP_006341899.1	6294	0	PREDICTED: uncharacterized protein LOC102602002 [Solanum tuberosum]	565349862	XM_006341837.1	1626	0	PREDICTED: Solanum tuberosum uncharacterized LOC102602002 (LOC102602002), mRNA	--	--	--	--	Q9WUU9	467	9.7e-45	Germinal-center associated nuclear protein OS=Mus musculus GN=Mcm3ap PE=1 SV=2	--
Cluster-11506.102431	0.84	1.64	0.51	1.4	1.1	1.3	0.99	1.08	1.53	1.89	2.13	1.02	0.58	0.99	1.55	2.66	1.87	1.15	1.43	1.23	2.98	1.42	1.37	1.04	1.25	0.98	1.54	0.3	0.48	0.9	565349863	XP_006341899.1	4430	0	PREDICTED: uncharacterized protein LOC102602002 [Solanum tuberosum]	565349862	XM_006341837.1	2222	0	PREDICTED: Solanum tuberosum uncharacterized LOC102602002 (LOC102602002), mRNA	--	--	--	--	O60318	212	3.7e-15	Germinal-center associated nuclear protein OS=Homo sapiens GN=MCM3AP PE=1 SV=2	--
Cluster-11506.102438	34.17	34.19	33.62	36.96	35.35	33.1	50.47	37.98	47.23	49.87	45.65	45.88	35.08	35.26	50.9	36.37	35.44	37.78	34.64	36.62	39.77	45.55	47.67	53.41	41.54	34.63	30.72	38.83	39.23	37.12	698496165	XP_009794149.1	1447	5.3e-158	PREDICTED: E3 ubiquitin-protein ligase RING1-like [Nicotiana sylvestris]>gi|698496167|ref|XP_009794150.1| PREDICTED: E3 ubiquitin-protein ligase RING1-like [Nicotiana sylvestris]>gi|698496170|ref|XP_009794151.1| PREDICTED: E3 ubiquitin-protein ligase RING1-like [Nicotiana sylvestris]	565394169	XM_006362673.1	796	0	PREDICTED: Solanum tuberosum E3 ubiquitin-protein ligase RING1-like (LOC102601784), mRNA	K11982	RNF115_126	E3 ubiquitin-protein ligase RNF115/126	http://www.genome.jp/dbget-bin/www_bget?ko:K11982	Q8LPN7	410	1.3e-38	E3 ubiquitin-protein ligase RING1-like OS=Arabidopsis thaliana GN=At3g19950 PE=1 SV=1	PF17123//PF11789//PF01155//PF00317//PF12678//PF14634//PF17122//PF00097//PF12861//PF13639
Cluster-11506.102440	13.57	7.94	12.99	10.83	10.76	8.05	17.52	15.82	6.04	11.25	10.84	15.93	15.47	15.53	7.23	13.08	10.12	7.33	20.05	23.81	19.14	21.54	21.87	16.09	13.99	17.87	15.16	13.48	10.45	12.78	698496165	XP_009794149.1	1447	5.4e-158	PREDICTED: E3 ubiquitin-protein ligase RING1-like [Nicotiana sylvestris]>gi|698496167|ref|XP_009794150.1| PREDICTED: E3 ubiquitin-protein ligase RING1-like [Nicotiana sylvestris]>gi|698496170|ref|XP_009794151.1| PREDICTED: E3 ubiquitin-protein ligase RING1-like [Nicotiana sylvestris]	663673439	HG975440.1	798	0	Solanum pennellii chromosome ch01, complete genome	K11982	RNF115_126	E3 ubiquitin-protein ligase RNF115/126	http://www.genome.jp/dbget-bin/www_bget?ko:K11982	Q8LPN7	410	1.3e-38	E3 ubiquitin-protein ligase RING1-like OS=Arabidopsis thaliana GN=At3g19950 PE=1 SV=1	PF14634//PF00097//PF17122//PF12861//PF13639//PF17123//PF01155//PF11789//PF12678//PF00317
Cluster-11506.102445	15.55	35.51	39.02	226.56	92.1	155.9	306.47	248.82	204.4	215.43	147.71	72.61	0	38.39	77.66	0.87	0.51	1.78	289.11	311.38	315.1	423.93	437.01	436.37	218	213.04	207.31	129.2	107.65	105.9	698447157	XP_009770362.1	412	6.4e-38	PREDICTED: low-temperature-induced 78 kDa protein-like [Nicotiana sylvestris]>gi|698447163|ref|XP_009770370.1| PREDICTED: low-temperature-induced 78 kDa protein-like [Nicotiana sylvestris]>gi|698447171|ref|XP_009770378.1| PREDICTED: low-temperature-induced 78 kDa protein-like [Nicotiana sylvestris]	698447170	XM_009772076.1	134	2.8955e-61	PREDICTED: Nicotiana sylvestris low-temperature-induced 78 kDa protein-like (LOC104221076), transcript variant X3, mRNA	--	--	--	--	--	--	--	--	--
Cluster-11506.102446	9.81	25.91	23.86	142.34	57.52	97.29	286.39	164.58	142.13	143.96	68.77	39.73	0.05	16.81	47.13	0.18	0	1.09	202.2	269.5	228.17	326.62	321.13	379.09	141.43	158.58	103.48	91.52	55.31	57.87	565392452	XP_006361910.1	224	2.2e-16	PREDICTED: low-temperature-induced 78 kDa protein-like [Solanum tuberosum]	--	--	--	--	--	--	--	--	--	--	--	--	--	--
Cluster-11506.102447	1.74	2.99	2.94	12.44	5.04	7.77	4.87	6.57	6.73	12.97	5.84	3.54	0	1.53	2.48	0.18	0	0	6.76	10.7	7.55	9.66	8.86	9.13	3	6.34	2.67	2.45	1.95	2.57	698447157	XP_009770362.1	412	7.3e-38	PREDICTED: low-temperature-induced 78 kDa protein-like [Nicotiana sylvestris]>gi|698447163|ref|XP_009770370.1| PREDICTED: low-temperature-induced 78 kDa protein-like [Nicotiana sylvestris]>gi|698447171|ref|XP_009770378.1| PREDICTED: low-temperature-induced 78 kDa protein-like [Nicotiana sylvestris]	698447170	XM_009772076.1	134	3.32397e-61	PREDICTED: Nicotiana sylvestris low-temperature-induced 78 kDa protein-like (LOC104221076), transcript variant X3, mRNA	--	--	--	--	--	--	--	--	--
Cluster-11506.102448	0.21	0.71	0.6	8.66	3.27	5.22	6.96	8.98	6.43	7.11	1.86	3.83	0	2.21	5.46	0	0	0	7.05	11.62	7.37	12.41	13.95	12.35	3.35	4.25	2.76	2.36	0.79	1.04	698447157	XP_009770362.1	160	2.7e-09	PREDICTED: low-temperature-induced 78 kDa protein-like [Nicotiana sylvestris]>gi|698447163|ref|XP_009770370.1| PREDICTED: low-temperature-induced 78 kDa protein-like [Nicotiana sylvestris]>gi|698447171|ref|XP_009770378.1| PREDICTED: low-temperature-induced 78 kDa protein-like [Nicotiana sylvestris]	--	--	--	--	--	--	--	--	--	--	--	--	--	--
Cluster-11506.102450	0.39	0.73	1.5	6.6	3.19	7.37	4.13	3.9	4.8	7.8	7.52	3.53	0	2.15	1.46	0.19	0	0.09	13.12	8.12	11.81	21.31	20.16	20.65	4.87	8.12	8.83	3.11	4.7	3.88	698447157	XP_009770362.1	140	9.1e-07	PREDICTED: low-temperature-induced 78 kDa protein-like [Nicotiana sylvestris]>gi|698447163|ref|XP_009770370.1| PREDICTED: low-temperature-induced 78 kDa protein-like [Nicotiana sylvestris]>gi|698447171|ref|XP_009770378.1| PREDICTED: low-temperature-induced 78 kDa protein-like [Nicotiana sylvestris]	--	--	--	--	--	--	--	--	--	--	--	--	--	--
Cluster-11506.102459	0.21	1.39	1.4	2.1	2.77	1.64	0.17	2.53	3.22	5.1	4.73	3.96	3.04	2.17	2.8	0	0.25	1.07	1.7	1.06	1.42	1.02	0	0	0.52	0.85	1.13	0	1.05	1.01	--	--	--	--	--	--	--	--	--	--	--	--	--	--	--	--	--	--	--
Cluster-11506.102462	7.34	7.69	7.19	8.74	10.2	9.41	15.25	15.72	15.56	15.59	12.36	11.54	61.89	45.39	37.07	31.66	35.17	39.84	11.92	13.65	13.48	15.39	15.41	15.9	24.5	7.63	6.87	21.41	18.73	18.53	698513020	XP_009801493.1	633	1.2e-63	PREDICTED: uncharacterized protein LOC104247231 [Nicotiana sylvestris]	698513019	XM_009803191.1	166	3.65369e-79	PREDICTED: Nicotiana sylvestris uncharacterized LOC104247231 (LOC104247231), mRNA	--	--	--	--	--	--	--	--	PF04790//PF00517
Cluster-11506.102487	27.05	49.11	43.26	60.43	91.07	65.15	15.58	5.58	6.39	6.35	7.66	6.3	6.55	2.75	5.12	83.4	124.58	116.31	20.64	11.07	11.71	14.89	14.41	15.77	9.2	13.16	12.06	6.93	7.37	8.67	565387783	XP_006359667.1	1555	1.1e-170	PREDICTED: uncharacterized protein LOC102589273 [Solanum tuberosum]	565387782	XM_006359605.1	710	0	PREDICTED: Solanum tuberosum uncharacterized LOC102589273 (LOC102589273), mRNA	--	--	--	--	P34024	163	4.1e-10	1-phosphatidylinositol phosphodiesterase OS=Listeria monocytogenes serovar 1/2a (strain ATCC BAA-679 / EGD-e) GN=plcA PE=1 SV=1	--
Cluster-11506.102492	1.46	1.26	1.76	1.2	0.73	2.78	0.8	1.01	1.46	2.45	1.71	1.84	2.92	4.39	4.33	0.99	1.22	2.88	1.32	3.1	1.07	0	0.6	0.48	3.05	1.85	0	3.25	2.12	1.23	697117073	XP_009612464.1	725	1.7e-74	PREDICTED: mitochondrial carnitine/acylcarnitine carrier-like protein [Nicotiana tomentosiformis]>gi|697117075|ref|XP_009612465.1| PREDICTED: mitochondrial carnitine/acylcarnitine carrier-like protein [Nicotiana tomentosiformis]>gi|697117077|ref|XP_009612466.1| PREDICTED: mitochondrial carnitine/acylcarnitine carrier-like protein [Nicotiana tomentosiformis]>gi|694188337|gb|AIS71909.1| mitochondri…	663673455	HG975449.1	499	0	Solanum pennellii chromosome ch10, complete genome	K15109	SLC25A20_29, CACT, CACL, CRC1	solute carrier family 25 (mitochondrial carnitine/acylcarnitine transporter), member 20/29	http://www.genome.jp/dbget-bin/www_bget?ko:K15109	Q93XM7	607	1.2e-61	Mitochondrial carnitine/acylcarnitine carrier-like protein OS=Arabidopsis thaliana GN=BOU PE=2 SV=1	PF02444
Cluster-11506.102497	10.49	8.44	9.57	6.39	9.66	8.1	11.74	6.81	10.07	5.82	7.31	9.67	8.19	10.32	8.95	6.4	7.79	5.26	5.13	3.97	6.34	3.83	5.87	4.69	6.31	2.48	3.79	3.09	3.67	2.79	565343247	XP_006338749.1	964	2.5e-102	PREDICTED: uncharacterized protein LOC102592949 [Solanum tuberosum]	565343246	XM_006338687.1	410	0	PREDICTED: Solanum tuberosum uncharacterized LOC102592949 (LOC102592949), mRNA	--	--	--	--	--	--	--	--	--
Cluster-11506.102500	9.9	9.02	9.15	7.3	7.8	8.05	9.85	9.55	11.08	6.79	8.16	9.48	8.94	12.3	11.68	11.02	10.84	10.31	7.39	7.18	8.55	5.32	6.31	6.78	8.84	7.12	5.38	5.42	4.78	5.51	823166742	XP_012483323.1	2528	3.3e-283	PREDICTED: uncharacterized protein LOC105798007 isoform X1 [Gossypium raimondii]>gi|763765979|gb|KJB33194.1| hypothetical protein B456_006G000100 [Gossypium raimondii]	565343246	XM_006338687.1	1742	0	PREDICTED: Solanum tuberosum uncharacterized LOC102592949 (LOC102592949), mRNA	--	--	--	--	Q55750	1228	2.6e-133	Transcription-repair-coupling factor OS=Synechocystis sp. (strain PCC 6803 / Kazusa) GN=mfd PE=3 SV=1	PF00270//PF04851//PF03461
Cluster-11506.102503	4.17	4.78	5.04	5.97	5.39	5.71	9.05	7.5	8.9	9.92	10.69	10.88	14.1	14.19	10.48	6.98	7.5	7.91	5.19	7.16	6.23	6.43	7.58	6.35	7.98	7.95	6.48	10.1	8.01	7.55	698487931	XP_009790585.1	1561	5.5e-171	PREDICTED: ATPase ASNA1 homolog [Nicotiana sylvestris]>gi|698487934|ref|XP_009790586.1| PREDICTED: ATPase ASNA1 homolog [Nicotiana sylvestris]	565345985	XR_366713.1	927	0	PREDICTED: Solanum tuberosum ATPase ASNA1 homolog (LOC102580668), misc_RNA	K01551	arsA, ASNA1	arsenite-transporting ATPase	http://www.genome.jp/dbget-bin/www_bget?ko:K01551	O27555	478	2.9e-46	Putative arsenical pump-driving ATPase OS=Methanothermobacter thermautotrophicus (strain ATCC 29096 / DSM 1053 / JCM 10044 / NBRC 100330 / Delta H) GN=MTH_1511 PE=1 SV=1	PF06414//PF04851//PF03796//PF00448//PF14532
Cluster-11506.102505	43.59	39.68	45.23	49.57	59.79	43.29	56.16	42.12	32.46	57.56	42.08	29.85	15.67	9.7	10.73	131.43	116.28	129.46	48.7	44.77	37.04	63.6	63.95	67.81	13.4	62.94	56.5	57.9	45.93	45.22	697109120	XP_009608415.1	658	8.9e-67	PREDICTED: E3 ubiquitin-protein ligase ATL23-like [Nicotiana tomentosiformis]	697109119	XM_009610120.1	245	2.62365e-123	PREDICTED: Nicotiana tomentosiformis E3 ubiquitin-protein ligase ATL23-like (LOC104102422), mRNA	K19037	ATL23	E3 ubiquitin-protein ligase ATL23	http://www.genome.jp/dbget-bin/www_bget?ko:K19037	Q8L9W3	361	3.4e-33	E3 ubiquitin-protein ligase ATL23 OS=Arabidopsis thaliana GN=ATL23 PE=1 SV=2	PF17123//PF03854//PF12906//PF12678//PF00628//PF14634//PF00097//PF17122//PF13639//PF12861
Cluster-11506.102507	0.9	0.36	0.44	1.07	1.17	1.37	1.46	1.04	0.67	1.62	2.39	1.65	1.38	3.06	1.86	1.5	2.23	2.2	0.64	1.13	1.63	3.02	4.23	2.49	2.62	4.39	4.65	1.91	3.27	2.85	197253299	ACH54085.1	297	8.8e-25	putative chlorophyll b reductase [Nicotiana tabacum]	663681165	HG975519.1	447	0	Solanum lycopersicum chromosome ch07, complete genome	K13606	NOL, NYC1	chlorophyll(ide) b reductase	http://www.genome.jp/dbget-bin/www_bget?ko:K13606	Q93ZA0	265	6.4e-22	Probable chlorophyll(ide) b reductase NYC1, chloroplastic OS=Arabidopsis thaliana GN=NYC1 PE=1 SV=1	--
Cluster-11506.102508	10.84	12.98	12.42	28.02	22.15	20.83	38.01	28.02	36.36	39.28	44.91	32.71	49.17	57.75	42.35	21.2	22.06	23.21	26.81	28.81	26.98	49.66	51.66	54.18	49.24	53.02	42.28	40.76	30.85	30.74	197253299	ACH54085.1	562	1.2e-55	putative chlorophyll b reductase [Nicotiana tabacum]	697145208	XM_009628438.1	404	0	PREDICTED: Nicotiana tomentosiformis probable chlorophyll(ide) b reductase NYC1, chloroplastic (LOC104117385), mRNA	K13606	NOL, NYC1	chlorophyll(ide) b reductase	http://www.genome.jp/dbget-bin/www_bget?ko:K13606	Q93ZA0	514	6.1e-51	Probable chlorophyll(ide) b reductase NYC1, chloroplastic OS=Arabidopsis thaliana GN=NYC1 PE=1 SV=1	--
Cluster-11506.102509	15.64	17.26	17.07	33.02	31.66	32.19	55.12	35.08	42.41	43.98	59.62	46.87	68.13	69.87	53.81	31.06	31.39	36.58	38.14	36.02	41.19	69.65	71.78	69.71	66.63	55.33	62.58	41.81	44.58	47.64	697145209	XP_009626733.1	1835	4.6e-203	PREDICTED: probable chlorophyll(ide) b reductase NYC1, chloroplastic [Nicotiana tomentosiformis]	697145208	XM_009628438.1	922	0	PREDICTED: Nicotiana tomentosiformis probable chlorophyll(ide) b reductase NYC1, chloroplastic (LOC104117385), mRNA	K13606	NOL, NYC1	chlorophyll(ide) b reductase	http://www.genome.jp/dbget-bin/www_bget?ko:K13606	Q5N800	1216	3.8e-132	Probable chlorophyll(ide) b reductase NYC1, chloroplastic OS=Oryza sativa subsp. japonica GN=NYC1 PE=1 SV=1	PF00106
Cluster-11506.102525	4.24	4.89	3.74	3.26	1.16	2.28	2.93	1.89	2.32	4.09	1.1	2.43	2.07	3.14	1.92	5.42	5.58	4.16	4.93	5.97	5.52	3.29	3.77	2.09	6.52	3.1	3.17	2.91	4.16	3.61	723690331	XP_004237199.2	2269	3.9e-253	PREDICTED: ATP-dependent RNA helicase DHX36 isoform X2 [Solanum lycopersicum]	565389373	XM_006360369.1	1522	0	PREDICTED: Solanum tuberosum probable ATP-dependent RNA helicase DHX36-like (LOC102586003), mRNA	K14442	DHX36, RHAU	ATP-dependent RNA helicase DHX36	http://www.genome.jp/dbget-bin/www_bget?ko:K14442	Q8VHK9	679	1.3e-69	ATP-dependent RNA helicase DHX36 OS=Mus musculus GN=Dhx36 PE=1 SV=2	PF04408
Cluster-11506.102530	54.25	50.8	38.97	17.8	20.49	20.04	43.39	11.65	16.6	15.44	13.64	16.82	5.86	7.07	6.92	30.28	46.64	57.45	33.88	31.73	27.33	16.6	14.72	15.52	13.38	11.16	11.18	5.65	5.41	6.76	697114249	XP_009611024.1	1284	4.6e-139	PREDICTED: uncharacterized protein LOC104104597 [Nicotiana tomentosiformis]	565352338	XM_006343040.1	641	0	PREDICTED: Solanum tuberosum uncharacterized LOC102599014 (LOC102599014), mRNA	--	--	--	--	Q9XIP8	1044	4.4e-112	Protein CDI OS=Arabidopsis thaliana GN=CDI PE=2 SV=1	PF01501
Cluster-11506.102532	2.54	4.49	3.55	4.06	1.9	2.67	13.55	3.02	8.9	3.67	4.81	3.77	3.96	1.64	4.26	16.48	12.53	11.76	8.28	9.23	6.72	19.02	19.83	24.17	16.77	29.2	22.54	17.95	16.12	15.7	698491158	XP_009792012.1	1030	1.1e-109	PREDICTED: 3-oxoacyl-[acyl-carrier-protein] reductase 4-like [Nicotiana sylvestris]	565361322	XM_006347344.1	734	0	PREDICTED: Solanum tuberosum 3-oxoacyl-[acyl-carrier-protein] reductase, chloroplastic-like (LOC102578766), mRNA	K00059	fabG	3-oxoacyl-	http://www.genome.jp/dbget-bin/www_bget?ko:K00059	P28643	933	2.7e-99	3-oxoacyl-[acyl-carrier-protein] reductase, chloroplastic OS=Cuphea lanceolata GN=CLKR27 PE=2 SV=1	PF00106//PF12242//PF01370//PF02882//PF00542
Cluster-11506.102535	22.19	19.5	19.32	23.87	21.55	27.49	21.44	21.9	23.3	22.5	24.91	28.99	33.47	31.92	26.42	22.24	22.73	20.59	43.86	43.13	43.4	25.77	26.16	25.36	28.19	26.8	24.29	28.46	30.11	31.28	698548812	XP_009768454.1	1740	6.7e-192	PREDICTED: signal peptide peptidase-like 1 [Nicotiana sylvestris]	565374641	XM_006353804.1	1028	0	PREDICTED: Solanum tuberosum signal peptide peptidase-like 1-like (LOC102602075), mRNA	K09598	SPPL3	signal peptide peptidase-like 3	http://www.genome.jp/dbget-bin/www_bget?ko:K09598	Q93Z32	1465	7.3e-161	Signal peptide peptidase-like 1 OS=Arabidopsis thaliana GN=SPPL1 PE=2 SV=1	PF04258
Cluster-11506.102572	21.46	19.56	21.61	11.95	14.18	11.04	15.84	14.03	13.09	13.89	18.38	15.61	7.87	9.09	11.54	28.03	26.78	24.99	16.8	15.17	15.59	13.71	16.17	16.75	20.03	14.93	13.1	20.05	16.66	17.97	582014453	BAO49749.1	1491	3.7e-163	nuclear pore complex protein Seh1b [Nicotiana benthamiana]	565353938	XM_006343814.1	844	0	PREDICTED: Solanum tuberosum nucleoporin seh1-A-like (LOC102593762), mRNA	K14299	SEH1	nucleoporin SEH1	http://www.genome.jp/dbget-bin/www_bget?ko:K14299	Q93VR9	1197	6.3e-130	Protein SEH1 OS=Arabidopsis thaliana GN=SEH1 PE=1 SV=1	PF00400
Cluster-11506.102587	4.99	6.24	5.03	4.51	4.71	5.69	3.1	3.99	5.12	6.12	6.83	4.93	2.21	2.68	3.06	6.53	5.9	5.13	4.15	3.41	4.54	1.84	2.67	2.58	4.67	1.63	2.24	3.73	4.71	3.15	--	--	--	--	--	--	--	--	--	--	--	--	--	--	--	--	--	--	--
Cluster-11506.102593	4.42	7.18	7.51	0.94	2.74	1.39	38.48	4.92	13.73	7.04	7.41	7.94	118.51	124.1	125.17	6.47	3.78	2.95	2.28	6.2	4	3.47	2.04	6.57	12.9	6.78	4.75	16.62	12.48	20.11	--	--	--	--	--	--	--	--	--	--	--	--	--	--	--	--	--	--	--
Cluster-11506.102597	10.96	10.16	12.4	7.26	11.8	4.83	6.05	9.68	9	3.81	4.73	6.03	1.37	1.56	2.14	15.85	17.77	17.32	2.97	2.61	3.41	4.96	4.99	4.53	4.06	7.62	7.32	2.37	2.61	2.9	460401734	XP_004246372.1	3167	0	PREDICTED: uncharacterized protein LOC101262946 [Solanum lycopersicum]>gi|723727188|ref|XP_010325819.1| PREDICTED: uncharacterized protein LOC101262946 [Solanum lycopersicum]	723727187	XM_010327517.1	1177	0	PREDICTED: Solanum lycopersicum uncharacterized LOC101262946 (LOC101262946), transcript variant X2, mRNA	--	--	--	--	--	--	--	--	PF00782
Cluster-11506.102599	5.2	6.15	5.75	2.44	2.51	2.17	5.48	7.65	5.91	2.5	2.78	3.44	7.3	8.06	8.45	4.45	5.32	5.48	4.08	2.34	3.5	7.53	5.39	3.49	7.35	4.65	4.49	4.08	3.13	4.03	698500885	XP_009796170.1	1780	1.2e-196	PREDICTED: branched-chain-amino-acid aminotransferase-like protein 3, chloroplastic [Nicotiana sylvestris]	697114446	XM_009612835.1	849	0	PREDICTED: Nicotiana tomentosiformis branched-chain-amino-acid aminotransferase-like protein 3, chloroplastic (LOC104104693), mRNA	K18482	ADCL	4-amino-4-deoxychorismate lyase	http://www.genome.jp/dbget-bin/www_bget?ko:K18482	Q8L493	1125	1.5e-121	D-amino-acid transaminase, chloroplastic OS=Arabidopsis thaliana GN=DAAT PE=1 SV=1	PF01063
Cluster-11506.102604	4.33	6.6	5.06	2.32	2.3	1.37	1.58	2.1	2.11	2.04	1.91	1.99	4.08	3.76	3.65	3.92	5.56	4.75	4.04	2.75	3.46	3.83	3.33	3.96	4.58	2.59	4.35	2.62	4.59	2.99	723740223	XP_010312424.1	1710	1.3e-188	PREDICTED: pentatricopeptide repeat-containing protein At5g55840 [Solanum lycopersicum]	565344390	XM_006339238.1	752	0	PREDICTED: Solanum tuberosum pentatricopeptide repeat-containing protein At2g32630-like (LOC102578360), mRNA	K17964	LRPPRC	leucine-rich PPR motif-containing protein, mitochondrial	http://www.genome.jp/dbget-bin/www_bget?ko:K17964	Q8S8P6	931	4e-99	Pentatricopeptide repeat-containing protein At2g32630 OS=Arabidopsis thaliana GN=At2g32630 PE=3 SV=1	PF01369
Cluster-11506.102626	2.13	1.53	1.63	3.04	1.75	2.29	1.73	2.48	1.82	2.46	2.23	1.64	1.58	1.55	1.07	1.94	1.79	1.27	4.28	4.99	3.53	4.28	3.15	4.23	3.63	1.9	2.17	2.44	2	2.18	723719967	XP_010324595.1	1371	3.4e-149	PREDICTED: NADH dehydrogenase (ubiquinone) complex I, assembly factor 6 [Solanum lycopersicum]>gi|723719970|ref|XP_010324596.1| PREDICTED: NADH dehydrogenase (ubiquinone) complex I, assembly factor 6 [Solanum lycopersicum]>gi|723719973|ref|XP_010324597.1| PREDICTED: NADH dehydrogenase (ubiquinone) complex I, assembly factor 6 [Solanum lycopersicum]>gi|723719978|ref|XP_010324598.1| PREDICTED: NADH…	565384892	XM_006358294.1	720	0	PREDICTED: Solanum tuberosum NADH dehydrogenase (ubiquinone) complex I, assembly factor 6-like (LOC102603552), mRNA	K18163	NDUFAF6	NADH dehydrogenase	http://www.genome.jp/dbget-bin/www_bget?ko:K18163	A2AIL4	476	2.9e-46	NADH dehydrogenase (ubiquinone) complex I, assembly factor 6 OS=Mus musculus GN=Ndufaf6 PE=3 SV=1	PF00494//PF03051
Cluster-11506.102639	26.26	22.39	29.03	1.84	4.73	0.44	5.83	2.19	2.11	5.41	10.68	7.1	2.29	6.57	9.67	5.8	3.82	2.43	7.32	3.1	3.91	0.52	3.48	2.19	10.55	2.7	3.51	1.81	1.09	0	--	--	--	--	--	--	--	--	--	--	--	--	--	--	--	--	--	--	--
Cluster-11506.102643	2.89	2.15	2.39	3.38	2.91	2.05	1.45	3.01	2.47	7.14	6.56	3.75	1.03	2.08	2.93	2.27	2.03	1.14	2.08	2.27	2.17	2.39	2.51	2.5	2.6	1.76	0.95	1.39	1.07	0.76	--	--	--	--	--	--	--	--	--	--	--	--	--	--	--	--	--	--	--
Cluster-11506.102649	1.21	0.56	0.56	0.52	2.26	0.64	1.19	1.27	0.61	8.48	6.55	7.02	13.23	11.81	16.85	2.17	1.54	1.76	5.2	1.75	4.56	7.69	5.26	2.93	3.02	1.23	1.41	3.71	2.28	3.55	--	--	--	--	--	--	--	--	--	--	--	--	--	--	--	--	--	--	--
Cluster-11506.102654	19.29	19.57	19.54	18.81	20.55	18.55	36.02	41.98	41.19	29.17	39.47	39.97	41.23	39.63	31.78	28.25	34.89	39.25	23.84	23.21	24.36	33.77	35.83	34.99	34.91	39.17	40.58	32.86	32.89	36.53	848881448	XP_012841085.1	3085	0	PREDICTED: transmembrane 9 superfamily member 12-like [Erythranthe guttatus]>gi|848881450|ref|XP_012841086.1| PREDICTED: transmembrane 9 superfamily member 12-like [Erythranthe guttatus]	565402608	XM_006366704.1	2014	0	PREDICTED: Solanum tuberosum transmembrane 9 superfamily member 4-like (LOC102604052), mRNA	--	--	--	--	F4JRE0	2919	0	Transmembrane 9 superfamily member 12 OS=Arabidopsis thaliana GN=TMN12 PE=2 SV=1	PF01673//PF02990
Cluster-11506.102656	33.67	31.37	33.77	42.08	38.04	42.76	33.78	28.13	29.65	36.34	37.18	33.39	24.82	28.51	28.39	19.44	17.21	16.32	32.59	37.38	29.47	24.75	22.51	20.94	21.02	14.94	10.98	19.83	16.13	18.04	565367740	XP_006350515.1	316	4.1e-27	PREDICTED: uncharacterized protein LOC102593581 [Solanum tuberosum]	697099312	XM_009632853.1	140	6.25528e-65	PREDICTED: Nicotiana tomentosiformis uncharacterized LOC104120969 (LOC104120969), mRNA	--	--	--	--	--	--	--	--	--
Cluster-11506.102664	15.32	16.85	16.6	27.26	20.47	28.62	26.64	22.26	22.27	35.81	31.21	29.7	30.36	30.03	27.54	13.62	14.42	16.2	29.74	24.33	27.08	20.05	18.69	21.31	24.86	15	13.4	19.16	20.76	15.89	565351657	XP_006342772.1	1698	4.5e-187	PREDICTED: lipase-like isoform X1 [Solanum tuberosum]	565351656	XM_006342710.1	908	0	PREDICTED: Solanum tuberosum lipase-like (LOC102600103), transcript variant X1, mRNA	--	--	--	--	P61872	242	4.3e-19	Lipase OS=Rhizopus oryzae PE=1 SV=1	PF01764//PF07819//PF02600//PF02176
Cluster-11506.102681	7.9	8.79	8.55	4.86	6.07	6.52	6.79	8.48	7.47	8.87	7.55	8.31	11.13	11.26	15.06	13.53	10.88	11.66	11.37	10.88	13.79	15.51	13.37	16.57	21.08	11.65	11.53	16.29	15.96	16.73	697175877	XP_009596886.1	532	3.8e-52	PREDICTED: isoaspartyl peptidase/L-asparaginase 1-like [Nicotiana tomentosiformis]	565356491	XM_006345036.1	283	2.07064e-144	PREDICTED: Solanum tuberosum isoaspartyl peptidase/L-asparaginase-like (LOC102582048), mRNA	K13051	iaaA, ASRGL1	beta-aspartyl-peptidase (threonine type)	http://www.genome.jp/dbget-bin/www_bget?ko:K13051	P50287	431	2.7e-41	Isoaspartyl peptidase/L-asparaginase 1 OS=Arabidopsis thaliana GN=At5g08100 PE=1 SV=2	PF01112
Cluster-11506.102684	10.38	10.63	15.94	7.16	12.22	7.27	0	28.57	22.77	11.5	6.88	13.13	13.66	13.81	14.23	0	0.52	0	0	0	0	0	0	0	0	0	0	0	0	0	460392009	XP_004241610.1	1409	1.3e-153	PREDICTED: isoaspartyl peptidase/L-asparaginase-like [Solanum lycopersicum]	723708703	XM_004241562.2	734	0	PREDICTED: Solanum lycopersicum isoaspartyl peptidase/L-asparaginase-like (LOC101262729), mRNA	K13051	iaaA, ASRGL1	beta-aspartyl-peptidase (threonine type)	http://www.genome.jp/dbget-bin/www_bget?ko:K13051	P50287	1128	7.1e-122	Isoaspartyl peptidase/L-asparaginase 1 OS=Arabidopsis thaliana GN=At5g08100 PE=1 SV=2	PF01112
Cluster-11506.102685	3.18	5.23	2.86	7.35	6.08	5.26	13.21	2.23	8.97	9.27	17.67	13.84	17.47	17.66	23.04	3.03	2.44	2.18	6.1	7.6	6.58	14.54	11.65	12.86	20.99	17.02	16.15	16.8	16.21	19.42	460392009	XP_004241610.1	1409	1.1e-153	PREDICTED: isoaspartyl peptidase/L-asparaginase-like [Solanum lycopersicum]	723708703	XM_004241562.2	734	0	PREDICTED: Solanum lycopersicum isoaspartyl peptidase/L-asparaginase-like (LOC101262729), mRNA	K13051	iaaA, ASRGL1	beta-aspartyl-peptidase (threonine type)	http://www.genome.jp/dbget-bin/www_bget?ko:K13051	P50287	1128	5.8e-122	Isoaspartyl peptidase/L-asparaginase 1 OS=Arabidopsis thaliana GN=At5g08100 PE=1 SV=2	PF01112
Cluster-11506.102691	2.14	2.58	2.5	1.64	1.23	1.92	1.56	2.01	1.88	2.26	2.6	3.01	5.38	4.2	3.97	3.47	3.86	3.07	3.9	0.59	1.68	3.27	3.31	2.54	3.4	0.5	2.13	1.89	4.42	3.91	--	--	--	--	--	663673439	HG975440.1	108	5.84849e-47	Solanum pennellii chromosome ch01, complete genome	--	--	--	--	--	--	--	--	--
Cluster-11506.102699	9.65	11.47	11.97	4.12	4	3.86	8.52	2.24	4.15	1.35	1.73	1.45	3.74	4.69	4.82	5.64	8.74	11.65	17.1	18.08	16.81	6.69	6.35	8.42	6.39	4.14	3.38	3.74	4.06	3.06	460387554	XP_004239441.1	1260	1.9e-136	PREDICTED: uncharacterized protein LOC101255197 [Solanum lycopersicum]	663673443	HG975444.1	436	0	Solanum pennellii chromosome ch05, complete genome	--	--	--	--	--	--	--	--	--
Cluster-11506.102712	8.67	8.02	9.18	7.48	8.79	7.71	9.32	9.83	8.52	8.09	11.01	12.45	12.8	17.04	16.44	13.56	12.47	13.03	18.66	20.3	18.5	13.64	13.17	14.43	21.45	12.46	11.99	17.27	16.9	16.78	698588584	XP_009779505.1	2469	2.1e-276	PREDICTED: lon protease homolog 1, mitochondrial-like [Nicotiana sylvestris]	698588583	XM_009781203.1	1310	0	PREDICTED: Nicotiana sylvestris lon protease homolog 1, mitochondrial-like (LOC104228685), mRNA	K08675	PRSS15, PIM1	Lon-like ATP-dependent protease	http://www.genome.jp/dbget-bin/www_bget?ko:K08675	A2YQ56	2050	1.1e-228	Lon protease homolog, mitochondrial OS=Oryza sativa subsp. indica GN=OsI_27415 PE=2 SV=1	PF14144//PF00910//PF07728//PF05362//PF02367//PF06068//PF07724//PF07726//PF03266//PF05496//PF01695//PF00004
Cluster-11506.102715	7.87	7.34	7.44	6.86	8.03	6.04	6.24	8.74	7.95	6.4	9.33	11.2	10.97	13.52	13.04	9.52	9.34	9.41	13	8.53	15.16	11.25	10.83	9.23	14.53	7.13	8.91	8.59	11.92	12.71	565349686	XP_006341820.1	1996	1e-221	PREDICTED: lon protease homolog, mitochondrial-like [Solanum tuberosum]	565349685	XM_006341758.1	989	0	PREDICTED: Solanum tuberosum lon protease homolog, mitochondrial-like (LOC102590267), mRNA	K08675	PRSS15, PIM1	Lon-like ATP-dependent protease	http://www.genome.jp/dbget-bin/www_bget?ko:K08675	Q69UZ3	1653	8.6e-183	Lon protease homolog, mitochondrial OS=Oryza sativa subsp. japonica GN=Os07g0689300 PE=2 SV=1	PF02190
Cluster-11506.102729	0.89	0	0.99	1.94	1.08	1.29	3.18	0	3.74	3.24	7.04	4.98	1.66	3.43	0.99	0.76	0.82	2.48	0	0	0.45	0.91	0	1.06	1.03	1.01	0	0.1	1.86	1.72	565402325	XP_006366632.1	564	7.7e-56	PREDICTED: oxygen-evolving enhancer protein 2, chloroplastic-like isoform X2 [Solanum tuberosum]	698551180	XM_009770924.1	358	0	PREDICTED: Nicotiana sylvestris oxygen-evolving enhancer protein 2-2, chloroplastic (LOC104220111), transcript variant X6, mRNA	K02717	psbP	photosystem II oxygen-evolving enhancer protein 2	http://www.genome.jp/dbget-bin/www_bget?ko:K02717	P93566	564	1.1e-56	Oxygen-evolving enhancer protein 2, chloroplastic OS=Solanum tuberosum GN=PSBP PE=2 SV=1	--
Cluster-11506.102735	10.01	21.76	19.07	165.64	53.6	100.95	199.42	130.08	132.76	168.6	120.16	61.26	1.59	29.78	46.29	3.52	1.95	2.57	156.13	181.38	169.91	245.27	255.11	261.67	135.91	116.21	92.69	99.98	59.41	71.87	698524907	XP_009759264.1	523	4.9e-51	PREDICTED: uncharacterized protein LOC104211838 [Nicotiana sylvestris]	697103558	XM_009607298.1	229	2.53006e-114	PREDICTED: Nicotiana tomentosiformis uncharacterized LOC104100126 (LOC104100126), mRNA	--	--	--	--	--	--	--	--	--
Cluster-11506.102737	3.35	3.71	3.25	3.51	3.39	3.14	4.06	3.69	4.06	3.57	5.27	6.92	6.24	7.61	5.46	4.79	5.75	5.4	3.96	6.89	4.05	2.6	3.61	3.12	4.95	4.62	4.22	7.23	6.83	6.39	565393291	XP_006362314.1	2005	1.1e-222	PREDICTED: uncharacterized protein LOC102578724 [Solanum tuberosum]	698544409	XM_009768752.1	1395	0	PREDICTED: Nicotiana sylvestris uncharacterized LOC104218296 (LOC104218296), mRNA	--	--	--	--	Q8GZ92	242	4.3e-19	Protein Brevis radix-like 4 OS=Arabidopsis thaliana GN=BRXL4 PE=2 SV=1	PF01363
Cluster-11506.102752	6.19	2.94	4.22	11.02	7.53	5.72	10.01	0	0.65	10.76	10.76	6.15	9.85	8.44	8.2	4.51	3.06	5.38	5.81	3.17	2.5	3.01	2.16	0	3.91	1.36	3.46	2.11	0.68	1.54	565353774	XP_006343797.1	2284	7.1e-255	PREDICTED: probable serine/threonine-protein kinase WNK4-like isoform X2 [Solanum tuberosum]	565353773	XM_006343735.1	1103	0	PREDICTED: Solanum tuberosum probable serine/threonine-protein kinase WNK4-like (LOC102594076), transcript variant X2, mRNA	K08867	WNK, PRKWNK	WNK lysine deficient protein kinase	http://www.genome.jp/dbget-bin/www_bget?ko:K08867	Q6EU49	1252	4.6e-136	Probable serine/threonine-protein kinase WNK4 OS=Oryza sativa subsp. japonica GN=WNK4 PE=2 SV=1	PF00069//PF07714
Cluster-11506.102753	6.35	8.96	8.89	5.53	6.47	5.84	9.86	11.84	15.73	12.08	14.53	19.97	23.31	21.32	21.76	11.95	11.45	11.2	7.26	7.63	9.67	7.31	9.25	9.67	20.94	15.91	12.08	22.39	20.99	21.51	565353772	XP_006343796.1	2343	9.9e-262	PREDICTED: probable serine/threonine-protein kinase WNK4-like isoform X1 [Solanum tuberosum]	565353771	XM_006343734.1	1138	0	PREDICTED: Solanum tuberosum probable serine/threonine-protein kinase WNK4-like (LOC102594076), transcript variant X1, mRNA	K08867	WNK, PRKWNK	WNK lysine deficient protein kinase	http://www.genome.jp/dbget-bin/www_bget?ko:K08867	Q6EU49	1307	1.9e-142	Probable serine/threonine-protein kinase WNK4 OS=Oryza sativa subsp. japonica GN=WNK4 PE=2 SV=1	PF00069//PF07714
Cluster-11506.102760	13.66	16.75	16.19	15.57	14.97	17.53	18.32	17.72	16.55	19.66	17.41	19.34	21.14	20.79	22.27	16.16	13.81	15.16	18.03	20.93	15.99	18.51	17.44	17.86	21.33	17.22	14.7	20.76	19.02	18.11	565391179	XP_006361302.1	1263	1.6e-136	PREDICTED: CAP-Gly domain-containing linker protein 1-like isoform X1 [Solanum tuberosum]	697163853	XM_009592453.1	863	0	PREDICTED: Nicotiana tomentosiformis girdin (LOC104087887), mRNA	--	--	--	--	O60762	217	4.3e-16	Dolichol-phosphate mannosyltransferase subunit 1 OS=Homo sapiens GN=DPM1 PE=1 SV=1	PF04632//PF01576//PF00992//PF10473//PF07926//PF00038//PF06005
Cluster-11506.102767	8.36	7.1	9.45	11.22	11.68	11.21	16.34	2.39	8.68	19.5	17.42	20.22	19.96	18.11	17.23	8.65	9.43	11.27	8.04	4.91	8.32	7.87	4.4	8.05	18.62	6.96	10.74	10.25	17.44	18.48	460399890	XP_004245469.1	150	5.7e-08	PREDICTED: probable serine/threonine-protein kinase WNK10 isoform X1 [Solanum lycopersicum]	698540920	XM_009767616.1	174	6.15146e-84	PREDICTED: Nicotiana sylvestris serine/threonine-protein kinase WNK8-like (LOC104217380), transcript variant X1, mRNA	--	--	--	--	--	--	--	--	--
Cluster-11506.102791	10.7	17.99	14.47	20.91	25.51	24.9	11.41	6.18	6.35	9.22	8.43	8.78	8.48	8.79	8.04	15.08	19.06	18.67	9.85	9.95	8.01	14.6	11.94	14.44	10.61	16.99	15.18	10.47	8.53	8.04	568829818	XP_006469213.1	1195	7.4e-129	PREDICTED: cysteine-rich receptor-like protein kinase 10-like [Citrus sinensis]	565377193	XM_006355012.1	814	0	PREDICTED: Solanum tuberosum cysteine-rich receptor-like protein kinase 10-like (LOC102583228), mRNA	--	--	--	--	Q8GYA4	762	1.7e-79	Cysteine-rich receptor-like protein kinase 10 OS=Arabidopsis thaliana GN=CRK10 PE=1 SV=3	PF07714//PF00069
Cluster-11506.102805	1.03	0.96	1.25	1.31	2.08	0.77	1.22	5.33	3.19	2.35	2.13	2.38	5.81	9.77	3.8	1.58	3.51	1.7	1.41	2.15	7.45	0.65	1.36	2.05	4.28	2.75	2.06	1.94	2.58	1.81	--	--	--	--	--	--	--	--	--	--	--	--	--	--	--	--	--	--	--
Cluster-11506.102807	15.43	15.83	14.08	14.15	14.3	12.93	27.19	23.79	21.19	22.77	17.88	17.16	24.52	25	27.5	14.17	11.76	11.15	18.48	17	18.47	16.17	18.2	18.25	18.26	13.13	12.65	15.75	12.8	14.82	698513001	XP_009801483.1	1465	4.6e-160	PREDICTED: cell division cycle protein 123 homolog [Nicotiana sylvestris]	723665145	XM_004230691.2	820	0	PREDICTED: Solanum lycopersicum cell division cycle protein 123 homolog (LOC101252028), transcript variant X2, mRNA	--	--	--	--	A7RFT2	538	2e-53	Cell division cycle protein 123 homolog OS=Nematostella vectensis GN=cdc123 PE=3 SV=1	PF03219//PF07065
Cluster-11506.102810	0.63	0.68	0.63	1.42	0.65	1.43	0.59	1.2	1.26	3.51	4.37	2.83	0.52	1.13	1.45	1.52	1.74	1.38	0.81	0.14	0.82	0.94	0.68	0.43	0.66	0.34	0.8	1.03	1.02	1.93	--	--	--	--	--	663673456	HG975450.1	165	5.59645e-79	Solanum pennellii chromosome ch11, complete genome	--	--	--	--	--	--	--	--	--
Cluster-11506.102820	42.69	42.25	45.38	46.56	44.64	42.5	35.11	51.92	44.15	63.18	56.95	55.62	43.7	36.98	42.58	79.46	81.09	108.21	62.81	65.26	54.75	75.97	66.53	72.19	78.1	62.21	57.66	75.21	64.4	72.57	698583366	XP_009778078.1	553	8.4e-55	PREDICTED: charged multivesicular body protein 1-like [Nicotiana sylvestris]	565382062	XM_006357307.1	311	3.33023e-160	PREDICTED: Solanum tuberosum charged multivesicular body protein 1-like (LOC102583560), mRNA	K12197	CHMP1, VPS46, DID2	charged multivesicular body protein 1	http://www.genome.jp/dbget-bin/www_bget?ko:K12197	Q8LE58	518	1.4e-51	ESCRT-related protein CHMP1A OS=Arabidopsis thaliana GN=CHMP1A PE=1 SV=1	PF03357
Cluster-11506.102822	29.48	29.81	29.67	26.22	30.37	27.1	31.95	30.01	29.32	38.58	29.17	31.75	38.74	34.72	37.77	21.69	22.62	22.54	15.66	18.71	15.85	22.87	20.07	21.96	20.33	24.31	15.55	29.18	19.18	21.15	697142228	XP_009625224.1	394	2.5e-36	PREDICTED: charged multivesicular body protein 1-like [Nicotiana tomentosiformis]	663681072	HG975518.1	311	3.5818e-160	Solanum lycopersicum chromosome ch06, complete genome	K12197	CHMP1, VPS46, DID2	charged multivesicular body protein 1	http://www.genome.jp/dbget-bin/www_bget?ko:K12197	Q9SSM4	346	1.3e-31	ESCRT-related protein CHMP1B OS=Arabidopsis thaliana GN=CHMP1B PE=1 SV=1	--
Cluster-11506.102848	0.38	0.74	1.52	1.71	0.84	1.36	2.6	1.83	0.51	2.95	3.01	1.77	1.21	1.9	1.83	1.73	1.22	1.73	2.44	3.32	0	1.17	0.62	0.42	1.61	2.03	0.93	1	0.66	0.67	697163547	XP_009590594.1	746	9.8e-77	PREDICTED: E3 ubiquitin-protein ligase RNF8 [Nicotiana tomentosiformis]	565343749	XM_006338929.1	471	0	PREDICTED: Solanum tuberosum uncharacterized LOC102582123 (LOC102582123), mRNA	--	--	--	--	--	--	--	--	PF16685//PF12678//PF03854//PF17123//PF13639//PF12861//PF00097//PF14634
Cluster-11506.102852	3.62	2.75	4.06	2.57	3.79	1.03	2.71	7.01	8.79	1.13	0	2.81	5.96	0.97	2.76	9.13	10.29	15.72	2.89	1.99	4.02	1.48	2.03	1.08	3.13	3.95	3.27	2.55	2.29	2.62	698436090	XP_009801488.1	765	3.4e-79	PREDICTED: protein DEK-like isoform X2 [Nicotiana sylvestris]	698436089	XM_009803186.1	430	0	PREDICTED: Nicotiana sylvestris neurofilament medium polypeptide-like (LOC104247215), transcript variant X2, mRNA	K17046	DEK	protein DEK	http://www.genome.jp/dbget-bin/www_bget?ko:K17046	P35659	184	1.1e-12	Protein DEK OS=Homo sapiens GN=DEK PE=1 SV=1	--
Cluster-11506.102854	37.14	34.5	42.1	57.62	47.9	37.61	70.85	34.9	42.55	84.7	64.62	68.3	80.81	73.42	82.58	29.68	32.19	31.74	38.54	46.29	35.71	29.93	33.16	31.56	26.46	21.69	21	17.55	17.04	19.14	565366016	XP_006349692.1	545	1.1e-53	PREDICTED: uncharacterized protein LOC102591801 [Solanum tuberosum]	663673454	HG975448.1	197	1.19969e-96	Solanum pennellii chromosome ch09, complete genome	--	--	--	--	--	--	--	--	--
Cluster-11506.102857	9.54	15.47	16.64	33.84	48.04	42.32	7.71	3.53	5.38	2.05	1.6	2.99	5.48	11.15	9.32	7.75	12.11	14.23	8.48	3.64	3.49	23.58	25.09	26.19	21.03	49.41	45.5	9.57	8.33	11.49	7417006	AAF62403.1	922	3.3e-97	harpin inducing protein [Nicotiana tabacum]>gi|22830759|dbj|BAC15623.1| hin1 [Nicotiana tabacum]	47971183	AB127582.1	473	0	Nicotiana tabacum hin18 mRNA for harpin inducing protein 18, complete cds	--	--	--	--	Q9SJ52	473	5.4e-46	Protein YLS9 OS=Arabidopsis thaliana GN=YLS9 PE=2 SV=1	--
Cluster-11506.102858	27.6	58.68	54.9	148.5	175.68	166.42	44.32	15.86	26.82	8.84	2.38	6.36	13.82	5.28	3.47	62.53	96.15	127.58	29.14	23.02	16.97	94.28	97.74	96.49	15.25	140.1	131.3	27.46	35.04	34.56	45533925	AAS67334.1	869	2.4e-91	hin1-like protein [Solanum tuberosum]	45533924	AY485992.1	397	0	Solanum tuberosum hin1-like protein mRNA, partial cds	--	--	--	--	Q9SJ52	436	5.4e-42	Protein YLS9 OS=Arabidopsis thaliana GN=YLS9 PE=2 SV=1	--
Cluster-11506.102859	23.07	43.03	36.54	99.67	132.83	117.6	26.49	11.63	16.05	6.03	2.23	3.83	11.96	9.08	5.91	38.61	57.68	76.05	19.33	14.55	14.8	71.54	73.65	74.15	15.63	107.69	105.61	22.53	24.97	24.43	7417006	AAF62403.1	945	5.3e-100	harpin inducing protein [Nicotiana tabacum]>gi|22830759|dbj|BAC15623.1| hin1 [Nicotiana tabacum]	47971183	AB127582.1	504	0	Nicotiana tabacum hin18 mRNA for harpin inducing protein 18, complete cds	--	--	--	--	Q9SJ52	491	3.3e-48	Protein YLS9 OS=Arabidopsis thaliana GN=YLS9 PE=2 SV=1	--
Cluster-11506.102860	12.06	19.76	19.06	42.13	50.17	51.49	48.63	19.05	25.12	15.45	10.45	15.59	25.44	30.45	18.05	12.65	22.88	23.29	15.37	13.27	10.12	72.43	75.63	77.46	15	137.37	117.22	57.46	57.32	60.15	460407949	XP_004249411.1	930	3.3e-98	PREDICTED: protein YLS9-like [Solanum lycopersicum]	565344109	XM_006339098.1	452	0	PREDICTED: Solanum tuberosum putative syntaxin-24-like (LOC102583454), mRNA	--	--	--	--	Q9SJ52	427	9.8e-41	Protein YLS9 OS=Arabidopsis thaliana GN=YLS9 PE=2 SV=1	--
Cluster-11506.102883	8.18	8.04	12.88	7.27	8.48	8.27	4.79	3.35	3.85	1.24	0.92	1.29	2.61	2.78	3.35	10.47	15.44	18.61	6.26	6.78	6.79	1.22	1.4	1.68	10.02	0.8	1.11	1.1	1.05	1.14	565342676	XP_006338468.1	1451	1.5e-158	PREDICTED: aldose 1-epimerase-like [Solanum tuberosum]	697140683	XM_009626151.1	672	0	PREDICTED: Nicotiana tomentosiformis aldose 1-epimerase-like (LOC104115498), mRNA	K01785	galM, GALM	aldose 1-epimerase	http://www.genome.jp/dbget-bin/www_bget?ko:K01785	Q9GKX6	575	8e-58	Aldose 1-epimerase OS=Sus scrofa GN=GALM PE=2 SV=1	PF01263
Cluster-11506.102893	3.69	5.1	4.54	3.69	4.92	3.47	6.58	6.58	5.24	4.31	5.79	5.4	7.65	7.98	8.62	6.21	6.98	7.65	6.28	6.47	7.01	4.59	5.5	4.2	9.34	6.08	6.55	8.13	8.26	8.96	697117918	XP_009612897.1	4177	0	PREDICTED: U3 small nucleolar RNA-associated protein 21 homolog [Nicotiana tomentosiformis]	565357151	XM_006345350.1	2206	0	PREDICTED: Solanum tuberosum WD repeat-containing protein 36-like (LOC102578407), mRNA	K14554	UTP21, WDR36	U3 small nucleolar RNA-associated protein 21	http://www.genome.jp/dbget-bin/www_bget?ko:K14554	Q8NI36	1387	1.4e-151	WD repeat-containing protein 36 OS=Homo sapiens GN=WDR36 PE=1 SV=1	PF00400//PF04192
Cluster-11506.102897	53.09	65.93	84.69	74.29	45.59	45.11	70.41	62.6	77.5	21.75	26.89	30.22	48.51	27.96	58.4	22.39	27.76	24.3	62.74	76	65.95	32.36	29.64	30.95	25.6	34.44	28.66	28.92	29.81	25.71	565385075	XP_006358445.1	789	7.5e-82	PREDICTED: gibberellin receptor GID1B-like [Solanum tuberosum]	697095992	XM_009615881.1	411	0	PREDICTED: Nicotiana tomentosiformis gibberellin receptor GID1B-like (LOC104107145), mRNA	K14493	GID1	gibberellin receptor GID1	http://www.genome.jp/dbget-bin/www_bget?ko:K14493	Q9LYC1	690	3.2e-71	Gibberellin receptor GID1B OS=Arabidopsis thaliana GN=GID1B PE=1 SV=1	PF07859
Cluster-11506.102898	55.46	65.9	82.31	81.55	46.05	48.45	70.57	59.66	76.02	20.34	25.69	32.68	52.16	31.56	66.96	22.93	23.39	20.66	56.67	54.62	64.21	28.15	30.29	28.53	23.88	27.08	29.31	19.05	25.89	22.48	375126869	AFA35961.1	979	6.5e-104	gid1-like gibberellin receptor [Nicotiana attenuata]	375126868	JQ413253.1	505	0	Nicotiana attenuata gid1-like gibberellin receptor (GID1B) mRNA, complete cds	K14493	GID1	gibberellin receptor GID1	http://www.genome.jp/dbget-bin/www_bget?ko:K14493	Q9LYC1	792	4.4e-83	Gibberellin receptor GID1B OS=Arabidopsis thaliana GN=GID1B PE=1 SV=1	PF07859//PF03403
Cluster-11506.102906	2.84	2.27	2.37	3.14	2.36	3.21	4.64	3.5	3.26	2.35	1.98	3.6	4.66	5.2	5.24	4.5	3.49	3.51	4.5	3.77	2.87	1.84	2.25	2.71	2.78	3.15	3.79	4.01	2.81	3.73	565369816	XP_006351529.1	1671	1.1e-183	PREDICTED: mitogen-activated protein kinase kinase 6-like isoform X1 [Solanum tuberosum]>gi|565369818|ref|XP_006351530.1| PREDICTED: mitogen-activated protein kinase kinase 6-like isoform X2 [Solanum tuberosum]	697134817	XM_009623160.1	854	0	PREDICTED: Nicotiana tomentosiformis mitogen-activated protein kinase kinase 3 (LOC104113072), transcript variant X2, mRNA	--	--	--	--	O80396	1465	1.1e-160	Mitogen-activated protein kinase kinase 3 OS=Arabidopsis thaliana GN=MKK3 PE=1 SV=1	PF07714//PF00069//PF02136
Cluster-11506.102911	2.13	2.95	3.24	3.92	3.39	3.44	5.57	3.08	3	5.57	4.18	4.48	12.86	11.24	11.92	3.88	3.39	3.2	2.32	3.73	3.32	2.95	1.74	2.21	3.14	1.83	1.07	2.41	0.58	1.13	697131389	XP_009619750.1	1587	7.3e-174	PREDICTED: protein TWIN LOV 1 [Nicotiana tomentosiformis]>gi|697131391|ref|XP_009619751.1| PREDICTED: protein TWIN LOV 1 [Nicotiana tomentosiformis]	565381824	XM_006357199.1	832	0	PREDICTED: Solanum tuberosum protein TWIN LOV 1-like (LOC102598309), mRNA	--	--	--	--	O64511	1003	5.4e-107	Protein TWIN LOV 1 OS=Arabidopsis thaliana GN=TLP1 PE=1 SV=2	PF08115//PF00989//PF00539//PF08447
Cluster-11506.102915	1.8	0.67	0.98	1.18	1.03	0.8	1.58	1.01	1.2	2.74	3.49	3.7	7.89	8.79	4.69	1.73	1.15	1.65	1.86	0.97	1.14	0.46	1.39	0.96	5.48	0.78	1.35	1.67	3.77	2.72	697131389	XP_009619750.1	1587	7.6e-174	PREDICTED: protein TWIN LOV 1 [Nicotiana tomentosiformis]>gi|697131391|ref|XP_009619751.1| PREDICTED: protein TWIN LOV 1 [Nicotiana tomentosiformis]	565381824	XM_006357199.1	832	0	PREDICTED: Solanum tuberosum protein TWIN LOV 1-like (LOC102598309), mRNA	--	--	--	--	O64511	1003	5.6e-107	Protein TWIN LOV 1 OS=Arabidopsis thaliana GN=TLP1 PE=1 SV=2	PF08115//PF00539//PF00989//PF08447
Cluster-11506.102917	11.42	11.16	11.68	2.69	2.45	2.19	7.91	5.29	6.17	3.13	3.06	3.49	9.1	8.7	7.1	10.67	7.96	9.86	4.56	3.37	4.86	3.61	3.36	4.02	7.47	2.93	4.81	4.79	8.38	6.37	565350121	XP_006342022.1	3409	0	PREDICTED: protein IQ-DOMAIN 32-like [Solanum tuberosum]	565350120	XM_006341960.1	1818	0	PREDICTED: Solanum tuberosum protein IQ-DOMAIN 32-like (LOC102588969), mRNA	--	--	--	--	Q9FXI5	1015	1.8e-108	Protein IQ-DOMAIN 32 OS=Arabidopsis thaliana GN=IQD32 PE=1 SV=3	PF00612
Cluster-11506.102945	15.97	18.62	19.02	15.69	14.94	17.13	16.41	21.42	20.32	19.96	18.82	18.5	16.57	18.27	18.79	15.49	16.65	15.97	24.08	17.16	27.25	23.7	24.7	20.89	27.09	12.37	22.87	15.86	22.14	22.05	565371884	XP_006352530.1	1820	3.7e-201	PREDICTED: uncharacterized protein LOC102599284 isoform X1 [Solanum tuberosum]>gi|565371886|ref|XP_006352531.1| PREDICTED: uncharacterized protein LOC102599284 isoform X2 [Solanum tuberosum]	565371883	XM_006352468.1	1015	0	PREDICTED: Solanum tuberosum uncharacterized LOC102599284 (LOC102599284), transcript variant X1, mRNA	--	--	--	--	F4K3G5	973	8.5e-104	Protein ENHANCED DOWNY MILDEW 2 OS=Arabidopsis thaliana GN=EDM2 PE=1 SV=1	PF16866//PF11705//PF00628//PF05297
Cluster-11506.102953	18.5	19.17	19.2	10.45	14.17	11.49	1.2	4.29	4.47	3.46	1.8	8.08	2.12	1.32	2.08	16.71	24.45	27.81	18.76	19.63	16.22	0.69	0.65	0.57	4.6	1.58	1.48	0.82	1.29	0.95	565370398	XP_006351808.1	3552	0	PREDICTED: beta-xylosidase/alpha-L-arabinofuranosidase 2-like [Solanum tuberosum]	565370397	XM_006351746.1	1635	0	PREDICTED: Solanum tuberosum beta-xylosidase/alpha-L-arabinofuranosidase 2-like (LOC102589670), mRNA	K15920	XYL4	beta-D-xylosidase 4	http://www.genome.jp/dbget-bin/www_bget?ko:K15920	A5JTQ3	2701	3.9e-304	Beta-xylosidase/alpha-L-arabinofuranosidase 2 OS=Medicago sativa subsp. varia GN=Xyl2 PE=2 SV=1	PF00933//PF01915
Cluster-11506.102959	18.2	23.63	23.24	25.25	22.17	24.16	9.21	7.39	10.85	9.11	8.29	7.93	7.43	7.73	9.59	24.65	25.38	28.94	21.18	24.54	21.26	15.44	14.8	16.49	13.32	11.43	10.57	8.37	9.61	10.65	697105376	XP_009606498.1	3056	0	PREDICTED: scarecrow-like protein 14 [Nicotiana tomentosiformis]	565368292	XM_006350719.1	1449	0	PREDICTED: Solanum tuberosum scarecrow-like protein 14-like (LOC102599068), mRNA	--	--	--	--	Q9XE58	1658	4.3e-183	Scarecrow-like protein 14 OS=Arabidopsis thaliana GN=SCL14 PE=2 SV=2	PF04265
Cluster-11506.102983	6.63	9.93	11.52	21.06	23.69	22.33	6.41	6.95	6.64	3.83	6.88	4.89	1.88	1.57	2.9	13.57	19.11	31.94	5.35	4.21	3.52	23.4	21.22	21.88	7.82	71.23	66.27	7.45	10.57	10	698446230	XP_009768943.1	1260	2.3e-136	PREDICTED: uncharacterized protein LOC104219884 [Nicotiana sylvestris]>gi|698446236|ref|XP_009768951.1| PREDICTED: uncharacterized protein LOC104219884 [Nicotiana sylvestris]>gi|698446242|ref|XP_009768959.1| PREDICTED: uncharacterized protein LOC104219884 [Nicotiana sylvestris]	565379531	XM_006356113.1	636	0	PREDICTED: Solanum tuberosum uncharacterized LOC102584653 (LOC102584653), transcript variant X2, mRNA	--	--	--	--	Q9XIP8	1089	2.2e-117	Protein CDI OS=Arabidopsis thaliana GN=CDI PE=2 SV=1	--
Cluster-11506.102996	0.42	1.52	1.16	2.11	1.26	2.23	0.48	1.93	0.89	4.3	2.74	2.12	0.9	2.05	2.72	0.39	0.26	0.35	0.51	0.65	1.07	0	1.18	0.59	0.36	0.25	0.54	0.6	0	0.47	697141294	XP_009624760.1	1355	3.5e-147	PREDICTED: DNA polymerase beta isoform X3 [Nicotiana tomentosiformis]	565379015	XM_006355877.1	728	0	PREDICTED: Solanum tuberosum DNA polymerase lambda-like (LOC102604097), transcript variant X2, mRNA	K03512	POLL	DNA polymerase lambda	http://www.genome.jp/dbget-bin/www_bget?ko:K03512	Q4R380	498	1.2e-48	DNA polymerase lambda OS=Macaca fascicularis GN=POLL PE=2 SV=1	PF01909
Cluster-11506.102997	9.55	12.28	11.38	10.79	9.9	10.88	10.04	9.72	11.38	12.43	14.59	14.23	13.16	13.6	13.73	11.71	12.15	11.95	15.79	15.07	16.48	11.56	11.84	11.44	12.61	9.49	10.21	10.86	11.22	11.45	565353360	XP_006343600.1	4742	0	PREDICTED: myosin-2 heavy chain-like [Solanum tuberosum]	565353359	XM_006343538.1	1512	0	PREDICTED: Solanum tuberosum myosin-2 heavy chain-like (LOC102600320), mRNA	--	--	--	--	Q61879	133	3.5e-06	Myosin-10 OS=Mus musculus GN=Myh10 PE=1 SV=2	PF04108//PF06009
Cluster-11506.103013	7.97	6.57	7.11	4.8	6.21	4.59	6.01	5.62	5.17	4.2	6.64	6.33	7.48	7.67	8.92	10.33	11.19	11.74	9.24	7.98	9.2	6.57	7.58	6.38	15.9	5.85	7.36	11.16	9.56	11.75	698535389	XP_009764170.1	2065	1e-229	PREDICTED: WD repeat-containing protein 75 [Nicotiana sylvestris]	697145900	XM_009628790.1	1046	0	PREDICTED: Nicotiana tomentosiformis WD repeat-containing protein 75 (LOC104117706), transcript variant X2, mRNA	K14552	NAN1, UTP17, WDR75	NET1-associated nuclear protein 1 (U3 small nucleolar RNA-associated protein 17)	http://www.genome.jp/dbget-bin/www_bget?ko:K14552	Q7ZVR1	294	3.3e-25	WD repeat-containing protein 75 OS=Danio rerio GN=wdr75 PE=2 SV=2	PF00400
Cluster-11506.103016	11.63	9.66	10.44	5.31	8.76	6.16	3.37	6.89	4.5	6.08	9.17	7.58	7.59	7.94	5.49	0.36	0.26	0	0.42	0	0.92	0	0.29	0.5	0	0	0.76	0.62	0.37	0.46	565358462	XP_006346046.1	1565	8.2e-172	PREDICTED: WD repeat-containing protein 75-like [Solanum tuberosum]	565358461	XM_006345984.1	826	0	PREDICTED: Solanum tuberosum WD repeat-containing protein 75-like (LOC102583187), mRNA	K14552	NAN1, UTP17, WDR75	NET1-associated nuclear protein 1 (U3 small nucleolar RNA-associated protein 17)	http://www.genome.jp/dbget-bin/www_bget?ko:K14552	Q6DFC6	191	2.4e-13	WD repeat-containing protein 75 OS=Xenopus laevis GN=wdr75 PE=2 SV=1	--
Cluster-11506.103017	4.07	1.97	3.2	2.22	3.11	1.63	2.37	2.06	1.87	3.72	4.35	4.43	4.47	4.9	5.08	4.44	2.85	4	3.35	2.71	2.84	5.17	3.45	4.16	6.37	3.66	4.08	5.01	4.94	5.29	565370974	XP_006352088.1	1184	2.5e-127	PREDICTED: ABSCISIC ACID-INSENSITIVE 5-like protein 7-like isoform X1 [Solanum tuberosum]>gi|565370979|ref|XP_006352090.1| PREDICTED: ABSCISIC ACID-INSENSITIVE 5-like protein 7-like isoform X3 [Solanum tuberosum]	565370976	XM_006352027.1	623	0	PREDICTED: Solanum tuberosum ABSCISIC ACID-INSENSITIVE 5-like protein 7-like (LOC102581652), transcript variant X2, mRNA	K14432	ABF	ABA responsive element binding factor	http://www.genome.jp/dbget-bin/www_bget?ko:K14432	Q9M7Q4	478	2.5e-46	ABSCISIC ACID-INSENSITIVE 5-like protein 5 OS=Arabidopsis thaliana GN=ABF2 PE=1 SV=1	PF00170//PF07716//PF00606
Cluster-11506.103021	10.62	10.31	10.59	9.9	10.04	8.08	7.69	9.04	7.23	17.18	15.86	14.46	20.31	19.48	18.09	19.18	18.51	18.33	10.52	11.36	12.43	13.68	13.45	13.63	21.68	18.33	14.75	22.09	18.21	20.41	565370974	XP_006352088.1	1342	1e-145	PREDICTED: ABSCISIC ACID-INSENSITIVE 5-like protein 7-like isoform X1 [Solanum tuberosum]>gi|565370979|ref|XP_006352090.1| PREDICTED: ABSCISIC ACID-INSENSITIVE 5-like protein 7-like isoform X3 [Solanum tuberosum]	225321735	AK325753.1	946	0	Solanum lycopersicum cDNA, clone: LEFL2021K16, HTC in fruit	K14432	ABF	ABA responsive element binding factor	http://www.genome.jp/dbget-bin/www_bget?ko:K14432	Q9M7Q4	527	4.7e-52	ABSCISIC ACID-INSENSITIVE 5-like protein 5 OS=Arabidopsis thaliana GN=ABF2 PE=1 SV=1	PF08649//PF07716//PF03131//PF00170
Cluster-11506.103037	6.56	7.78	6.44	8.3	10.78	9.53	7.6	3.75	6.21	9.45	10.69	9.82	11.92	12.75	14.55	3.48	4.96	4.14	4.06	4.59	4.67	5.2	5.39	5.38	6.67	3.95	4.38	3.85	3.96	4.54	460369949	XP_004230819.1	448	1.6e-42	PREDICTED: uncharacterized protein LOC101251130 [Solanum lycopersicum]	723665593	XM_004230771.2	241	3.54751e-121	PREDICTED: Solanum lycopersicum uncharacterized LOC101251130 (LOC101251130), mRNA	--	--	--	--	--	--	--	--	--
Cluster-11506.103041	4.48	4.46	4.23	5.12	6.25	4.35	4.16	4.52	4.94	4.46	5.75	5	7.49	7.38	6.61	3.07	2.86	3.13	1.95	2.29	2.41	2.85	3.76	4.22	3.07	3.88	3	2.56	2.12	2.65	565359325	XP_006346466.1	1565	2.1e-171	PREDICTED: uncharacterized protein LOC102581518 [Solanum tuberosum]	565359324	XM_006346404.1	880	0	PREDICTED: Solanum tuberosum uncharacterized LOC102581518 (LOC102581518), mRNA	--	--	--	--	--	--	--	--	PF00326
Cluster-11506.103045	2.38	2.65	2.62	2.06	2.33	2.11	2.81	3.46	3.95	3.49	4.13	4.2	4.35	3.88	4.18	3.7	3.9	3.55	3.96	3.01	3.89	3.23	2.42	2.99	4.43	2.79	2.69	4.04	4.69	4.05	698534706	XP_009763948.1	5117	0	PREDICTED: pentatricopeptide repeat-containing protein At5g15280 [Nicotiana sylvestris]	663673440	HG975441.1	2524	0	Solanum pennellii chromosome ch02, complete genome	--	--	--	--	Q9LXF4	2244	6.6e-251	Pentatricopeptide repeat-containing protein At5g15280 OS=Arabidopsis thaliana GN=At5g15280 PE=2 SV=1	PF00637
Cluster-11506.103047	5.55	6.62	4.22	6.43	5.33	4.99	3.43	5.12	5.53	5.47	5.41	8.5	2.63	1.81	2.31	7.54	8.63	11.88	3.71	3.89	2.43	4.23	4.16	3.17	7.13	3.11	5.28	2.93	3.81	4.5	698572276	XP_009775105.1	674	1.2e-68	PREDICTED: cingulin-like isoform X1 [Nicotiana sylvestris]	698572282	XM_009776805.1	313	4.11168e-161	PREDICTED: Nicotiana sylvestris cingulin-like (LOC104225043), transcript variant X3, mRNA	--	--	--	--	Q0WNW4	274	4.2e-23	Myosin-binding protein 3 OS=Arabidopsis thaliana GN=MYOB3 PE=1 SV=1	PF02251
Cluster-11506.103049	3.91	2.97	1.23	3.83	1.05	3.24	4.47	5.16	2.81	6.69	7.47	6.21	3.77	4.66	3.57	3.38	3.91	2.03	3.87	3.91	2.6	2.86	3.17	4.43	3.97	1.32	2.39	2.81	3.59	2.75	460402124	XP_004246564.1	447	4.8e-42	PREDICTED: pre-mRNA cleavage complex 2 protein Pcf11-like [Solanum lycopersicum]	663681331	HG975521.1	473	0	Solanum lycopersicum chromosome ch09, complete genome	K14400	PCF11	pre-mRNA cleavage complex 2 protein Pcf11	http://www.genome.jp/dbget-bin/www_bget?ko:K14400	Q0WPF2	138	4.5e-07	Polyadenylation and cleavage factor homolog 4 OS=Arabidopsis thaliana GN=PCFS4 PE=1 SV=1	PF11421
Cluster-11506.103053	2.36	11.68	14.28	59.99	19.03	50.15	79.95	67.6	63.99	33.03	14.7	9.36	0	3.04	8.92	0.35	0.12	0.65	163.94	221.33	202.32	144.59	138.85	149.12	55.58	48.46	37.55	22.22	17.03	19.39	698510344	XP_009800344.1	669	1.2e-67	PREDICTED: seed biotin-containing protein SBP65-like isoform X1 [Nicotiana sylvestris]	697120291	XM_009615821.1	233	3.14232e-116	PREDICTED: Nicotiana tomentosiformis seed biotin-containing protein SBP65-like (LOC104107100), transcript variant X1, mRNA	--	--	--	--	Q39846	184	2.9e-12	Seed biotin-containing protein SBP65 OS=Glycine max GN=SBP65 PE=2 SV=1	--
Cluster-11506.103054	0	10.77	2.42	5.05	8.5	9.78	23.52	10.05	16.08	3.43	12.49	5.65	13.9	12.04	3	0	0	0	28.69	17.07	7.61	28.12	31.74	27.84	23	13.52	5.71	18.16	15.16	31.33	697166050	XP_009591837.1	274	7.7e-23	PREDICTED: embryonic protein DC-8-like [Nicotiana tomentosiformis]	565397025	XM_006364041.1	38	7.27248e-09	PREDICTED: Solanum tuberosum seed biotin-containing protein SBP65-like (LOC102586690), mRNA	--	--	--	--	--	--	--	--	--
Cluster-11506.103056	6.04	39.4	44.05	334.15	130.46	305.48	291.6	178.55	204.75	197.01	151.01	55.09	0.54	26.45	65.23	0	0.16	1.48	452	414.53	488.67	371.08	369.33	352.01	120.09	115.03	124.59	56.08	58.26	57.06	697120292	XP_009614116.1	372	8.2e-34	PREDICTED: seed biotin-containing protein SBP65-like isoform X1 [Nicotiana tomentosiformis]	--	--	--	--	--	--	--	--	--	--	--	--	--	--
Cluster-11506.103057	0.84	1.46	1.66	3.59	1.35	2.63	5.31	8.42	7.71	7.32	3.78	3.91	0.79	2.28	3.22	0.29	0.27	0.23	39.5	33.15	34.18	34.37	33.48	23.48	12.08	10.2	12.27	5.69	9.8	7.47	697166050	XP_009591837.1	524	1.1e-50	PREDICTED: embryonic protein DC-8-like [Nicotiana tomentosiformis]	697120291	XM_009615821.1	233	4.34247e-116	PREDICTED: Nicotiana tomentosiformis seed biotin-containing protein SBP65-like (LOC104107100), transcript variant X1, mRNA	--	--	--	--	Q39846	178	2e-11	Seed biotin-containing protein SBP65 OS=Glycine max GN=SBP65 PE=2 SV=1	--
Cluster-11506.103059	5.53	4.87	5.67	10.14	6.4	6.69	10.64	2.65	5.09	4.24	5.3	4.87	2.82	3.66	2.31	5.87	4.36	3.45	13.73	14.56	14.11	11.16	12.75	11.2	20.15	7.14	6.19	4.58	3.45	3.96	697113757	XP_009610764.1	2035	4.6e-226	PREDICTED: anthocyanidin 3-O-glucosyltransferase 2-like [Nicotiana tomentosiformis]	565374358	XM_006353669.1	887	0	PREDICTED: Solanum tuberosum putative UDP-glucose flavonoid 3-O-glucosyltransferase 3-like (LOC102603533), mRNA	--	--	--	--	Q2V6K0	1023	1.4e-109	UDP-glucose flavonoid 3-O-glucosyltransferase 6 OS=Fragaria ananassa GN=GT6 PE=1 SV=1	PF04101//PF00201
Cluster-11506.103063	2.65	3.76	4.48	5.26	5.49	4.89	4.65	5.21	4.24	6.89	11.95	5.39	3.61	3.61	5.82	6.51	5.24	5.06	3.53	4.1	2.99	2.18	1.05	1.94	5.61	2.46	2.1	3.04	2.97	1.87	698526804	XP_009760244.1	318	2.6e-27	PREDICTED: transcription termination factor 1-like [Nicotiana sylvestris]	565371064	XM_006352070.1	298	1.01141e-152	PREDICTED: Solanum tuberosum transcriptional regulator ATRX homolog (LOC102595897), mRNA	--	--	--	--	--	--	--	--	--
Cluster-11506.103076	9.5	8.31	8.64	5.84	7.61	5.85	8.8	6.27	6.95	5.8	6.06	8.87	6.97	7.26	9.32	13.49	15.52	14.55	11.99	10.62	10.21	9.7	8.81	10.22	17.19	10.43	9.88	13.63	13.42	13.72	460397907	XP_004244506.1	2410	1.7e-269	PREDICTED: probable monogalactosyldiacylglycerol synthase, chloroplastic [Solanum lycopersicum]>gi|723719704|ref|XP_010324552.1| PREDICTED: probable monogalactosyldiacylglycerol synthase, chloroplastic [Solanum lycopersicum]	565381427	XM_006357010.1	1194	0	PREDICTED: Solanum tuberosum probable monogalactosyldiacylglycerol synthase, chloroplastic-like (LOC102588275), mRNA	K03715	E2.4.1.46	1,2-diacylglycerol 3-beta-galactosyltransferase	http://www.genome.jp/dbget-bin/www_bget?ko:K03715	Q9FZL3	2409	3.1e-270	Probable monogalactosyldiacylglycerol synthase, chloroplastic OS=Nicotiana tabacum GN=MGD A PE=2 SV=1	PF06925//PF04101
Cluster-11506.103083	5.44	4.98	4.64	13.13	8.62	9.52	6.07	8.92	8.41	4.28	6.05	6.34	7.43	5.13	7.43	10.33	11.89	11.48	14.38	8.85	14.12	12.12	12.81	12.2	9.47	11.6	13.78	7.4	7.41	6.29	697153300	XP_009630895.1	1193	1.2e-128	PREDICTED: uncharacterized protein LOC104120764 [Nicotiana tomentosiformis]	697153299	XM_009632600.1	557	0	PREDICTED: Nicotiana tomentosiformis uncharacterized LOC104120764 (LOC104120764), mRNA	--	--	--	--	C0SVV6	691	2.6e-71	Calmodulin-binding protein 60 A OS=Arabidopsis thaliana GN=CBP60A PE=2 SV=1	PF07887
Cluster-11506.103087	9.95	7.76	8.46	17.19	16.29	13.24	8.61	10	11.54	5.73	8.79	7.98	7.77	5.55	9.08	18.3	18.75	20.44	14.57	12.8	13.88	18.98	18.13	16.9	9.78	12.78	13.57	10.12	9.78	8.24	565356322	XP_006345017.1	1414	2.5e-154	PREDICTED: uncharacterized protein LOC102583829 isoform X1 [Solanum tuberosum]>gi|565356324|ref|XP_006345018.1| PREDICTED: uncharacterized protein LOC102583829 isoform X2 [Solanum tuberosum]	565356323	XM_006344956.1	675	0	PREDICTED: Solanum tuberosum uncharacterized LOC102583829 (LOC102583829), transcript variant X2, mRNA	--	--	--	--	C0SVV6	480	7e-47	Calmodulin-binding protein 60 A OS=Arabidopsis thaliana GN=CBP60A PE=2 SV=1	PF07887
Cluster-11506.103097	8.06	9.92	23.53	22.12	16.51	11.24	19.46	35.86	36.92	68.77	91.65	75.12	158.54	212.31	196.93	5.7	7.16	6.49	9.16	8.04	4	5.88	4.33	8.67	11.8	1.52	2.28	11.58	7.28	9.43	565352618	XP_006343237.1	676	3.7e-69	PREDICTED: uncharacterized protein LOC102600765 [Solanum tuberosum]	565352617	XM_006343175.1	302	2.65498e-155	PREDICTED: Solanum tuberosum uncharacterized LOC102600765 (LOC102600765), mRNA	--	--	--	--	--	--	--	--	--
Cluster-11506.103102	1.93	3.68	4.19	5.79	4.57	3.7	0.47	11.76	13.04	18.94	25.68	27.12	17.04	21.16	28.62	0.15	0.3	0.76	0.78	0.16	0.16	0.46	0.26	0.31	1.54	0.52	0.4	2.67	1.7	1.11	698461602	XP_009781812.1	256	2.5e-20	PREDICTED: uncharacterized protein LOC104230646 [Nicotiana sylvestris]	--	--	--	--	--	--	--	--	--	--	--	--	--	PF04546
Cluster-11506.103103	3.84	9.34	13.44	8	5.25	5.99	28.49	18.7	20.66	30.88	41.73	34.36	133.03	203.82	187.61	3.12	2.51	2.59	2.94	7.54	6.08	2.25	3.45	4.73	8.85	1.72	0.36	12	9.08	4.82	460376664	XP_004234117.1	355	6.9e-32	PREDICTED: uncharacterized protein LOC101259314 [Solanum lycopersicum]	723678887	XM_004234069.2	163	5.58954e-78	PREDICTED: Solanum lycopersicum uncharacterized LOC101259314 (LOC101259314), mRNA	--	--	--	--	--	--	--	--	PF01040
Cluster-11506.103106	2.26	0.47	0.45	1.3	1.22	2.05	2.26	2.69	2.29	1.16	2.27	2.1	1.25	1.45	1.66	2.94	1.95	2.21	2.71	2.45	2.81	6.53	7.76	3.71	0.47	3.88	3.75	1.61	2.84	3.34	731417542	XP_010660340.1	924	1e-97	PREDICTED: pyridoxal kinase isoform X5 [Vitis vinifera]	698515874	XM_009804516.1	372	0	PREDICTED: Nicotiana sylvestris pyridoxal kinase (LOC104248284), mRNA	K00868	pdxK, pdxY	pyridoxine kinase	http://www.genome.jp/dbget-bin/www_bget?ko:K00868	Q8W1X2	621	1.9e-63	Pyridoxal kinase OS=Arabidopsis thaliana GN=PK PE=1 SV=2	PF16906//PF01256
Cluster-11506.103107	3.34	4.74	4.69	5.99	5.15	6.03	3.72	5.3	3.93	10.69	10.4	9.88	4.46	4.82	4.7	4.54	5.33	4.44	2.79	2.47	2.93	3.36	3.48	3.22	5.32	1.99	3.59	4.09	2.36	2.13	460372361	XP_004231999.1	219	6.9e-16	PREDICTED: pyridoxal kinase isoform X1 [Solanum lycopersicum]	663673440	HG975441.1	128	2.75761e-58	Solanum pennellii chromosome ch02, complete genome	K00868	pdxK, pdxY	pyridoxine kinase	http://www.genome.jp/dbget-bin/www_bget?ko:K00868	Q8W1X2	169	6e-11	Pyridoxal kinase OS=Arabidopsis thaliana GN=PK PE=1 SV=2	PF09260
Cluster-11506.103108	6.93	7.48	6.93	7.76	7.18	7.54	10.15	8.38	9.14	7.87	6.28	9.44	11.95	10.73	8.06	6.83	7.13	7.37	6.59	4.46	6.53	8.29	8.83	10.22	8.23	5.76	7.21	7.8	8.39	8.81	698515875	XP_009802818.1	966	4.1e-102	PREDICTED: pyridoxal kinase [Nicotiana sylvestris]	698515874	XM_009804516.1	490	0	PREDICTED: Nicotiana sylvestris pyridoxal kinase (LOC104248284), mRNA	K00868	pdxK, pdxY	pyridoxine kinase	http://www.genome.jp/dbget-bin/www_bget?ko:K00868	Q8W1X2	783	9.5e-82	Pyridoxal kinase OS=Arabidopsis thaliana GN=PK PE=1 SV=2	--
Cluster-11506.103111	6.81	10.13	9.01	8.13	8.5	6.45	11.93	11.7	13.84	16.55	17.21	14.12	16.62	14.22	13.17	7.85	7.66	6.62	10.19	7.97	10.9	9.41	6.45	11.69	19.13	9.78	8.83	16.91	13.94	16.99	697150052	XP_009629238.1	924	9e-98	PREDICTED: pyridoxal kinase isoform X5 [Nicotiana tomentosiformis]	697150051	XM_009630943.1	549	0	PREDICTED: Nicotiana tomentosiformis pyridoxal kinase (LOC104119428), transcript variant X6, mRNA	K00868	pdxK, pdxY	pyridoxine kinase	http://www.genome.jp/dbget-bin/www_bget?ko:K00868	Q8W1X2	608	5.6e-62	Pyridoxal kinase OS=Arabidopsis thaliana GN=PK PE=1 SV=2	PF01256//PF16906
Cluster-11506.103112	14.32	14.24	15.37	12.5	12.77	11.37	15.87	13.82	13.04	15.8	15.45	17.99	19.77	17.48	18.43	8.63	8.16	7.35	8.2	13.72	8.32	12.45	10.88	11.72	14.32	11.66	9.87	13.03	13.22	12.02	697150042	XP_009629233.1	601	4.4e-60	PREDICTED: pyridoxal kinase isoform X1 [Nicotiana tomentosiformis]	565382932	XM_006357721.1	372	0	PREDICTED: Solanum tuberosum pyridoxal kinase-like (LOC102597669), mRNA	K00868	pdxK, pdxY	pyridoxine kinase	http://www.genome.jp/dbget-bin/www_bget?ko:K00868	Q8W1X2	485	1.7e-47	Pyridoxal kinase OS=Arabidopsis thaliana GN=PK PE=1 SV=2	--
Cluster-11506.103121	38.35	33.1	35.08	38.05	39.61	34.98	56.05	63.69	45.22	54.12	66.53	63.63	101.01	94.26	83.67	29.06	27.96	29.37	46.55	46.58	40.02	46.87	51.17	43.88	54.79	43.45	36.84	57.35	43.01	44.71	697185889	XP_009601982.1	364	1e-32	PREDICTED: uncharacterized protein LOC104097162 [Nicotiana tomentosiformis]>gi|698585085|ref|XP_009778550.1| PREDICTED: uncharacterized protein LOC104227880 [Nicotiana sylvestris]	723660047	XM_004229620.2	229	1.89639e-114	PREDICTED: Solanum lycopersicum uncharacterized LOC101258782 (LOC101258782), mRNA	--	--	--	--	--	--	--	--	--
Cluster-11506.103124	3.24	2.99	2.98	2.71	3.51	2.14	4.25	3.93	3.96	4.72	3.99	4.25	3.99	5.23	4.53	3.9	3.97	4.36	4.89	5.43	4.22	5.81	4.2	5.08	6.56	4.54	4.67	7.52	6.58	6.37	565382655	XP_006357649.1	2408	2.2e-269	PREDICTED: pentatricopeptide repeat-containing protein At1g05600-like isoform X1 [Solanum tuberosum]	565382654	XM_006357587.1	1323	0	PREDICTED: Solanum tuberosum pentatricopeptide repeat-containing protein At1g05600-like (LOC102598656), transcript variant X1, mRNA	--	--	--	--	Q9SYK1	1403	1.1e-153	Pentatricopeptide repeat-containing protein At1g05600 OS=Arabidopsis thaliana GN=At1g05600 PE=2 SV=1	PF00531
Cluster-11506.103155	8.3	9.21	11.94	8.58	7.56	8.35	1.72	2.05	2.31	1.46	1.43	1.42	1.12	1.53	2.38	14.74	16.27	21.72	6.27	5.98	6.08	0.71	1.05	0.8	3.88	0.54	0.8	0.35	0.52	0.46	565343021	XP_006338638.1	1110	6.3e-119	PREDICTED: protein CHLOROPLAST IMPORT APPARATUS 2-like [Solanum tuberosum]	565343020	XM_006338576.1	496	0	PREDICTED: Solanum tuberosum protein CHLOROPLAST IMPORT APPARATUS 2-like (LOC102586988), mRNA	--	--	--	--	Q9C9A9	243	3e-19	Zinc finger protein CONSTANS-LIKE 7 OS=Arabidopsis thaliana GN=COL7 PE=2 SV=1	PF06584//PF06203
Cluster-11506.103160	10.7	10.66	11.36	4.79	6.1	3.65	6.13	11.44	10.54	11.58	9.41	6.29	1.5	2.02	1.72	41.9	63.74	67.97	15.14	14.44	15.57	11.48	11.21	12.05	11.77	11.58	11.56	6.8	6.72	7.33	698557812	XP_009771128.1	2043	4.6e-227	PREDICTED: serine carboxypeptidase-like 13 isoform X1 [Nicotiana sylvestris]	698557811	XM_009772826.1	886	0	PREDICTED: Nicotiana sylvestris serine carboxypeptidase-like 13 (LOC104221707), transcript variant X1, mRNA	K16296	SCPL-I	serine carboxypeptidase-like clade I	http://www.genome.jp/dbget-bin/www_bget?ko:K16296	Q9C7Z9	1173	4.9e-127	Serine carboxypeptidase-like 18 OS=Arabidopsis thaliana GN=SCPL18 PE=2 SV=2	PF00450
Cluster-11506.103161	3.74	4.59	4.29	9.26	9.01	5.91	1.62	1.74	0.34	19.31	13.38	20.79	3.3	3.62	4.44	21.27	28.02	29.28	4.6	4.57	4.1	3.59	3.96	2.8	5.74	5.91	5	3.36	4.12	4.99	698557812	XP_009771128.1	1908	2e-211	PREDICTED: serine carboxypeptidase-like 13 isoform X1 [Nicotiana sylvestris]	698557811	XM_009772826.1	809	0	PREDICTED: Nicotiana sylvestris serine carboxypeptidase-like 13 (LOC104221707), transcript variant X1, mRNA	K16296	SCPL-I	serine carboxypeptidase-like clade I	http://www.genome.jp/dbget-bin/www_bget?ko:K16296	Q2V465	1086	5.7e-117	Serine carboxypeptidase-like 11 OS=Arabidopsis thaliana GN=SCPL11 PE=2 SV=2	PF00450
Cluster-11506.103168	8.53	7.81	8.22	9.93	8.23	6.95	12.15	5.58	6.24	9.82	8.54	6.24	7.49	8.27	13.46	10.27	8.34	7.84	11.69	9.47	10.71	8.79	9.13	9.06	10.91	3.82	4.96	6.7	5.27	6.46	698430054	XP_009792486.1	2220	1.7e-247	PREDICTED: uncharacterized membrane protein At1g16860-like [Nicotiana sylvestris]>gi|698430060|ref|XP_009792493.1| PREDICTED: uncharacterized membrane protein At1g16860-like [Nicotiana sylvestris]>gi|698430066|ref|XP_009792502.1| PREDICTED: uncharacterized membrane protein At1g16860-like [Nicotiana sylvestris]	697129190	XM_009620357.1	1349	0	PREDICTED: Nicotiana tomentosiformis uncharacterized membrane protein At1g16860-like (LOC104110807), transcript variant X1, mRNA	--	--	--	--	Q9FZ45	1716	6.4e-190	Uncharacterized membrane protein At1g16860 OS=Arabidopsis thaliana GN=At1g16860 PE=1 SV=1	PF12483//PF01925//PF03419
Cluster-11506.103176	4.02	3.07	3.32	2.89	2.59	2.35	4.5	2.95	3.27	3.95	4.2	4.04	1.18	1.38	2.07	5.61	5.52	7.34	1.89	2.28	3.49	3.13	2.9	2.16	4.15	2.04	2.14	1.03	2.23	2.3	698431967	XP_009795291.1	983	3.5e-104	PREDICTED: carboxyl-terminal-processing peptidase 2, chloroplastic [Nicotiana sylvestris]	723753289	XM_004252966.2	655	0	PREDICTED: Solanum lycopersicum carboxyl-terminal-processing peptidase 2, chloroplastic (LOC101267880), mRNA	--	--	--	--	O23614	402	1.2e-37	Carboxyl-terminal-processing peptidase 2, chloroplastic OS=Arabidopsis thaliana GN=CTPA2 PE=1 SV=1	PF03310//PF13180//PF00595
Cluster-11506.103178	29.42	24.98	27.57	35.21	25.11	36.15	41.08	41.86	37.96	61.3	64.81	66.21	51.61	51.56	56.89	35.45	27.94	26.05	41.72	37.76	47.23	49.75	42.18	43.08	50.58	34.93	31.74	41.93	43.48	50.73	460378468	XP_004234993.1	464	1.5e-44	PREDICTED: uncharacterized protein LOC101266312 [Solanum lycopersicum]	697108338	XM_009609730.1	234	1.77059e-117	PREDICTED: Nicotiana tomentosiformis uncharacterized LOC104102107 (LOC104102107), mRNA	--	--	--	--	--	--	--	--	--
Cluster-11506.103180	3.49	2.65	2.74	3.94	4.09	3.65	5.21	3.85	3.39	6.79	8.35	7.79	6.45	6.28	4.51	4.24	0.86	2.07	4.42	4.56	2.54	4.25	4.45	1.46	6.56	4.14	4.13	5.62	4.29	5.73	698509603	XP_009800009.1	1657	6.8e-182	PREDICTED: pentatricopeptide repeat-containing protein At3g62890-like [Nicotiana sylvestris]	697124894	XM_009618159.1	723	0	PREDICTED: Nicotiana tomentosiformis pentatricopeptide repeat-containing protein At3g62890-like (LOC104108992), mRNA	--	--	--	--	Q9FNN7	805	5.9e-84	Pentatricopeptide repeat-containing protein At5g08510 OS=Arabidopsis thaliana GN=PCMP-E20 PE=2 SV=1	PF00839//PF02705
Cluster-11506.103197	6.52	4.8	5.26	6.88	6.76	6.29	9.21	8.75	8.72	13.66	13.56	15	15.98	19.47	15.5	5.82	5.87	5.79	8.73	7.27	7.83	12.62	11.39	11.38	14.88	13.36	12.1	13.34	14	14.28	86440327	ABC96116.1	2944	0	sterol glucosyltransferase [Withania somnifera]	86440326	DQ356887.1	1476	0	Withania somnifera sterol glucosyltransferase (SgtL1) mRNA, complete cds	K05841	E2.4.1.173	sterol 3beta-glucosyltransferase	http://www.genome.jp/dbget-bin/www_bget?ko:K05841	Q9XIG1	2084	1.8e-232	Sterol 3-beta-glucosyltransferase UGT80B1 OS=Arabidopsis thaliana GN=UGT80B1 PE=2 SV=1	PF03033//PF00201
Cluster-11506.103212	2.16	3.01	2.59	4.21	3.69	6.36	3.86	3	3.92	5.85	4.89	3.46	3.44	6.65	5.86	6.62	6.29	7	4.41	4.14	4.5	9.06	7.22	10.04	6.71	3.53	4.62	2.53	3.05	3.94	--	--	--	--	--	--	--	--	--	--	--	--	--	--	--	--	--	--	--
Cluster-11506.103213	2.99	3.4	3.02	2.92	2.74	3.35	3.49	4.52	4.37	7.22	8.21	6.39	1.35	1.55	2.98	4.85	5.14	4.35	3.89	3.38	3.64	4.35	3.78	3.98	5.09	2.72	3.73	3.91	4.04	4.12	565381186	XP_006356960.1	430	6e-40	PREDICTED: putative ribonuclease H protein At1g65750-like [Solanum tuberosum]	663680989	HG975517.1	37	2.78869e-07	Solanum lycopersicum chromosome ch05, complete genome	--	--	--	--	--	--	--	--	--
Cluster-11506.103222	6.85	11.93	10.57	8.9	13.33	8.9	9.49	8	8.03	7.29	7.83	3.35	3.19	3.56	4.62	15.8	14.16	18.2	8.28	5.71	9.91	6	4.34	3.54	7.15	4.47	4.35	2.67	6.08	4.19	--	--	--	--	--	--	--	--	--	--	--	--	--	--	--	--	--	--	--
Cluster-11506.103226	7.37	7.74	6.03	10.56	11.04	14.59	5.65	4.09	3.84	3.17	3.1	2.17	0.43	0.62	2.34	14.61	12.47	13.83	15.07	13.28	13.62	4.98	5.18	5.17	6.49	4.25	3.96	4.18	3.6	3.76	460391463	XP_004241340.1	846	2.1e-88	PREDICTED: protein YLS9-like [Solanum lycopersicum]	663681072	HG975518.1	482	0	Solanum lycopersicum chromosome ch06, complete genome	--	--	--	--	Q8VZ13	130	3.1e-06	Uncharacterized protein At1g08160 OS=Arabidopsis thaliana GN=At1g08160 PE=2 SV=1	--
Cluster-11506.103244	3.15	4.49	3.61	2.46	3.21	3.55	0.57	2.9	1.57	3.7	4.53	3.57	1.69	0.91	1.67	2.93	4.04	2.94	1.25	1.12	0.79	0.78	0.92	1.63	1.52	0.39	0.8	0	0.3	0.42	697137993	XP_009623071.1	159	4.3e-09	PREDICTED: uncharacterized protein LOC104114350 [Nicotiana tomentosiformis]	--	--	--	--	--	--	--	--	--	--	--	--	--	--
Cluster-11506.103250	4.45	4.34	4.48	4.07	4.08	4.59	1.54	1.62	2.58	4.02	2.45	4.12	1.52	1.39	1.66	7.77	6.75	4.96	2.57	4.35	2.63	2.66	2.59	1.96	2.37	1.34	1.46	1.42	3.16	1.02	565392925	XP_006362138.1	586	1.5e-58	PREDICTED: E3 ubiquitin-protein ligase SINAT3-like [Solanum tuberosum]	565392924	XM_006362076.1	422	0	PREDICTED: Solanum tuberosum E3 ubiquitin-protein ligase SINAT3-like (LOC102602007), mRNA	K04506	SIAH1	E3 ubiquitin-protein ligase SIAH1	http://www.genome.jp/dbget-bin/www_bget?ko:K04506	Q84JL3	551	2.3e-55	E3 ubiquitin-protein ligase SINAT3 OS=Arabidopsis thaliana GN=SINAT3 PE=2 SV=1	PF03145
Cluster-11506.103252	10.17	9.58	9.44	8.69	6.97	10.84	8.52	8.7	8.76	7.58	7.25	9.12	7.13	7.12	7.61	8.28	8.44	9.33	11.47	11.33	11.35	6.63	7.3	7.37	7.83	7.34	6.34	7.82	7.56	7.03	567897200	XP_006441088.1	1480	8.1e-162	hypothetical protein CICLE_v10020998mg [Citrus clementina]>gi|557543350|gb|ESR54328.1| hypothetical protein CICLE_v10020998mg [Citrus clementina]>gi|641835271|gb|KDO54250.1| hypothetical protein CISIN_1g019539mg [Citrus sinensis]	723661596	XM_004229940.2	832	0	PREDICTED: Solanum lycopersicum E3 ubiquitin-protein ligase SINAT5 (LOC101253831), mRNA	K04506	SIAH1	E3 ubiquitin-protein ligase SIAH1	http://www.genome.jp/dbget-bin/www_bget?ko:K04506	Q84JL3	1422	6e-156	E3 ubiquitin-protein ligase SINAT3 OS=Arabidopsis thaliana GN=SINAT3 PE=2 SV=1	PF15985//PF16866//PF03145//PF06905
Cluster-11506.103259	1.12	0.87	0.73	2.85	2.33	2.22	0.53	1.99	1.05	2.61	6.93	6.2	4.72	4.13	1.71	1.6	0.68	0.71	0	0	0.25	0.35	0.28	0	0	0.2	0.21	0	1.35	1.42	--	--	--	--	--	663681331	HG975521.1	36	2.04648e-07	Solanum lycopersicum chromosome ch09, complete genome	--	--	--	--	--	--	--	--	PF00518
Cluster-11506.103261	0.72	0.67	0.73	1.13	1.31	2.05	0.33	2	1.09	3.96	4.97	4.63	2.53	1.91	2.5	0.56	0.96	0.63	0.45	0.27	0.74	0.74	0.41	0.63	0.81	0.17	0.39	0	0.68	0.92	697159489	XP_009588504.1	698	2.5e-71	PREDICTED: superkiller viralicidic activity 2-like 2 [Nicotiana tomentosiformis]	663673439	HG975440.1	42	2.23412e-10	Solanum pennellii chromosome ch01, complete genome	--	--	--	--	P14381	218	1.6e-16	Transposon TX1 uncharacterized 149 kDa protein OS=Xenopus laevis PE=3 SV=1	--
Cluster-11506.103271	6.13	6.83	5.57	7.7	8.44	7.93	9.54	5.2	5.06	9.62	10.9	9.1	6.94	7.51	7.08	5.5	7.79	6.6	3.99	3.35	3.03	3	3.33	3.85	3.8	2.36	3.66	3.22	4.2	4.19	--	--	--	--	--	--	--	--	--	--	--	--	--	--	--	--	--	--	--
Cluster-11506.103280	2.01	2.57	3.63	2.24	1.89	1.85	2.24	3.02	2.69	2.86	4.71	1.96	3.01	1.99	2.17	4.12	7.67	4.44	1.63	1	0.82	0.16	0	0.34	0.53	1.09	0.69	0.69	0.62	1.45	--	--	--	--	--	663673441	HG975442.1	58	1.50743e-19	Solanum pennellii chromosome ch03, complete genome	--	--	--	--	--	--	--	--	--
Cluster-11506.103290	6.2	7.42	6.85	5.16	5.17	4.94	6.71	4.53	4.68	4.1	3.62	3.58	11.08	10.65	8.3	0.27	0.07	0	0.54	1.03	0.89	0.91	0.55	0.57	0.69	0.37	0.8	1.04	0.28	0.3	698500995	XP_009796217.1	2271	1.8e-253	PREDICTED: probable polyamine transporter At1g31830 isoform X1 [Nicotiana sylvestris]	663673453	HG975447.1	996	0	Solanum pennellii chromosome ch08, complete genome	--	--	--	--	Q9C6S5	1774	1.1e-196	Probable polyamine transporter At1g31830 OS=Arabidopsis thaliana GN=At1g31830 PE=2 SV=1	PF00020//PF12124//PF13520//PF00324
Cluster-11506.103292	23.6	24.68	22.9	13.8	23.16	13.58	8.69	3.02	3.37	9.25	6.55	6.15	3.24	4.07	4.89	30.16	27.21	27.56	15.12	14.43	14.46	7.78	6.46	5.86	13.44	4.75	5.02	8.95	7.87	8.95	697123478	XP_009615736.1	2134	1.5e-237	PREDICTED: probable polyamine transporter At1g31830 isoform X1 [Nicotiana tomentosiformis]	565397760	XM_006364391.1	1096	0	PREDICTED: Solanum tuberosum probable polyamine transporter At1g31830-like (LOC102604274), transcript variant X1, mRNA	--	--	--	--	Q9C6S5	1715	8.3e-190	Probable polyamine transporter At1g31830 OS=Arabidopsis thaliana GN=At1g31830 PE=2 SV=1	PF00324//PF13520
Cluster-11506.103293	6.81	5.93	7.16	2.14	3.74	2.33	1.87	2.27	3.68	2.15	1.53	2.11	11.04	5.7	5.92	8.17	5.32	5.77	4.29	5.7	5.89	1.72	2.19	1.54	3.14	2.96	2.38	4.53	3.23	2.97	697134935	XP_009621514.1	490	2.7e-47	PREDICTED: probable polyamine transporter At1g31830 isoform X2 [Nicotiana tomentosiformis]	697134934	XM_009623219.1	276	1.52298e-140	PREDICTED: Nicotiana tomentosiformis probable polyamine transporter At1g31830 (LOC104113119), transcript variant X2, mRNA	--	--	--	--	Q9FFL1	341	7.1e-31	Polyamine transporter RMV1 OS=Arabidopsis thaliana GN=RMV1 PE=1 SV=1	--
Cluster-11506.103295	9.02	6.95	7.82	3.42	4.15	2.94	3.03	2.34	2.57	2.49	1.59	3.04	2.68	3.08	2.35	3.09	2.19	2.64	3.23	2.76	3.04	1.86	2.17	1.04	2.5	1.97	1.81	3.24	1.78	2.82	698500995	XP_009796217.1	1983	4.7e-220	PREDICTED: probable polyamine transporter At1g31830 isoform X1 [Nicotiana sylvestris]	698500998	XM_009797918.1	938	0	PREDICTED: Nicotiana sylvestris probable polyamine transporter At1g31830 (LOC104242819), transcript variant X3, mRNA	--	--	--	--	Q9C6S5	1660	1.9e-183	Probable polyamine transporter At1g31830 OS=Arabidopsis thaliana GN=At1g31830 PE=2 SV=1	PF13520//PF00324
Cluster-11506.103296	1.9	1.9	1.75	2.32	2.51	2.27	0.6	1.96	1.9	2.42	2.95	1.81	1	1.05	1.14	2.64	2.95	2.47	5.09	5.26	4.95	2.88	3.36	2.93	3.35	3.32	3.03	5.37	3.24	3.08	697177481	XP_009597700.1	310	5.2e-26	PREDICTED: gibberellin 20 oxidase 1-like [Nicotiana tomentosiformis]	663673453	HG975447.1	436	0	Solanum pennellii chromosome ch08, complete genome	--	--	--	--	Q39112	158	3e-09	Gibberellin 20 oxidase 3 OS=Arabidopsis thaliana GN=GA20OX3 PE=2 SV=1	--
Cluster-11506.103297	69.71	56.55	61.01	56.44	49.95	41.04	60.91	27.39	32.14	20.32	24.48	24.17	14.74	18.63	19.98	78.56	81.07	84.91	58.61	57.87	60.45	65.42	67.59	79.44	74.86	56.45	42.49	38.05	32.58	32.26	565378441	XP_006355664.1	354	1.2e-31	PREDICTED: 30S ribosomal protein S31, chloroplastic-like [Solanum tuberosum]	565378440	XM_006355602.1	312	1.10579e-160	PREDICTED: Solanum tuberosum 30S ribosomal protein S31, chloroplastic-like (LOC102586850), mRNA	K19033	PSRP4	RPS31; 30S ribosomal protein S31	http://www.genome.jp/dbget-bin/www_bget?ko:K19033	O80439	219	7.5e-17	30S ribosomal protein S31, chloroplastic OS=Arabidopsis thaliana GN=RPS31 PE=1 SV=1	PF17070
Cluster-11506.103298	10.44	9.66	8.6	9.88	11.55	10.29	7.19	8.46	8.13	10.4	11.12	9.32	5.79	6.64	6.49	15.13	12.69	11.72	30.42	27.4	28.12	19.11	19.98	19.26	26.92	17.3	16.61	21.68	19.21	18.4	697123480	XP_009615737.1	2133	2e-237	PREDICTED: probable polyamine transporter At1g31830 isoform X2 [Nicotiana tomentosiformis]	565386872	XM_006359170.1	1095	0	PREDICTED: Solanum tuberosum probable polyamine transporter At1g31830-like (LOC102597466), mRNA	--	--	--	--	Q9C6S5	1805	3.1e-200	Probable polyamine transporter At1g31830 OS=Arabidopsis thaliana GN=At1g31830 PE=2 SV=1	PF00324//PF13520//PF00020
Cluster-11506.103299	15.87	17.35	17.93	15.64	20.7	13.34	9.87	13.91	13.92	15.34	15.43	18.69	13.99	13.6	16.35	29.76	23.06	16.9	11.85	11.73	11.97	5.13	5.95	5.98	14.04	9.53	8.84	22.46	18.41	18.11	697145422	XP_009626847.1	2076	6e-231	PREDICTED: F-box/kelch-repeat protein At3g61590 [Nicotiana tomentosiformis]	565345134	XM_006339592.1	1125	0	PREDICTED: Solanum tuberosum F-box/kelch-repeat protein At3g61590-like (LOC102592726), transcript variant X1, mRNA	--	--	--	--	Q9M310	1453	1.5e-159	F-box/kelch-repeat protein At3g61590 OS=Arabidopsis thaliana GN=At3g61590 PE=1 SV=1	PF12937//PF07646//PF00646
Cluster-11506.103307	9.49	8.32	9.98	11.63	12.67	13.57	10.39	8.66	9.78	18.55	17.82	19.69	11.4	13.33	9.42	5.77	4.32	5.94	7.21	5.85	7.62	7.69	7.79	6.2	9.04	6.24	5.92	8.68	8	8.25	697128313	XP_009618208.1	3322	0	PREDICTED: chloride channel protein CLC-d [Nicotiana tomentosiformis]	565388280	XM_006359845.1	1934	0	PREDICTED: Solanum tuberosum chloride channel protein CLC-d-like (LOC102590938), transcript variant X1, mRNA	K05016	CLCN7	chloride channel 7	http://www.genome.jp/dbget-bin/www_bget?ko:K05016	P92943	2870	0	Chloride channel protein CLC-d OS=Arabidopsis thaliana GN=CLC-D PE=1 SV=2	PF00654
Cluster-11506.103311	2.93	3.94	3.87	3.12	3.57	3.39	2.47	3.15	2.95	4.67	4.23	4.23	2.94	3.42	3.08	5.1	5.79	4.35	3.35	2.47	3.14	2.45	2.52	2.16	3.74	1.81	2.61	1.86	3.2	3.24	565360788	XP_006347148.1	5045	0	PREDICTED: pentatricopeptide repeat-containing protein At4g13650-like [Solanum tuberosum]	565360787	XM_006347086.1	2620	0	PREDICTED: Solanum tuberosum pentatricopeptide repeat-containing protein At4g13650-like (LOC102598486), mRNA	--	--	--	--	Q9SVP7	2877	0	Pentatricopeptide repeat-containing protein At4g13650 OS=Arabidopsis thaliana GN=PCMP-H42 PE=2 SV=2	--
Cluster-11506.103320	1.87	1.47	1.47	2.3	1.32	2.37	3.45	4.41	3.25	1.19	4.43	12.94	3.33	2.47	2.73	0.17	1.1	0.42	1.18	1.12	0.83	3.14	3.15	3.75	2.59	1.92	1.63	1.1	0.6	0.9	--	--	--	--	--	--	--	--	--	--	--	--	--	--	--	--	--	--	--
Cluster-11506.103323	15.67	13.54	13.73	9.78	14.54	14.84	2.97	3.55	5.3	3.6	3.71	3.51	2.38	3.87	2.27	31.18	25.72	28.7	17.52	16.54	18.92	1.38	1.65	1.4	13.65	2.32	3	1.86	3.33	3.43	565383150	XP_006357885.1	1769	3e-195	PREDICTED: UDP-arabinose 4-epimerase 1-like [Solanum tuberosum]	698521742	XM_009759376.1	1080	0	PREDICTED: Nicotiana sylvestris UDP-arabinose 4-epimerase 1-like (LOC104210471), mRNA	K12448	UXE, uxe	UDP-arabinose 4-epimerase	http://www.genome.jp/dbget-bin/www_bget?ko:K12448	Q9SA77	1581	2.6e-174	UDP-arabinose 4-epimerase 1 OS=Arabidopsis thaliana GN=MUR4 PE=1 SV=1	PF01073//PF01370//PF00106
Cluster-11506.103325	0.84	1.43	0.94	0.66	1.33	1.06	0.71	1.37	0.98	1.44	1.84	2.08	1.32	1.76	1.72	1.81	2.71	2.63	1.26	1.08	1.31	0.33	0.71	0.92	2.3	0.52	0.69	0.99	1.76	1.41	--	--	--	--	--	--	--	--	--	--	--	--	--	--	--	--	--	--	PF17122
Cluster-11506.103330	42.56	35.43	39.73	35.54	39.66	36.45	30.03	26.67	24.43	35.82	36.86	38.56	42.32	43.5	49.13	54.4	44.64	44.09	50.13	55.12	46.98	51.29	47.05	51.74	59.7	33.72	26.61	46.51	36.26	38.72	697139064	XP_009623618.1	974	3.2e-103	PREDICTED: uncharacterized protein LOC104114792 [Nicotiana tomentosiformis]	723740619	XM_004249870.2	681	0	PREDICTED: Solanum lycopersicum uncharacterized LOC101252942 (LOC101252942), mRNA	--	--	--	--	A1L4X7	382	2e-35	AT-hook motif nuclear-localized protein 14 OS=Arabidopsis thaliana GN=AHL14 PE=1 SV=1	--
Cluster-11506.103332	13.65	12.75	16.82	13.62	9.45	8.2	107.37	32.42	48.89	30.59	33.62	28.24	7.6	5.85	4.92	2.11	3.55	3.12	24.99	30.3	28.3	42.71	43.95	40.84	53.71	27.2	29.74	43.08	39.72	35.74	698431636	XP_009794784.1	772	4.7e-80	PREDICTED: heme-binding-like protein At3g10130, chloroplastic [Nicotiana sylvestris]	565343764	XM_006338936.1	303	1.30819e-155	PREDICTED: Solanum tuberosum heme-binding-like protein At3g10130, chloroplastic-like (LOC102584667), mRNA	--	--	--	--	Q9SR77	174	1.4e-11	Heme-binding-like protein At3g10130, chloroplastic OS=Arabidopsis thaliana GN=At3g10130 PE=2 SV=1	--
Cluster-11506.103333	4.8	4.04	3.41	5.86	5.23	5.09	46.96	37.53	34.11	13.02	17.5	16.81	17.98	19.94	15.22	1.82	1.45	1.59	14.21	17.23	14.77	27.54	24.84	30.88	33.65	21.61	16.63	32.45	22.41	17.92	565343765	XP_006338998.1	885	7.6e-93	PREDICTED: heme-binding-like protein At3g10130, chloroplastic-like [Solanum tuberosum]	565343764	XM_006338936.1	364	0	PREDICTED: Solanum tuberosum heme-binding-like protein At3g10130, chloroplastic-like (LOC102584667), mRNA	--	--	--	--	Q9SR77	228	1.6e-17	Heme-binding-like protein At3g10130, chloroplastic OS=Arabidopsis thaliana GN=At3g10130 PE=2 SV=1	--
Cluster-11506.103346	8.94	7.68	8.17	6.55	7.08	5.75	8.55	6.56	5.52	12.74	12.2	11.61	10.99	10.59	11.32	12.67	12.16	12.59	7.29	6.97	7.62	11.76	11.7	12.43	11.77	9.82	9.53	8.79	10.05	11	565398347	XP_006364736.1	878	5.2e-92	PREDICTED: FH protein interacting protein FIP2-like isoform X4 [Solanum tuberosum]	565398346	XM_006364674.1	485	0	PREDICTED: Solanum tuberosum FH protein interacting protein FIP2-like (LOC102594194), transcript variant X4, mRNA	--	--	--	--	Q9SE95	713	9.9e-74	FH protein interacting protein FIP2 OS=Arabidopsis thaliana GN=FIP2 PE=1 SV=1	PF02214
Cluster-11506.103357	18.68	13.8	13.78	49.16	40.36	48.24	14.53	47.01	36.33	74.39	86.36	70.01	39.09	41.88	45.24	38.24	31.5	33.72	46.13	48.91	44.24	52.2	48.87	53.53	59.88	41.88	33.73	46.33	42.58	43.43	697111471	XP_009609613.1	168	6.9e-10	PREDICTED: uncharacterized protein LOC104103415 [Nicotiana tomentosiformis]	--	--	--	--	--	--	--	--	--	--	--	--	--	PF10588
Cluster-11506.103358	16.27	20.62	18.07	5.65	10.63	10.35	28.41	15.27	13.79	10.77	12.1	16.81	20.13	22.86	18.36	0	3.06	1.07	18.72	21.9	15.7	6.78	9.5	1.19	15.03	17.58	4.8	22.86	10.36	12.47	697111471	XP_009609613.1	168	3.7e-10	PREDICTED: uncharacterized protein LOC104103415 [Nicotiana tomentosiformis]	--	--	--	--	--	--	--	--	--	--	--	--	--	PF10588
Cluster-11506.103371	4.77	5.43	5.15	5.54	6.82	5.04	1.3	5.4	4.5	2.24	3.08	2.27	1.28	1.48	2.74	11.15	13.65	15.31	3.3	3.65	1.81	2.43	1.84	2.42	3.01	3.76	2.06	1.3	2.42	1.25	723690807	XP_010319491.1	439	1.7e-41	PREDICTED: transcription factor bHLH79-like isoform X1 [Solanum lycopersicum]	565395843	XM_006363484.1	388	0	PREDICTED: Solanum tuberosum transcription factor bHLH79-like (LOC102595965), mRNA	--	--	--	--	Q9LV17	254	6.6e-21	Transcription factor bHLH79 OS=Arabidopsis thaliana GN=BHLH79 PE=2 SV=1	--
Cluster-11506.103387	6.58	6.96	7.71	4.69	5.3	4.69	3.63	5.14	5.38	4.46	4.61	4.49	4.02	4.03	4.88	7.71	6.98	7.45	4.97	6.06	5.21	5.83	5.32	5.08	6.49	4.61	4.49	5.03	5.42	6.03	723727921	XP_004246548.2	2989	0	PREDICTED: double-strand break repair protein MRE11 [Solanum lycopersicum]	565348286	XM_006341085.1	1902	0	PREDICTED: Solanum tuberosum double-strand break repair protein MRE11-like (LOC102587218), mRNA	K10865	MRE11	double-strand break repair protein MRE11	http://www.genome.jp/dbget-bin/www_bget?ko:K10865	Q9XGM2	2485	5.7e-279	Double-strand break repair protein MRE11 OS=Arabidopsis thaliana GN=MRE11 PE=1 SV=1	PF04152//PF04135//PF05739//PF00149
Cluster-11506.103403	8.07	10.5	8.69	14.19	12.78	8.73	2.65	7.91	5.15	13.62	13.65	14.34	1.84	4.98	5.76	15.81	11.14	12.19	9.38	9.19	11.09	9.67	11.24	8.25	14.01	7.54	5.73	7.85	7.85	8.26	--	--	--	--	--	--	--	--	--	--	--	--	--	--	--	--	--	--	--
Cluster-11506.103404	8.21	8.31	9.79	18.43	14.65	16.34	3.68	10.55	9.56	21.64	15.96	18.8	4.06	7.03	8.7	9.64	5.75	7.18	7.67	7.29	8.68	5.27	8.39	9.53	13.38	7	6.62	11.26	7.37	5.81	--	--	--	--	--	--	--	--	--	--	--	--	--	--	--	--	--	--	--
Cluster-11506.103406	23.26	20.31	17.17	31.46	25.66	20.71	16.18	24.4	14.62	53.06	41.45	39.64	0.97	9.05	14.76	48.96	44.41	36.1	25.99	35.72	32.2	51.83	45.03	41.4	50.61	29.9	20.07	37.41	30.19	30.01	--	--	--	--	--	--	--	--	--	--	--	--	--	--	--	--	--	--	--
Cluster-11506.103416	15.54	11.02	9.35	49.97	25.01	38.04	29.41	3.11	8.25	2.3	1.94	1.19	1.94	3.63	3.18	13.97	15.46	19.93	71.3	64.72	65.69	11.35	10.42	9.57	9.58	4.27	4.87	1.13	0.65	0.9	--	--	--	--	--	663681403	HG975522.1	67	2.93531e-24	Solanum lycopersicum chromosome ch10, complete genome	--	--	--	--	--	--	--	--	--
Cluster-11506.103428	44.73	44.52	43.1	38.86	43	39.18	55.77	59.04	48.37	51.19	49.42	51.73	48.62	50.6	55.54	47.01	44.39	48.69	44.38	45.35	42.85	56.31	61.28	56.75	57.36	48.71	38.7	55.37	44.51	45.3	698476869	XP_009785705.1	749	3.1e-77	PREDICTED: 54S ribosomal protein L27, mitochondrial-like isoform X1 [Nicotiana sylvestris]	565380519	XM_006356584.1	507	0	PREDICTED: Solanum tuberosum probable 39S ribosomal protein L27, mitochondrial-like (LOC102591378), mRNA	K02899	RP-L27, MRPL27, rpmA	large subunit ribosomal protein L27	http://www.genome.jp/dbget-bin/www_bget?ko:K02899	A7N0G1	286	2.1e-24	50S ribosomal protein L27 OS=Vibrio campbellii (strain ATCC BAA-1116 / BB120) GN=rpmA PE=3 SV=1	PF01016
Cluster-11506.103438	9.36	12.66	17.81	25.76	53.71	20.89	110.36	143.38	104.98	42.18	51.44	82.2	76.12	69.93	70.86	75.9	123.82	134.26	27.73	22.89	15.14	6.44	6.93	2.88	90.86	14.06	18.48	19.93	26.14	20.48	5163399	AAD40664.1	392	2e-36	4-coumarate:coenzyme A ligase [Solanum tuberosum]	586616620	KF943627.1	168	4.96226e-81	Solanum tuberosum cultivar Shepody 4-coumarate:coenzyme A ligase mRNA, complete cds	K01904	4CL	4-coumarate--CoA ligase	http://www.genome.jp/dbget-bin/www_bget?ko:K01904	P31684	392	2.8e-37	4-coumarate--CoA ligase 1 OS=Solanum tuberosum GN=4CL1 PE=3 SV=1	PF00501
Cluster-11506.103439	16.65	16.25	23.54	20.55	45	20.18	99.31	123.62	102.14	35.57	44.88	74.93	49.45	67.87	46.42	102.75	149.59	133.94	41.27	27.5	26.72	11.06	11.58	12.13	110.67	25.83	21.26	22.28	23.39	20.93	346990426	AEO52694.1	2590	1.7e-290	4-coumarate:CoA ligase [Petunia x hybrida]	698507024	XM_009800561.1	1031	0	PREDICTED: Nicotiana sylvestris 4-coumarate--CoA ligase 1 (LOC104245015), mRNA	K01904	4CL	4-coumarate--CoA ligase	http://www.genome.jp/dbget-bin/www_bget?ko:K01904	O24145	2586	7.1e-291	4-coumarate--CoA ligase 1 OS=Nicotiana tabacum GN=4CL1 PE=2 SV=1	PF00501
Cluster-11506.103444	17.18	16.55	17.35	17.06	17.08	20.34	22.47	26.63	25.77	36.76	32.87	37.92	35.25	36.95	34.17	15.61	16.82	17.59	28.33	22.78	30.67	31.04	32.08	32.82	32.65	27.07	27.2	29.2	35.6	32.46	697105982	XP_009606824.1	2720	2.1e-305	PREDICTED: phosphatidylinositol 3,4,5-trisphosphate 3-phosphatase and dual-specificity protein phosphatase PTEN [Nicotiana tomentosiformis]>gi|697105984|ref|XP_009606825.1| PREDICTED: phosphatidylinositol 3,4,5-trisphosphate 3-phosphatase and dual-specificity protein phosphatase PTEN [Nicotiana tomentosiformis]	698521144	XM_009759085.1	1583	0	PREDICTED: Nicotiana sylvestris phosphatidylinositol 3,4,5-trisphosphate 3-phosphatase and dual-specificity protein phosphatase PTEN-like (LOC104210235), mRNA	K01110	PTEN	phosphatidylinositol-3,4,5-trisphosphate 3-phosphatase and dual-specificity protein phosphatase PTEN	http://www.genome.jp/dbget-bin/www_bget?ko:K01110	P60483	513	2.4e-50	Phosphatidylinositol 3,4,5-trisphosphate 3-phosphatase and dual-specificity protein phosphatase PTEN OS=Canis familiaris GN=PTEN PE=2 SV=1	PF00102//PF00782//PF05706
Cluster-11506.103449	20.27	13.03	16.09	16.57	12.7	12.17	21.41	19.26	20.6	23.37	22.62	29.28	32.16	29.86	29.71	17.76	14.69	14.56	16.69	24.68	17.08	20.61	20.25	18.38	21.24	20.79	17.03	26.95	20.35	25.37	697105982	XP_009606824.1	2720	1.9e-305	PREDICTED: phosphatidylinositol 3,4,5-trisphosphate 3-phosphatase and dual-specificity protein phosphatase PTEN [Nicotiana tomentosiformis]>gi|697105984|ref|XP_009606825.1| PREDICTED: phosphatidylinositol 3,4,5-trisphosphate 3-phosphatase and dual-specificity protein phosphatase PTEN [Nicotiana tomentosiformis]	698521144	XM_009759085.1	1583	0	PREDICTED: Nicotiana sylvestris phosphatidylinositol 3,4,5-trisphosphate 3-phosphatase and dual-specificity protein phosphatase PTEN-like (LOC104210235), mRNA	K01110	PTEN	phosphatidylinositol-3,4,5-trisphosphate 3-phosphatase and dual-specificity protein phosphatase PTEN	http://www.genome.jp/dbget-bin/www_bget?ko:K01110	O08586	513	2.2e-50	Phosphatidylinositol 3,4,5-trisphosphate 3-phosphatase and dual-specificity protein phosphatase PTEN OS=Mus musculus GN=Pten PE=1 SV=1	PF05706//PF00102//PF00782
Cluster-11506.103463	3.93	4.52	2.98	3.86	2.87	1.25	3.99	4.6	2.92	1.66	2.45	1.08	4.43	4.08	5.47	1.06	0.57	0.11	2.99	2.13	3.02	0.76	1.02	0.64	1.58	0.08	1.62	1.81	1.12	1.66	565383314	XP_006357963.1	2751	0	PREDICTED: uncharacterized protein LOC102578142 [Solanum tuberosum]	565383313	XM_006357901.1	1497	0	PREDICTED: Solanum tuberosum uncharacterized LOC102578142 (LOC102578142), mRNA	--	--	--	--	--	--	--	--	--
Cluster-11506.103464	2.92	1.88	2.26	4.41	0.69	3.36	1.12	2.68	2.71	2.13	3.65	2.84	3.2	5.74	3.18	1.79	2.33	1.16	2.96	0.88	1.44	2.51	2.86	2.34	1.44	1.53	1.16	1.64	2.12	1.53	565383314	XP_006357963.1	2901	0	PREDICTED: uncharacterized protein LOC102578142 [Solanum tuberosum]	723715944	XM_004243469.2	1597	0	PREDICTED: Solanum lycopersicum uncharacterized LOC101243727 (LOC101243727), mRNA	--	--	--	--	--	--	--	--	--
Cluster-11506.103469	6.46	7.06	6.49	6.5	7.07	1.58	7.46	6.5	3.94	7.35	7.07	7.85	5.46	4.48	5.43	2.69	0	2.27	4.12	3.89	4.2	1.62	1.89	0.9	0	2.92	3.29	0	1.44	0	565383314	XP_006357963.1	2901	0	PREDICTED: uncharacterized protein LOC102578142 [Solanum tuberosum]	723715944	XM_004243469.2	1603	0	PREDICTED: Solanum lycopersicum uncharacterized LOC101243727 (LOC101243727), mRNA	--	--	--	--	--	--	--	--	--
Cluster-11506.103470	1.46	2.47	2.23	2.76	3.41	4.55	2.87	4.83	7.11	6.07	2.62	2.44	1.77	3.63	2.75	6.53	7.76	4.99	7.56	9.21	6.42	2.12	2.34	3.76	4.04	1.71	0.8	5.9	2.69	5.64	565383314	XP_006357963.1	2901	0	PREDICTED: uncharacterized protein LOC102578142 [Solanum tuberosum]	723715944	XM_004243469.2	1603	0	PREDICTED: Solanum lycopersicum uncharacterized LOC101243727 (LOC101243727), mRNA	--	--	--	--	--	--	--	--	--
Cluster-11506.103472	1.65	2.03	1.86	2.86	2.43	3.67	1.57	0.5	1.99	3.05	2.57	3.94	1.09	1.71	1.38	0	0	0.2	0.75	0.24	2.77	1.4	1.86	0.36	0.06	0.65	1.19	0.72	1.71	1.24	565383314	XP_006357963.1	2629	7.7e-295	PREDICTED: uncharacterized protein LOC102578142 [Solanum tuberosum]	565383313	XM_006357901.1	1434	0	PREDICTED: Solanum tuberosum uncharacterized LOC102578142 (LOC102578142), mRNA	--	--	--	--	--	--	--	--	--
Cluster-11506.103485	11.59	10.07	11.18	15.78	17.88	14.41	21.69	18.88	18.76	15.91	15.26	18.48	26.52	24.92	23.08	18.55	18.66	16.09	16.56	15.18	17.43	24.39	26.79	26.26	41.23	23.34	19.45	25.24	22.17	23.51	82623399	ABB87114.1	562	2.1e-55	cytochrome c oxidase family protein-like [Solanum tuberosum]	723709218	XM_004241662.2	483	0	PREDICTED: Solanum lycopersicum putative cytochrome c oxidase subunit 5b-like (LOC101267245), mRNA	K02265	COX5B	cytochrome c oxidase subunit 5b	http://www.genome.jp/dbget-bin/www_bget?ko:K02265	Q9LW15	413	5.6e-39	Cytochrome c oxidase subunit 5b-1, mitochondrial OS=Arabidopsis thaliana GN=COX5B-1 PE=2 SV=1	PF01215
Cluster-11506.103491	26.9	42.39	35.49	17.01	18.69	34.31	2.76	4.28	5.99	2.75	1.06	2.51	1.1	0.76	1.19	51.66	51.28	45.71	10.67	12.58	13.25	4.29	4.9	4.67	5.16	7.39	7.68	6.71	9.13	7.73	698514951	XP_009802347.1	1631	2.4e-179	PREDICTED: GDSL esterase/lipase At1g71691-like [Nicotiana sylvestris]	697154480	XM_009633184.1	675	0	PREDICTED: Nicotiana tomentosiformis GDSL esterase/lipase At1g71691-like (LOC104121236), mRNA	--	--	--	--	Q9SF78	1068	6.5e-115	GDSL esterase/lipase At1g71691 OS=Arabidopsis thaliana GN=At1g71691 PE=2 SV=1	PF00657
Cluster-11506.103493	2.31	2.28	1.85	1.1	3.27	1.09	3.55	2.15	1.82	3.69	3.62	3.75	0.79	1.81	2.01	6.62	6.08	5.37	1.57	1.32	1.03	2.89	2.54	2.52	5.45	2.66	2.35	0.74	1.53	1.91	565381622	XP_006357164.1	3045	0	PREDICTED: probable methyltransferase PMT9-like isoform X1 [Solanum tuberosum]>gi|565381624|ref|XP_006357165.1| PREDICTED: probable methyltransferase PMT9-like isoform X2 [Solanum tuberosum]	723676732	XM_004233269.2	1638	0	PREDICTED: Solanum lycopersicum probable methyltransferase PMT9 (LOC101254967), transcript variant X1, mRNA	--	--	--	--	Q8VZV7	2316	2.4e-259	Probable methyltransferase PMT9 OS=Arabidopsis thaliana GN=At5g14430 PE=2 SV=1	PF03141//PF08241
Cluster-11506.103494	7.16	7.3	7.86	6.55	5.71	5.18	7.79	4.41	6.84	8.53	6.31	7.34	6.46	7.32	7.62	11.77	12.19	14.98	4.39	5.39	5.3	3.92	5.02	4.91	13.19	4.17	4.47	5.71	5.91	5.1	565381622	XP_006357164.1	3045	0	PREDICTED: probable methyltransferase PMT9-like isoform X1 [Solanum tuberosum]>gi|565381624|ref|XP_006357165.1| PREDICTED: probable methyltransferase PMT9-like isoform X2 [Solanum tuberosum]	565381623	XM_006357103.1	1569	0	PREDICTED: Solanum tuberosum probable methyltransferase PMT9-like (LOC102593832), transcript variant X2, mRNA	--	--	--	--	Q8VZV7	2316	2.3e-259	Probable methyltransferase PMT9 OS=Arabidopsis thaliana GN=At5g14430 PE=2 SV=1	PF03141//PF08241
Cluster-11506.103498	4.39	4.66	4.61	13.37	13.82	11.3	2.36	3.67	3.77	3.84	3.8	4.15	4.89	4.35	6.4	14.19	13.89	14.84	4.7	3.59	5.12	3.21	3.82	4.71	3.2	7.67	5.93	4.52	3.03	3.46	697182066	XP_009600034.1	148	2.2e-07	PREDICTED: leucine-rich repeat extensin-like protein 3 [Nicotiana tomentosiformis]	565382131	XM_006357341.1	197	2.35066e-96	PREDICTED: Solanum tuberosum extensin-like (LOC102594697), mRNA	--	--	--	--	--	--	--	--	--
Cluster-11506.103501	15.8	14.84	19.87	16.48	6.42	8.63	51.93	65.73	72.76	32.27	32.36	24.03	21.26	14.82	15.11	2.88	2.52	2.25	28.33	20.76	20.96	18.49	18.83	19.4	41.02	10.76	9.59	12.79	15.52	13.62	697107610	XP_009607642.1	1830	1.6e-202	PREDICTED: uncharacterized transporter C5D6.04 [Nicotiana tomentosiformis]>gi|697107612|ref|XP_009607643.1| PREDICTED: uncharacterized transporter C5D6.04 [Nicotiana tomentosiformis]	698525076	XM_009761048.1	892	0	PREDICTED: Nicotiana sylvestris uncharacterized transporter C5D6.04-like (LOC104211907), transcript variant X2, mRNA	--	--	--	--	--	--	--	--	PF03547
Cluster-11506.103525	2.84	3.24	5.17	4.18	6.86	4.5	31.7	6.26	12.95	16.7	26.54	27.38	7.18	6.53	14.31	35.23	50.35	63.67	4.94	4.09	3.3	10.88	9.93	9.68	22.48	21.48	21.92	10.46	14.98	14.59	460367626	XP_004229673.1	1993	3.3e-221	PREDICTED: serine carboxypeptidase-like 40 [Solanum lycopersicum]	697167855	XM_009594499.1	918	0	PREDICTED: Nicotiana tomentosiformis serine carboxypeptidase-like 40 (LOC104089573), mRNA	K16297	SCPL-II	serine carboxypeptidase-like clade II	http://www.genome.jp/dbget-bin/www_bget?ko:K16297	Q0WRX3	1422	7.6e-156	Serine carboxypeptidase-like 40 OS=Arabidopsis thaliana GN=SCPL40 PE=2 SV=2	PF00450//PF03587
Cluster-11506.103531	32.79	31.02	33.45	35.68	38.26	36.77	21	17.19	19.99	22.77	19.43	11.37	24.65	22.98	19.32	15.83	12.9	12.48	44.81	41.73	44.79	36.54	35.31	34.37	22.9	13.85	11.82	18.61	17.27	17.83	697159967	XP_009588756.1	1806	1e-199	PREDICTED: F-box protein SKP2A-like isoform X1 [Nicotiana tomentosiformis]	565379845	XM_006356267.1	797	0	PREDICTED: Solanum tuberosum F-box protein SKP2A-like (LOC102579014), mRNA	K03875	SKP2, FBXL1	F-box and leucine-rich repeat protein 1 (S-phase kinase-associated protein 2)	http://www.genome.jp/dbget-bin/www_bget?ko:K03875	Q9LPL4	1394	8.5e-153	F-box protein SKP2A OS=Arabidopsis thaliana GN=SKP2A PE=1 SV=1	PF12937//PF00560//PF13855//PF13516//PF00646
Cluster-11506.103552	43.65	44.38	42.19	48.76	51.12	44.94	66.79	53.78	52.93	69.53	85.47	90.6	117.23	116.43	108.7	48.09	42.77	43.18	49.43	49.98	42.81	60.63	61.24	68.34	56.71	67.14	64.72	65.33	55.82	61.66	565368155	XP_006350718.1	1570	2.4e-172	PREDICTED: probable hydroxyacylglutathione hydrolase 2, chloroplast-like isoform X1 [Solanum tuberosum]	565368154	XM_006350656.1	914	0	PREDICTED: Solanum tuberosum probable hydroxyacylglutathione hydrolase 2, chloroplast-like (LOC102604751), transcript variant X1, mRNA	K01069	E3.1.2.6, gloB	hydroxyacylglutathione hydrolase	http://www.genome.jp/dbget-bin/www_bget?ko:K01069	Q8LDW8	1219	1.7e-132	Probable hydroxyacylglutathione hydrolase 2, chloroplast OS=Arabidopsis thaliana GN=GLX2-4 PE=2 SV=1	PF00641
Cluster-11506.103589	0	1.73	3.88	2.79	3	3.48	1.16	4.78	5.48	3.37	7.27	7.29	5.98	4.2	7.42	0.41	0	0	0	3.31	0	1.39	1.41	1.56	1.17	0	0	1.71	1.39	0.9	565354911	XP_006344351.1	236	3.9e-18	PREDICTED: uncharacterized protein LOC102596179 [Solanum tuberosum]	--	--	--	--	--	--	--	--	--	--	--	--	--	PF05550
Cluster-11506.103598	42.85	18.66	17.3	35.3	27.32	19.32	24.44	15.36	17.83	18.12	36.93	49.12	23.03	24.39	19.35	42.99	85.49	27.86	45.24	25.69	48.36	17.37	33.71	16.79	39.58	54.21	28.05	72.46	34.3	57.33	697148182	XP_009628267.1	1079	1.3e-115	PREDICTED: probable protein phosphatase 2C 60 [Nicotiana tomentosiformis]	723666420	XM_004231008.2	604	0	PREDICTED: Solanum lycopersicum probable protein phosphatase 2C 46 (LOC101245104), mRNA	K01102	PDP	pyruvate dehydrogenase phosphatase	http://www.genome.jp/dbget-bin/www_bget?ko:K01102	Q5Z8P0	889	1.9e-94	Probable protein phosphatase 2C 60 OS=Oryza sativa subsp. japonica GN=Os06g0717800 PE=2 SV=1	PF00481//PF04799
Cluster-11506.103599	16.73	13.04	11.29	11.33	17.6	12.45	15.9	10.34	11.13	11.81	12.67	12.32	17.37	18.75	14.11	12.33	15.68	18.7	15.69	16.53	14.96	6.47	7.27	7.23	18.53	11.05	9.83	14.99	13.16	12.17	565404928	XP_006367872.1	386	3.1e-35	PREDICTED: probable protein phosphatase 2C 64-like [Solanum tuberosum]	663673439	HG975440.1	339	1.46407e-175	Solanum pennellii chromosome ch01, complete genome	K01102	PDP	pyruvate dehydrogenase phosphatase	http://www.genome.jp/dbget-bin/www_bget?ko:K01102	Q9FKX4	309	3.7e-27	Probable protein phosphatase 2C 79 OS=Arabidopsis thaliana GN=At5g66080 PE=2 SV=1	--
Cluster-11506.103601	18.84	20.9	17.99	19.75	17.32	14.29	34.73	31.64	28.21	46.48	43.48	45.58	31.25	31.91	39.39	32.8	33.86	34.84	22.09	19.69	22.63	30.93	32.05	30.01	37.29	38.13	38.78	38.28	40.73	43.48	565390333	XP_006360895.1	1539	9.1e-169	PREDICTED: probable protein phosphatase 2C 60-like isoform X1 [Solanum tuberosum]>gi|565390335|ref|XP_006360896.1| PREDICTED: probable protein phosphatase 2C 60-like isoform X2 [Solanum tuberosum]	565390332	XM_006360833.1	854	0	PREDICTED: Solanum tuberosum probable protein phosphatase 2C 60-like (LOC102589830), transcript variant X1, mRNA	K01102	PDP	pyruvate dehydrogenase phosphatase	http://www.genome.jp/dbget-bin/www_bget?ko:K01102	Q5Z8P0	1322	1.9e-144	Probable protein phosphatase 2C 60 OS=Oryza sativa subsp. japonica GN=Os06g0717800 PE=2 SV=1	PF00481
Cluster-11506.103603	13.62	15.88	11.39	13.05	11.67	6.52	20.86	22.77	22.26	27.16	26.16	26.81	19.21	25.15	23.39	19	21.95	17.99	9.55	13.61	12.06	13.89	11.16	14.09	20.25	24.17	18.06	27.7	16.87	24.1	460406383	XP_004248644.1	322	5.3e-28	PREDICTED: probable protein phosphatase 2C 60 isoform X1 [Solanum lycopersicum]>gi|723736047|ref|XP_010327397.1| PREDICTED: probable protein phosphatase 2C 60 isoform X1 [Solanum lycopersicum]	565390334	XM_006360834.1	288	2.09866e-147	PREDICTED: Solanum tuberosum probable protein phosphatase 2C 60-like (LOC102589830), transcript variant X2, mRNA	K01102	PDP	pyruvate dehydrogenase phosphatase	http://www.genome.jp/dbget-bin/www_bget?ko:K01102	Q5Z8P0	282	3.2e-24	Probable protein phosphatase 2C 60 OS=Oryza sativa subsp. japonica GN=Os06g0717800 PE=2 SV=1	--
Cluster-11506.103610	13.78	25.53	30.1	249.26	87.03	140.65	304.09	221.61	199.79	153.94	94	35.15	0	15.24	34.09	0.5	0.16	1.64	529.81	598.06	555.22	659.24	677.97	695.08	180.69	202	168.72	83.93	67.95	67.2	723731869	XP_004247564.2	904	3.5e-95	PREDICTED: late embryogenesis abundant protein D-34-like isoform X1 [Solanum lycopersicum]	698575486	XM_009777651.1	493	0	PREDICTED: Nicotiana sylvestris late embryogenesis abundant protein D-34-like (LOC104225790), mRNA	--	--	--	--	P09444	750	3.5e-78	Late embryogenesis abundant protein D-34 OS=Gossypium hirsutum PE=4 SV=1	--
Cluster-11506.103625	8.14	7.49	10.27	16.5	14.84	13.97	0.41	8.92	13.71	22.72	26.29	28.99	5.3	9.96	2.1	0	0.62	0.54	12.43	2.38	13.95	17.09	3.97	0	0	0	5.14	7.62	2.06	8.74	460415992	XP_004253337.1	1676	1.3e-184	PREDICTED: pectinesterase 31 [Solanum lycopersicum]	565346428	XM_006340196.1	836	0	PREDICTED: Solanum tuberosum pectinesterase 31-like (LOC102584217), mRNA	K01051	E3.1.1.11	pectinesterase	http://www.genome.jp/dbget-bin/www_bget?ko:K01051	Q9LVQ0	1430	6.3e-157	Pectinesterase 31 OS=Arabidopsis thaliana GN=PME31 PE=1 SV=1	PF01095
Cluster-11506.103628	0.67	0.55	0.7	1.21	1.17	1.34	1.76	1	1.57	4.11	4.09	2.04	2.92	2.3	2.21	0.52	1.18	1.22	1.03	1.38	0	6.19	6.06	4.83	0.42	2.13	1.96	0.47	0.34	0.85	698486816	XP_009790112.1	371	4e-33	PREDICTED: aldehyde dehydrogenase [Nicotiana sylvestris]	663673444	HG975445.1	344	5.8495e-178	Solanum pennellii chromosome ch06, complete genome	K00128	E1.2.1.3	aldehyde dehydrogenase (NAD+)	http://www.genome.jp/dbget-bin/www_bget?ko:K00128	Q8VXQ2	302	5.6e-26	Aldehyde dehydrogenase OS=Craterostigma plantagineum GN=ALDH PE=1 SV=1	PF00171
Cluster-11506.103631	44.05	36.85	28.38	22.36	35.14	32.9	5.69	4.38	3.26	0.94	1.04	1.57	1.17	2.12	2.08	33.12	27.74	26.9	12.04	11.23	13.21	0.96	2.66	1.44	0.45	1.96	1.05	2.91	1.69	1.96	697117451	XP_009612663.1	264	3.1e-21	PREDICTED: uncharacterized protein LOC104105934 [Nicotiana tomentosiformis]>gi|698494519|ref|XP_009793453.1| PREDICTED: uncharacterized protein LOC104240321 [Nicotiana sylvestris]	764617911	XM_011469889.1	58	1.6755e-19	PREDICTED: Fragaria vesca subsp. vesca uncharacterized LOC101306369 (LOC101306369), mRNA	--	--	--	--	--	--	--	--	--
Cluster-11506.103632	14.98	22.75	23.6	35.08	23.66	61.66	42.8	24.94	30.09	28.74	23.04	24.59	37.91	40.76	33.24	8.47	4.96	5.21	101.55	130.15	99.83	35.02	34.69	33.7	38.47	21.01	15.36	18.69	14.2	11.46	--	--	--	--	--	407948003	JX838876.1	67	2.1748e-24	Solanum tuberosum beta-1,3-glucanase 24 (B13G_24) mRNA, complete cds	--	--	--	--	--	--	--	--	--
Cluster-11506.103638	31.8	42.07	42.02	65.31	43.21	119.38	76.29	40.13	56.04	45.82	56.47	59.67	69.82	105.21	84.11	24.3	19.82	23.28	208.26	152.97	167.3	72.77	72.97	60.57	98.16	40.83	53.02	35.29	48.01	38.79	697176443	XP_009597179.1	348	3.2e-31	PREDICTED: PLASMODESMATA CALLOSE-BINDING PROTEIN 3-like [Nicotiana tomentosiformis]	697176442	XM_009598884.1	164	1.06449e-78	PREDICTED: Nicotiana tomentosiformis PLASMODESMATA CALLOSE-BINDING PROTEIN 3-like (LOC104093167), mRNA	--	--	--	--	Q9FZ86	258	1.2e-21	PLASMODESMATA CALLOSE-BINDING PROTEIN 3 OS=Arabidopsis thaliana GN=PDCB3 PE=1 SV=1	--
Cluster-11506.103639	3.86	6.25	6.4	12.81	19.4	8.62	17.76	16.03	13.75	43.74	48.71	31.48	1.19	0.51	1.84	7.04	7.08	4.11	2.36	3.98	2.16	3.87	2.28	3.39	3.88	5.8	4	3.4	4.22	4.59	698431032	XP_009793899.1	145	9.7e-08	PREDICTED: PLASMODESMATA CALLOSE-BINDING PROTEIN 3-like [Nicotiana sylvestris]	--	--	--	--	--	--	--	--	--	--	--	--	--	PF00242
Cluster-11506.103640	16.65	17.85	18.09	11.07	15.31	11.33	5.57	6.91	6.98	13.86	12.06	15.07	4.37	5.36	3.56	40.43	46.5	47.28	17.95	21.74	15.88	13.33	13.54	15.9	28.1	25.93	21.58	42.79	39.09	35.79	698431032	XP_009793899.1	145	1.6e-07	PREDICTED: PLASMODESMATA CALLOSE-BINDING PROTEIN 3-like [Nicotiana sylvestris]	663673439	HG975440.1	64	6.13895e-23	Solanum pennellii chromosome ch01, complete genome	--	--	--	--	--	--	--	--	PF00242
Cluster-11506.103641	18.79	19.66	19.81	17.21	24.31	14.92	26.06	16.29	18.53	42.57	37.22	35.66	7.92	9.93	12.1	40.47	47.82	51.01	13.19	12.17	10.12	15.37	12.64	13.43	21.61	20.23	22.68	29.82	36.4	37.24	698512358	XP_009801198.1	451	9.1e-43	PREDICTED: PLASMODESMATA CALLOSE-BINDING PROTEIN 3-like [Nicotiana sylvestris]	698512357	XM_009802896.1	261	3.3873e-132	PREDICTED: Nicotiana sylvestris PLASMODESMATA CALLOSE-BINDING PROTEIN 3-like (LOC104246975), mRNA	--	--	--	--	Q9FZ86	305	1.1e-26	PLASMODESMATA CALLOSE-BINDING PROTEIN 3 OS=Arabidopsis thaliana GN=PDCB3 PE=1 SV=1	PF02166
Cluster-11506.103644	13.8	13.33	14.2	12.66	27.96	19.36	3.4	1.79	2.93	4.03	3.33	2.3	2.1	4.96	3.08	22.37	29.94	33.76	13.72	11.13	13.59	4.21	6.09	3.95	3.3	2.57	3.6	2.3	3	4.57	565363866	XP_006348650.1	552	1.2e-54	PREDICTED: uncharacterized protein LOC102583967 [Solanum tuberosum]	723698402	XM_004238973.2	354	0	PREDICTED: Solanum lycopersicum uncharacterized LOC101259744 (LOC101259744), mRNA	--	--	--	--	Q8LJW3	436	4.7e-42	ACT domain-containing protein ACR4 OS=Arabidopsis thaliana GN=ACR4 PE=2 SV=1	PF13291//PF01842//PF01940
Cluster-11506.103648	20.65	17.13	17.13	18.59	30.88	22.19	2.49	3.84	4.64	4.25	3.27	2.6	2.8	4.31	3.48	36.4	34.91	32.66	17.83	21.63	17.52	6.26	6.94	6.44	5.13	4.63	4.64	5.09	4.4	3.83	698471334	XP_009784019.1	1376	6.5e-150	PREDICTED: uncharacterized protein LOC104232494 [Nicotiana sylvestris]	565363865	XM_006348588.1	676	0	PREDICTED: Solanum tuberosum uncharacterized LOC102583967 (LOC102583967), mRNA	--	--	--	--	Q8LJW3	1075	7.3e-116	ACT domain-containing protein ACR4 OS=Arabidopsis thaliana GN=ACR4 PE=2 SV=1	PF01842//PF16944//PF13291
Cluster-11506.103652	3.07	4.6	5.16	4.9	5.32	5.52	3.05	5.59	4.43	9.23	7.64	7.74	11.54	7.38	9.71	10.74	10.58	12.15	4.73	5.53	3.87	5.36	5.85	5.06	8.04	5.52	4.28	6.7	5.71	5.17	698468292	XP_009783320.1	2615	3.4e-293	PREDICTED: probable LRR receptor-like serine/threonine-protein kinase At1g06840 isoform X1 [Nicotiana sylvestris]	565388440	XM_006359924.1	1430	0	PREDICTED: Solanum tuberosum probable LRR receptor-like serine/threonine-protein kinase At1g06840-like (LOC102590590), transcript variant X3, mRNA	--	--	--	--	C0LGD7	1609	2.1e-177	Probable LRR receptor-like serine/threonine-protein kinase At1g06840 OS=Arabidopsis thaliana GN=At1g06840 PE=2 SV=2	PF07714//PF12937//PF00069//PF01445
Cluster-11506.103655	5.19	7.19	5.79	8.08	8.41	6.28	4.18	11.98	8.34	16.33	14.15	15.22	23.18	16.6	16.25	17.11	16.3	13.89	9.41	2.07	3.53	5.71	6.68	3.75	11.28	4.12	7.8	4.66	7.45	6.83	697134680	XP_009621388.1	569	1.1e-56	PREDICTED: probable LRR receptor-like serine/threonine-protein kinase At1g06840 isoform X2 [Nicotiana tomentosiformis]	697134679	XM_009623093.1	443	0	PREDICTED: Nicotiana tomentosiformis probable LRR receptor-like serine/threonine-protein kinase At1g06840 (LOC104113020), transcript variant X4, mRNA	--	--	--	--	C0LGD7	441	1e-42	Probable LRR receptor-like serine/threonine-protein kinase At1g06840 OS=Arabidopsis thaliana GN=At1g06840 PE=2 SV=2	PF00560//PF13855
Cluster-11506.103659	3.35	8.17	5.73	6.03	5.92	7.94	2.42	6.31	5.45	14.78	11.62	12.52	13.21	11.3	14.99	12.62	15.77	10.73	2.34	3.42	1.36	4.24	4.05	3.97	8.38	3.91	5.64	4.24	6.92	5.54	698468292	XP_009783320.1	546	4.2e-54	PREDICTED: probable LRR receptor-like serine/threonine-protein kinase At1g06840 isoform X1 [Nicotiana sylvestris]	697134673	XM_009623090.1	288	1.52877e-147	PREDICTED: Nicotiana tomentosiformis probable LRR receptor-like serine/threonine-protein kinase At1g06840 (LOC104113020), transcript variant X1, mRNA	--	--	--	--	C0LGU1	305	5.2e-27	Probable LRR receptor-like serine/threonine-protein kinase At5g37450 OS=Arabidopsis thaliana GN=At5g37450 PE=2 SV=1	--
Cluster-11506.103663	0.99	1.79	1.57	1.9	1.87	1.15	0.94	3.29	2.37	3.08	4.24	3.16	6.56	5.07	5.11	5.48	4.77	3.56	0.95	0.86	1.05	1.2	1.37	0.85	4.35	2.22	1.44	1.49	1.87	1.62	698468310	XP_009783324.1	1847	4e-204	PREDICTED: probable LRR receptor-like serine/threonine-protein kinase At1g06840 isoform X3 [Nicotiana sylvestris]	697134679	XM_009623093.1	901	0	PREDICTED: Nicotiana tomentosiformis probable LRR receptor-like serine/threonine-protein kinase At1g06840 (LOC104113020), transcript variant X4, mRNA	--	--	--	--	C0LGD7	1038	3.6e-111	Probable LRR receptor-like serine/threonine-protein kinase At1g06840 OS=Arabidopsis thaliana GN=At1g06840 PE=2 SV=2	PF13855//PF07714//PF12937//PF00069//PF01445//PF00560
Cluster-11506.103685	1.92	2.05	0.53	3.59	2.59	3	1.54	4.66	1.9	1.55	2.1	2.19	4.46	2.3	3.68	4.22	4.66	6.23	5.19	3.27	3.41	2.26	2.32	4.82	3.68	1.72	2.42	1.39	1.88	1.2	460390004	XP_004240634.1	2399	4.2e-268	PREDICTED: pentatricopeptide repeat-containing protein At1g13040, mitochondrial [Solanum lycopersicum]>gi|723704161|ref|XP_010321814.1| PREDICTED: pentatricopeptide repeat-containing protein At1g13040, mitochondrial [Solanum lycopersicum]>gi|723704163|ref|XP_010321815.1| PREDICTED: pentatricopeptide repeat-containing protein At1g13040, mitochondrial [Solanum lycopersicum]>gi|723704166|ref|XP_0103…	663673444	HG975445.1	1178	0	Solanum pennellii chromosome ch06, complete genome	--	--	--	--	Q9SAD9	1562	6.7e-172	Pentatricopeptide repeat-containing protein At1g13040, mitochondrial OS=Arabidopsis thaliana GN=At1g13040 PE=2 SV=1	--
Cluster-11506.103694	62.05	29.86	61.24	26.7	57.75	24.56	10.51	9.52	10.19	12.41	10.76	12.76	29.58	25.26	21.11	317.43	284.69	257.49	21.35	16.43	14.64	7.37	8.56	8.73	43.77	20.81	17.15	24.23	24.62	22.37	698496158	XP_009794146.1	998	3.6e-106	PREDICTED: nectarin-1-like [Nicotiana sylvestris]	565385219	XM_006358449.1	512	0	PREDICTED: Solanum tuberosum nectarin-1-like (LOC102602313), mRNA	--	--	--	--	Q94EG3	779	1.2e-81	Nectarin-1 OS=Nicotiana langsdorffii x Nicotiana sanderae GN=NECI PE=1 SV=1	PF00190
Cluster-11506.103697	25.16	34.47	32.52	100.39	48.84	81.78	110.32	91.23	81.54	56.12	36.43	18.21	0	10.33	19.02	3.86	1.5	1.95	195.22	210.78	187.97	150.39	149.73	157.42	72.56	70.28	67.65	44.64	31.26	32.85	460367632	XP_004229676.1	786	1.7e-81	PREDICTED: lactoylglutathione lyase [Solanum lycopersicum]	697186696	XM_009604091.1	319	2.61526e-164	PREDICTED: Nicotiana tomentosiformis lactoylglutathione lyase (LOC104097523), mRNA	--	--	--	--	Q9CPU0	141	1.5e-07	Lactoylglutathione lyase OS=Mus musculus GN=Glo1 PE=1 SV=3	--
Cluster-11506.103724	5.33	9.63	10.32	19.46	16.04	14.79	8.2	11.16	10.4	13.11	10.55	6.77	5.35	4.15	8.68	11.29	10.97	13.45	25.19	29.44	21.64	12.93	17.54	17.99	10.29	6.08	3.57	3.56	3.33	4.13	--	--	--	--	--	--	--	--	--	--	--	--	--	--	--	--	--	--	--
Cluster-11506.103742	4.83	6.74	6.64	2.29	1.78	3.21	4.15	4.25	4.83	2.95	3.42	2.03	1.59	1.95	1.03	6.54	6.3	5.92	5.26	3.48	5.86	2.92	2.88	3.17	6.39	2.54	3.78	3.26	4.64	4.87	565393295	XP_006362316.1	4670	0	PREDICTED: uncharacterized protein LOC102579382 [Solanum tuberosum]	565393294	XM_006362254.1	2378	0	PREDICTED: Solanum tuberosum uncharacterized LOC102579382 (LOC102579382), mRNA	--	--	--	--	Q6PDQ2	163	2.5e-09	Chromodomain-helicase-DNA-binding protein 4 OS=Mus musculus GN=Chd4 PE=1 SV=1	PF08273//PF12125//PF00628
Cluster-11506.103754	11.2	10.21	13.57	10.07	7.4	7.09	11.62	4.4	5.62	5.27	6.68	5.03	6.04	8.38	5.27	4.36	4.37	3.72	10.7	8.01	11.61	5.93	5.38	6.19	8.1	3.71	2.29	4.64	6.04	4.8	697174922	XP_009596395.1	1052	1.5e-112	PREDICTED: MATE efflux family protein 1-like isoform X2 [Nicotiana tomentosiformis]	697174921	XM_009598100.1	612	0	PREDICTED: Nicotiana tomentosiformis MATE efflux family protein 1-like (LOC104092489), transcript variant X2, mRNA	--	--	--	--	Q9SYD6	701	1.1e-72	MATE efflux family protein 1 OS=Arabidopsis thaliana GN=MATE PE=2 SV=2	PF12822//PF01554
Cluster-11506.103761	15.05	14.77	16.05	11.05	13.65	11.55	22.15	21.99	21.71	8.23	8.51	9.73	10.76	10.03	6.66	24.13	28.57	36.16	22.1	23.44	21.06	17.99	15.36	15.03	27.99	20.35	16.06	29.53	30.1	31.98	565385393	XP_006358591.1	1076	4.3e-115	PREDICTED: dnaJ homolog subfamily C member 2-like [Solanum tuberosum]	698563784	XM_009774499.1	471	0	PREDICTED: Nicotiana sylvestris dnaJ homolog subfamily C member 2 (LOC104223130), mRNA	--	--	--	--	Q6NWJ4	218	1.9e-16	DnaJ homolog subfamily C member 2 OS=Danio rerio GN=dnajc2 PE=2 SV=1	--
Cluster-11506.103767	63.05	53.37	63.98	56.31	55.67	52.9	55.98	66.64	54.89	77.63	81.5	73.56	58.34	72.12	82.62	55.63	44.75	38.71	58.34	59.51	54.35	86.22	79.97	83.3	81.87	66.9	55.49	72.34	47.84	52.46	848853161	XP_012842392.1	564	7.2e-56	PREDICTED: ankyrin repeat-containing protein P16F5.05c [Erythranthe guttatus]>gi|604347195|gb|EYU45455.1| hypothetical protein MIMGU_mgv1a015521mg [Erythranthe guttata]	565377062	XM_006354947.1	433	0	PREDICTED: Solanum tuberosum GA-binding protein subunit beta-2-like (LOC102589142), mRNA	--	--	--	--	Q8C8R3	198	2.8e-14	Ankyrin-2 OS=Mus musculus GN=Ank2 PE=1 SV=2	PF13606//PF00023
Cluster-11506.103770	3.96	3.09	3.73	3.21	4.29	2.79	2.11	1.03	1.51	2.24	2.5	2.77	3.91	5.17	5.08	9.68	8.91	9.58	3.19	2.76	3.23	1.52	2.7	2.29	8.17	2.51	2.16	2.73	3.22	3.04	565371571	XP_006352376.1	431	3e-40	PREDICTED: protein rtoA-like [Solanum tuberosum]	663673456	HG975450.1	166	3.46799e-79	Solanum pennellii chromosome ch11, complete genome	--	--	--	--	--	--	--	--	--
Cluster-11506.103775	14.4	29.46	28.33	36.59	38.49	25.64	8.77	28.32	33.55	17.56	9.6	12.73	18.97	14.52	15.5	51.35	56.35	72.63	35.24	26.55	29.9	24.86	34.93	23.96	20.35	28.56	27.73	20.22	25.11	21.27	697172930	XP_009595400.1	479	3.8e-46	PREDICTED: probable calcium-binding protein CML36 [Nicotiana tomentosiformis]	723738260	XM_004249201.2	106	3.65045e-46	PREDICTED: Solanum lycopersicum probable calcium-binding protein CML36 (LOC101250262), mRNA	K13448	CML	calcium-binding protein CML	http://www.genome.jp/dbget-bin/www_bget?ko:K13448	P30188	292	2.6e-25	Probable calcium-binding protein CML35 OS=Arabidopsis thaliana GN=CML35 PE=2 SV=2	PF00036//PF13833//PF13499//PF13202//PF12763//PF13405
Cluster-11506.103800	10.06	10.63	9.28	3.25	2.77	1.93	4.78	7.54	4.87	1.58	3.97	2.99	5.12	7.07	4.97	10.89	9.57	10.83	9.22	8.72	7.58	7.99	7.93	9.9	11.48	8.25	7.4	7.93	8.45	6.49	565351042	XP_006342469.1	281	3.1e-23	PREDICTED: putative RNA methyltransferase At5g10620-like isoform X2 [Solanum tuberosum]	698555738	XM_009772275.1	230	3.82365e-115	PREDICTED: Nicotiana sylvestris putative RNA methyltransferase At5g10620 (LOC104221252), transcript variant X2, mRNA	K00783	rlmH	23S rRNA (pseudouridine1915-N3)-methyltransferase	http://www.genome.jp/dbget-bin/www_bget?ko:K00783	Q9LXB4	240	2.5e-19	Putative RNA methyltransferase At5g10620 OS=Arabidopsis thaliana GN=At5g10620 PE=3 SV=1	--
Cluster-11506.103817	7.04	5.36	6.84	5.2	6.07	6.25	5.57	6.73	5.34	5.11	4.22	4.28	3.26	2.29	2.89	9.39	9.49	10.92	5.91	7.25	5.61	3.12	3.44	4.78	3.84	3.77	2.91	4.39	3.15	3.07	565386418	XP_006359013.1	1247	5.7e-135	PREDICTED: sphinganine C(4)-monooxygenase 1-like [Solanum tuberosum]	565386417	XM_006358951.1	932	0	PREDICTED: Solanum tuberosum sphinganine C(4)-monooxygenase 1-like (LOC102602428), mRNA	K04713	SUR2	sphinganine C4-monooxygenase	http://www.genome.jp/dbget-bin/www_bget?ko:K04713	Q8VYI1	925	1.7e-98	Sphinganine C(4)-monooxygenase 1 OS=Arabidopsis thaliana GN=SBH1 PE=1 SV=1	PF04116
Cluster-11506.103835	22.7	29.37	26.16	21.88	23.15	27.14	23	39.83	26.2	29.25	23.64	30.24	43.87	48.75	29.86	39.46	42.23	44.78	67.48	65.93	62.41	45.71	51.8	51.68	69.29	58.34	41.02	58.02	57.01	53.98	--	--	--	--	--	--	--	--	--	--	--	--	--	--	--	--	--	--	--
Cluster-11506.103836	2.21	1.49	0.61	1.53	2.31	1.26	1.51	5.51	4.45	1.79	2.16	1.8	3.1	2.91	1.93	0.1	0	0	0	0	0.09	0	0	0	0	0	0	0	0.42	0	--	--	--	--	--	667751905	KJ865410.1	467	0	Capsicum annuum cultivar Jeju mitochondrion, complete genome	--	--	--	--	--	--	--	--	PF13639//PF17123
Cluster-11506.103837	164.76	132.97	163.98	170.11	156.11	188.49	230.27	325.47	241.6	159.03	179.58	168.68	288.4	252.99	224.33	319.97	260.53	284.07	307.24	345.02	396.55	356.66	347.39	288.41	416.98	270.56	268.78	347.75	351.09	362.22	460397273	XP_004244192.1	359	1.4e-32	PREDICTED: uncharacterized protein LOC101244601 [Solanum lycopersicum]	723748453	XR_738715.1	161	4.21187e-77	PREDICTED: Solanum lycopersicum uncharacterized LOC101246026 (LOC101246026), ncRNA	--	--	--	--	--	--	--	--	--
Cluster-11506.103840	34.4	30.06	31.06	23.38	25.97	22	62.89	53.94	51.53	48.26	47.51	61.26	63.38	78.28	59.27	40.05	40.78	41.02	29.56	29.76	26.44	41.99	38.32	39.27	46.73	42.78	37.38	46.6	45.27	46.57	698483028	XP_009788401.1	816	5.2e-85	PREDICTED: uncharacterized protein LOC104236218 [Nicotiana sylvestris]	565353137	XM_006343430.1	438	0	PREDICTED: Solanum tuberosum uncharacterized LOC102587460 (LOC102587460), mRNA	--	--	--	--	--	--	--	--	--
Cluster-11506.103851	1.17	1.45	1.08	1.71	1.5	1.18	6.26	0.5	2.29	2.24	1.62	2.77	2.74	2.26	2.64	4.87	4.69	4.87	4.47	5.09	4.19	4.49	4.48	5.58	7.17	5.57	4.98	6.31	6.84	6.8	698567155	XP_009773694.1	701	2.2e-71	PREDICTED: uncharacterized protein LOC104223871 [Nicotiana sylvestris]>gi|698567159|ref|XP_009773695.1| PREDICTED: uncharacterized protein LOC104223871 [Nicotiana sylvestris]>gi|698567163|ref|XP_009773696.1| PREDICTED: uncharacterized protein LOC104223871 [Nicotiana sylvestris]>gi|698567167|ref|XP_009773697.1| PREDICTED: uncharacterized protein LOC104223871 [Nicotiana sylvestris]>gi|698567171|ref…	698516995	XM_009805084.1	248	1.38418e-124	PREDICTED: Nicotiana sylvestris uncharacterized LOC104248770 (LOC104248770), transcript variant X1, mRNA	--	--	--	--	--	--	--	--	--
Cluster-11506.103854	8.73	5.84	9.64	10.31	9.45	8.52	12.6	8.83	15.77	14.47	14.93	14.85	7	6.71	7.01	47.13	51.18	50.08	27.51	15.49	18.09	43.02	47.75	44.77	15.17	22.84	24.29	28.23	29.26	24.62	--	--	--	--	--	--	--	--	--	--	--	--	--	--	--	--	--	--	--
Cluster-11506.103861	6.39	6.78	6.69	5.51	7.17	4.53	3.01	2.11	2.71	4.55	4.17	5.24	5.45	5.96	6.7	17.42	19.98	26.02	3.63	4.09	5.22	4.63	3.29	3.7	9.08	4.51	4.82	6.75	8.27	8.12	565351444	XP_006342668.1	310	1.9e-26	PREDICTED: plectin-like [Solanum tuberosum]	--	--	--	--	--	--	--	--	--	--	--	--	--	PF09496//PF08170
Cluster-11506.103864	1.55	1.37	1.43	11.49	28.15	13.03	49.75	13.55	20.72	9.52	14.35	12.94	2.54	3.74	4.72	43.74	140.32	106.96	21.26	7.5	4.85	11.69	12.1	11.12	8.26	9.74	8.68	3.14	4.57	3.87	698548564	XP_009768370.1	1799	7.4e-199	PREDICTED: acetyl-CoA-benzylalcohol acetyltransferase-like [Nicotiana sylvestris]	565350950	XR_366932.1	680	0	PREDICTED: Solanum tuberosum pelargonidin 3-O-(6-caffeoylglucoside) 5-O-(6-O-malonylglucoside) 4'''-malonyltransferase-like (LOC102596839), misc_RNA	--	--	--	--	Q94FT4	419	1.1e-39	Salutaridinol 7-O-acetyltransferase OS=Papaver somniferum GN=SALAT PE=1 SV=1	PF02458
Cluster-11506.103878	106.25	90.2	104.16	97.98	106.89	72.79	128.77	197.62	140.43	127.17	152.32	149.67	129.3	170.27	188.38	144.91	113.39	118.95	116.8	111.09	118.84	235.8	258.49	264.8	223.97	206.21	146.78	180.79	132.9	139.55	641866750	KDO85434.1	482	1.7e-46	hypothetical protein CISIN_1g045338mg [Citrus sinensis]	565357025	XM_006345292.1	273	5.21268e-139	PREDICTED: Solanum tuberosum 60S ribosomal protein L37a-like (LOC102581050), mRNA	K02921	RP-L37Ae, RPL37A	large subunit ribosomal protein L37Ae	http://www.genome.jp/dbget-bin/www_bget?ko:K02921	Q9XHE4	469	7.6e-46	60S ribosomal protein L37a OS=Gossypium hirsutum GN=RPL37A PE=3 SV=1	PF01780//PF06220
Cluster-11506.103880	57.98	65.89	72.39	100.16	96.03	105.28	97.06	63.52	68.74	72.11	80.47	74.96	94.57	91.4	95.45	73.11	75.56	82.09	82.02	78.9	74.19	112.27	111.81	110.67	79.56	79.78	65.65	79.76	70.55	72.28	565354376	XP_006344086.1	596	2.1e-59	PREDICTED: peroxisomal membrane protein 13-like isoform X2 [Solanum tuberosum]	565354373	XM_006344023.1	849	0	PREDICTED: Solanum tuberosum peroxisomal membrane protein 13-like (LOC102582162), transcript variant X1, mRNA	K13344	PEX13	peroxin-13	http://www.genome.jp/dbget-bin/www_bget?ko:K13344	Q9SRR0	468	2e-45	Peroxisomal membrane protein 13 OS=Arabidopsis thaliana GN=PEX13 PE=1 SV=1	--
Cluster-11506.103881	89.81	72.79	83.05	80.93	76.09	55.15	112.13	112.54	112.8	39.25	38.69	54.8	33.14	42.76	49.18	145.45	215.37	227.42	84.85	90.87	88.32	109.86	100.68	93.4	82.58	66.33	72.83	33.97	46.87	48.2	565364661	XP_006349038.1	463	1.9e-44	PREDICTED: superoxide dismutase [Cu-Zn], chloroplastic-like isoform X1 [Solanum tuberosum]	565364660	XM_006348976.1	235	4.77437e-118	PREDICTED: Solanum tuberosum superoxide dismutase [Cu-Zn], chloroplastic-like (LOC102605869), transcript variant X1, mRNA	K04565	SOD1	superoxide dismutase, Cu-Zn family	http://www.genome.jp/dbget-bin/www_bget?ko:K04565	P14831	439	1.6e-42	Superoxide dismutase [Cu-Zn], chloroplastic OS=Solanum lycopersicum GN=SODCP.2 PE=1 SV=1	PF00080
Cluster-11506.103883	68.73	58.06	66.79	59.4	58.83	48.68	85.4	59.28	67.01	31.94	30.75	46.2	42.55	36.51	43.54	74.35	84.47	87.29	52.86	54.22	49.98	65.18	62.47	67.8	48.17	45.64	32.73	25.48	22.66	24.49	565364663	XP_006349039.1	526	1.4e-51	PREDICTED: superoxide dismutase [Cu-Zn], chloroplastic-like isoform X2 [Solanum tuberosum]	565364662	XM_006348977.1	397	0	PREDICTED: Solanum tuberosum superoxide dismutase [Cu-Zn], chloroplastic-like (LOC102605869), transcript variant X2, mRNA	K04565	SOD1	superoxide dismutase, Cu-Zn family	http://www.genome.jp/dbget-bin/www_bget?ko:K04565	P14831	525	2.5e-52	Superoxide dismutase [Cu-Zn], chloroplastic OS=Solanum lycopersicum GN=SODCP.2 PE=1 SV=1	PF00080
Cluster-11506.103884	15.07	10.48	16.96	14.89	28.23	6.84	1.49	2.17	0.97	4.66	4.53	2.22	2.92	4.01	3.17	30.44	34.04	15.14	3.28	3.31	2.6	1.47	1.44	0.64	0.4	1.54	0.52	0.83	0.7	0.22	565343904	XP_006339061.1	227	6.5e-17	PREDICTED: uncharacterized protein LOC102578690 [Solanum tuberosum]	697163118	XR_684315.1	159	1.29406e-75	PREDICTED: Nicotiana tomentosiformis uncharacterized LOC104087571 (LOC104087571), ncRNA	--	--	--	--	--	--	--	--	--
Cluster-11506.103887	12.68	9.11	9.49	13.53	7.63	11.51	25.25	18.27	18.87	23.82	20.13	23.46	15.26	16.98	19.41	5.26	6.57	7.02	18.94	25.06	18.04	39.78	39.01	36.82	19.67	33.6	23.39	29.82	24.69	26.2	565343141	XP_006338698.1	900	8.5e-95	PREDICTED: uncharacterized protein LOC102605455 [Solanum tuberosum]	565343140	XM_006338636.1	596	0	PREDICTED: Solanum tuberosum uncharacterized LOC102605455 (LOC102605455), mRNA	--	--	--	--	P0AFR5	218	1.4e-16	Uncharacterized protein YciO OS=Escherichia coli O6:H1 (strain CFT073 / ATCC 700928 / UPEC) GN=yciO PE=3 SV=1	PF01300
Cluster-11506.103897	8.73	8.83	7.46	5.41	5.72	6.99	9.23	9.71	8.21	9.43	8.32	9.59	17.35	16.23	15.59	8.13	8.17	7.88	10.76	10.11	10.1	9.34	9.74	9.17	13.07	9.73	9.13	16.12	14.65	14.33	697146983	XP_009627645.1	2544	5.4e-285	PREDICTED: E3 ubiquitin-protein ligase MBR2-like [Nicotiana tomentosiformis]	697146982	XM_009629350.1	1370	0	PREDICTED: Nicotiana tomentosiformis E3 ubiquitin-protein ligase MBR2-like (LOC104118160), mRNA	K10635	RNF111	E3 ubiquitin-protein ligase Arkadia	http://www.genome.jp/dbget-bin/www_bget?ko:K10635	O49500	717	5.4e-74	E3 ubiquitin-protein ligase MBR2 OS=Arabidopsis thaliana GN=MBR2 PE=1 SV=1	PF12678//PF17123//PF08519//PF12861//PF13639//PF00097//PF14634//PF00319
Cluster-11506.103903	2.75	3.67	4.44	5.43	3.57	5.63	3.26	4.98	4.8	8.45	9.77	10.53	2.47	1.81	3.03	0	0	0	0.76	0.56	1.41	1.41	0	1.57	0.63	1.29	1.95	0.45	0	3.07	565391518	XP_006361469.1	644	2.3e-65	PREDICTED: proline-, glutamic acid- and leucine-rich protein 1-like [Solanum tuberosum]	565391517	XM_006361407.1	382	0	PREDICTED: Solanum tuberosum proline-, glutamic acid- and leucine-rich protein 1-like (LOC102604681), mRNA	--	--	--	--	--	--	--	--	--
Cluster-11506.103911	4.52	5.96	7.28	7.23	6.4	5.26	2.58	3.42	3.65	6.91	9.5	6.04	5.05	5.13	6.9	11.38	10.39	11.84	3.82	4.27	4.77	4.28	4.99	3.76	4.98	4.94	2.14	3.9	3.95	4.21	698506148	XP_009798481.1	481	3.9e-46	PREDICTED: probable inactive serine/threonine-protein kinase scy1 isoform X1 [Nicotiana sylvestris]	698506149	XM_009800180.1	313	5.51755e-161	PREDICTED: Nicotiana sylvestris probable inactive serine/threonine-protein kinase scy1 (LOC104244706), transcript variant X2, mRNA	K08876	SCYL1	SCY1-like protein 1	http://www.genome.jp/dbget-bin/www_bget?ko:K08876	--	--	--	--	PF02985
Cluster-11506.103927	2.92	3.42	2.23	7.47	7.78	7.58	0.55	22.87	13.56	7.15	12.65	10.77	9.15	10.61	10.39	15.83	13.92	10.9	5.59	3.69	4.81	6.01	6.02	7.23	8.74	5.04	4.88	9.02	9.12	9.47	--	--	--	--	--	--	--	--	--	--	--	--	--	--	--	--	--	--	--
Cluster-11506.103928	7.47	6.64	5.81	5.59	6.44	6.45	4.52	4.98	5.16	3.59	4.17	3.53	2.39	4.25	4.51	12.81	11.21	9.66	7.6	9.09	9.32	5.23	4.9	4.95	9.8	4.37	4.29	5.93	6.21	6.75	565400863	XP_006365937.1	1484	2e-162	PREDICTED: histone-lysine N-methyltransferase ASHH2-like [Solanum tuberosum]	697109544	XM_009610341.1	775	0	PREDICTED: Nicotiana tomentosiformis histone-lysine N-methyltransferase ASHH2-like (LOC104102591), mRNA	K11423	SETD2, SET2	histone-lysine N-methyltransferase SETD2	http://www.genome.jp/dbget-bin/www_bget?ko:K11423	Q2LAE1	256	7.1e-21	Histone-lysine N-methyltransferase ASHH2 OS=Arabidopsis thaliana GN=ASHH2 PE=1 SV=1	--
Cluster-11506.103931	6.59	6.28	6.59	3.42	4.3	3.76	3.69	3.94	4.36	3.64	3	3.8	2.95	3.11	3.22	7.57	8.44	6.93	6.54	3.79	5.61	2.66	3.52	3.49	5.44	2.02	2.86	2.87	4.53	4.24	565400863	XP_006365937.1	5344	0	PREDICTED: histone-lysine N-methyltransferase ASHH2-like [Solanum tuberosum]	565400862	XM_006365875.1	1619	0	PREDICTED: Solanum tuberosum histone-lysine N-methyltransferase ASHH2-like (LOC102595858), mRNA	K11423	SETD2, SET2	histone-lysine N-methyltransferase SETD2	http://www.genome.jp/dbget-bin/www_bget?ko:K11423	Q2LAE1	1251	1e-135	Histone-lysine N-methyltransferase ASHH2 OS=Arabidopsis thaliana GN=ASHH2 PE=1 SV=1	PF01679//PF00856//PF07496
Cluster-11506.103938	22.54	18.74	21.21	23.64	20.01	15	5.54	2.84	1.91	7.39	10.23	12.05	28.7	24.34	26.74	20.84	24.66	34.06	57.45	48.56	41.03	9.06	7.38	9.64	29.95	17.4	12.83	36.12	43.39	33.63	565353503	XP_006343671.1	536	8.8e-53	PREDICTED: S-norcoclaurine synthase-like [Solanum tuberosum]	565353502	XM_006343609.1	276	1.07071e-140	PREDICTED: Solanum tuberosum S-norcoclaurine synthase-like (LOC102594297), mRNA	--	--	--	--	G7J032	143	4.6e-08	Phytohormone-binding protein OS=Medicago truncatula GN=MTR_3g055120 PE=1 SV=1	PF00407
Cluster-11506.103941	3.28	5.57	5.87	5.2	4.04	5.14	4.25	8.79	8.57	8.19	8.75	9.01	11.89	11.25	12.67	5.64	3.87	2.95	3.79	4.35	3.62	2.88	3.18	2.33	4.77	2.71	3.45	5.06	2.61	4.63	697180322	XP_009599141.1	461	6.8e-44	PREDICTED: replication protein A 70 kDa DNA-binding subunit B-like isoform X1 [Nicotiana tomentosiformis]>gi|697180324|ref|XP_009599142.1| PREDICTED: replication protein A 70 kDa DNA-binding subunit B-like isoform X1 [Nicotiana tomentosiformis]>gi|697180326|ref|XP_009599143.1| PREDICTED: replication protein A 70 kDa DNA-binding subunit B-like isoform X1 [Nicotiana tomentosiformis]>gi|697180328|re…	--	--	--	--	--	--	--	--	--	--	--	--	--	PF00130
Cluster-11506.103942	3.12	2.86	3.27	2.7	3.65	3.75	2.65	3.53	3.6	5.12	5.21	5.13	5.46	3.64	4.02	5.21	5.67	5.53	3.34	2.86	3.95	1.73	2.37	2.69	4.09	3.41	3.72	3.46	4.05	4.53	565351992	XP_006342931.1	2688	1.3e-301	PREDICTED: exocyst complex component 7-like isoform X1 [Solanum tuberosum]>gi|565351994|ref|XP_006342932.1| PREDICTED: exocyst complex component 7-like isoform X2 [Solanum tuberosum]>gi|565351996|ref|XP_006342933.1| PREDICTED: exocyst complex component 7-like isoform X3 [Solanum tuberosum]	663673444	HG975445.1	1221	0	Solanum pennellii chromosome ch06, complete genome	K07195	EXOC7, EXO70	exocyst complex component 7	http://www.genome.jp/dbget-bin/www_bget?ko:K07195	Q9LZD3	937	2e-99	Exocyst complex component EXO70A1 OS=Arabidopsis thaliana GN=EXO70A1 PE=1 SV=1	PF03081
Cluster-11506.103946	4.98	4.66	3.48	8.96	9.63	9.67	2.31	1.34	2.14	1.77	1.48	1.66	1.33	1.29	0.74	3.32	4.21	5.31	6.7	5.57	4.2	16.1	16.89	15.64	2.47	5.73	6.81	1.53	1.86	2.07	565382144	XP_006357409.1	2790	0	PREDICTED: exocyst complex component 7-like isoform X1 [Solanum tuberosum]>gi|565382146|ref|XP_006357410.1| PREDICTED: exocyst complex component 7-like isoform X2 [Solanum tuberosum]	663681072	HG975518.1	1364	0	Solanum lycopersicum chromosome ch06, complete genome	K07195	EXOC7, EXO70	exocyst complex component 7	http://www.genome.jp/dbget-bin/www_bget?ko:K07195	Q9LZD3	946	1.8e-100	Exocyst complex component EXO70A1 OS=Arabidopsis thaliana GN=EXO70A1 PE=1 SV=1	PF03081
Cluster-11506.103951	3.98	5.92	5.28	6.19	4.88	6.03	5.83	3.5	4	8.76	7.56	6.76	6.42	5.78	7.14	7.7	7.39	4.9	9.93	10.92	9.68	7.81	7.09	10.14	11.89	7.28	5.64	11.45	7.69	9.37	565356629	XP_006345166.1	1467	2.2e-160	PREDICTED: DNA excision repair protein ERCC-1-like [Solanum tuberosum]	565356628	XM_006345104.1	736	0	PREDICTED: Solanum tuberosum DNA excision repair protein ERCC-1-like (LOC102603702), mRNA	K10849	ERCC1	DNA excision repair protein ERCC-1	http://www.genome.jp/dbget-bin/www_bget?ko:K10849	Q9MA98	1044	3.4e-112	DNA excision repair protein ERCC-1 OS=Arabidopsis thaliana GN=ERCC1 PE=2 SV=1	PF00633//PF00570//PF04216
Cluster-11506.103952	2.86	2.41	2.05	2.09	1.8	2.19	1.33	2.68	2.32	2.29	2.9	1.64	2.2	2.09	2.75	0	0.13	0.39	0.96	0.43	0.49	0.53	0.7	0.38	0	0.34	1.27	1.01	0.15	0.84	565356629	XP_006345166.1	1227	2.8e-132	PREDICTED: DNA excision repair protein ERCC-1-like [Solanum tuberosum]	565356628	XM_006345104.1	598	0	PREDICTED: Solanum tuberosum DNA excision repair protein ERCC-1-like (LOC102603702), mRNA	K10849	ERCC1	DNA excision repair protein ERCC-1	http://www.genome.jp/dbget-bin/www_bget?ko:K10849	Q9MA98	838	5e-88	DNA excision repair protein ERCC-1 OS=Arabidopsis thaliana GN=ERCC1 PE=2 SV=1	PF00570//PF00633//PF04216
Cluster-11506.103955	8.89	9.97	8.85	6.52	8.38	5.44	4.75	4.11	5.51	5.86	6.84	10.35	5.74	6.06	7.14	10.64	5.96	4.92	7.2	8.92	10.46	15.93	12.36	13.19	10.1	8.47	6.5	12.85	5.46	8.29	697191471	XP_009604801.1	192	4.9e-13	PREDICTED: DNA excision repair protein ERCC-1 [Nicotiana tomentosiformis]	697191470	XM_009606506.1	139	1.08705e-64	PREDICTED: Nicotiana tomentosiformis DNA excision repair protein ERCC-1 (LOC104099494), mRNA	K10849	ERCC1	DNA excision repair protein ERCC-1	http://www.genome.jp/dbget-bin/www_bget?ko:K10849	Q9MA98	123	6.9e-06	DNA excision repair protein ERCC-1 OS=Arabidopsis thaliana GN=ERCC1 PE=2 SV=1	--
Cluster-11506.103964	32.59	18.57	18.99	25.32	33.36	24.82	4.41	6.1	10.31	2.52	2.19	3.95	17.09	7.54	5.7	28.35	40.2	34.42	18.81	12.83	10.04	6	4.97	6.02	12.2	5.41	4.5	13.84	13.23	13.75	697166940	XP_009592309.1	1106	1.2e-118	PREDICTED: probable carboxylesterase 15 [Nicotiana tomentosiformis]	698554056	XM_009771808.1	421	0	PREDICTED: Nicotiana sylvestris probable carboxylesterase 17 (LOC104220849), mRNA	--	--	--	--	Q9SX25	357	1.2e-32	Probable carboxylesterase 6 OS=Arabidopsis thaliana GN=CXE6 PE=2 SV=1	PF07859
Cluster-11506.103965	40.79	28.03	30.47	38.6	50.08	35.06	5.79	6.01	11.45	5.66	2.5	5.85	16.28	8.46	7.85	25.57	38.15	43.43	22.01	14.14	13.72	4.88	6.12	2.93	17.8	11.48	8.68	24.02	21.33	20.8	697166940	XP_009592309.1	440	1.2e-41	PREDICTED: probable carboxylesterase 15 [Nicotiana tomentosiformis]	--	--	--	--	--	--	--	--	--	--	--	--	--	PF01738//PF07859
Cluster-11506.103992	4.07	7.15	5.29	10.47	6.21	5.79	22.18	31.06	26.02	16.14	13.57	3.47	0.28	3.64	6.28	0.85	0.84	0.86	13.16	18.19	15.56	17.38	24.65	20.01	13.46	8.17	11.14	3.78	7.24	6.97	--	--	--	--	--	--	--	--	--	--	--	--	--	--	--	--	--	--	--
Cluster-11506.104001	0.61	0.5	0.62	1.27	1.13	1.4	1.66	1.55	1.88	2.74	2.39	2.74	3.29	3.45	2.9	1.42	1.46	1.39	2.9	3.54	2.54	2.48	2.48	2.25	2.72	2.83	2.41	3.76	3.18	3.18	697150752	XP_009629586.1	2694	5.4e-302	PREDICTED: autophagy-related protein 18h-like isoform X2 [Nicotiana tomentosiformis]	697150751	XM_009631291.1	1590	0	PREDICTED: Nicotiana tomentosiformis autophagy-related protein 18h-like (LOC104119715), transcript variant X2, mRNA	--	--	--	--	Q8H1Q5	1096	1.5e-117	Autophagy-related protein 18h OS=Arabidopsis thaliana GN=ATG18H PE=2 SV=1	--
Cluster-11506.104014	7.33	7.04	6.88	4.01	5.41	3.41	3.24	9.56	5.24	6.38	7.24	11.04	6.46	6.56	5.06	2.9	0.32	0	1.07	2.93	1.03	2.63	1.66	0.69	1.36	1.12	0.9	0.56	0.98	0.92	723705446	XP_010322036.1	154	1.1e-08	PREDICTED: uncharacterized protein LOC104647890 [Solanum lycopersicum]	--	--	--	--	--	--	--	--	--	--	--	--	--	PF03014
Cluster-11506.104019	2.73	1.96	1.66	3.89	3.25	3.1	2.24	2.13	1.98	4.67	5.2	6.88	10.53	7.5	7.07	1.58	0.49	0.98	1.59	2.48	2.69	1.77	1.5	1.47	1.68	1.23	0.96	1.55	1.93	1.61	460366233	XP_004228993.1	572	1.1e-56	PREDICTED: uncharacterized protein LOC101255727 [Solanum lycopersicum]	663673455	HG975449.1	89	1.79248e-36	Solanum pennellii chromosome ch10, complete genome	--	--	--	--	--	--	--	--	PF09020//PF15178//PF00098//PF09115
Cluster-11506.104033	5.12	6.91	7.2	4.41	4.61	5.15	3.42	4.64	4.66	8.93	9.99	6.99	7.47	6.17	7.31	13.31	10.28	9.74	2.73	4.25	8.15	5.35	4.31	4.77	7.67	4.47	4.03	4.19	7.02	5.79	698531534	XP_009762596.1	4427	0	PREDICTED: structural maintenance of chromosomes protein 5 [Nicotiana sylvestris]	565357143	XM_006345346.1	2473	0	PREDICTED: Solanum tuberosum structural maintenance of chromosomes protein 5-like (LOC102605381), mRNA	--	--	--	--	Q9LFS8	3216	0	Structural maintenance of chromosomes protein 5 OS=Arabidopsis thaliana GN=SMC5 PE=2 SV=1	PF13304
Cluster-11506.104035	2.74	3.09	2.56	1.65	2.08	1.3	3.21	2.15	2.25	2.23	1.88	1.94	3.93	5.22	4.63	2.12	2.34	1.59	3.48	3.23	3.61	2.98	3.14	3.17	4.78	2.96	1.82	3.88	4.32	3.51	723716488	XP_010323949.1	2540	1.3e-284	PREDICTED: protein FAR1-RELATED SEQUENCE 2 isoform X1 [Solanum lycopersicum]	663673445	HG975446.1	1293	0	Solanum pennellii chromosome ch07, complete genome	--	--	--	--	Q3EBQ3	1363	5.7e-149	Protein FAR1-RELATED SEQUENCE 2 OS=Arabidopsis thaliana GN=FRS2 PE=1 SV=1	PF00216//PF00872//PF04434//PF09567
Cluster-11506.104043	3.35	3.58	3.31	5.54	5.23	4.2	4.85	6.62	7.05	7.03	5.96	6.76	7.41	6.4	6.43	4.69	6.4	6.64	2.38	1.3	3.21	3.21	3.57	2.32	3.84	2.36	2.39	1.94	3.58	2.88	565378807	XP_006355837.1	3481	0	PREDICTED: vacuolar protein sorting-associated protein 51 homolog [Solanum tuberosum]	565378806	XM_006355775.1	1794	0	PREDICTED: Solanum tuberosum vacuolar protein sorting-associated protein 51 homolog (LOC102595578), mRNA	--	--	--	--	Q155U0	662	1.4e-67	Vacuolar protein sorting-associated protein 51 homolog OS=Danio rerio GN=vps51 PE=2 SV=1	PF10392//PF04124//PF06009//PF12179
Cluster-11506.104057	36.13	25.76	28.91	22.69	23.18	23.59	18.02	36.48	29.87	25.07	21.51	20.39	32.61	26.94	35.59	71.53	67.72	83.22	50.37	47.32	50.21	56.71	55.41	56.65	73.87	57.5	53.61	90.81	91.1	86.88	697120442	XP_009614189.1	1369	4.5e-149	PREDICTED: hypersensitive-induced response protein 1 [Nicotiana tomentosiformis]>gi|697120444|ref|XP_009614190.1| PREDICTED: hypersensitive-induced response protein 1 [Nicotiana tomentosiformis]>gi|697120446|ref|XP_009614191.1| PREDICTED: hypersensitive-induced response protein 1 [Nicotiana tomentosiformis]	565376611	XM_006354735.1	685	0	PREDICTED: Solanum tuberosum hypersensitive-induced response protein 1-like (LOC102590795), transcript variant X1, mRNA	--	--	--	--	Q9FM19	1314	1.5e-143	Hypersensitive-induced response protein 1 OS=Arabidopsis thaliana GN=HIR1 PE=1 SV=1	PF01015
Cluster-11506.104064	8.18	4.44	5.96	12.28	12.55	12.61	7.52	5.9	5.84	3.24	7.05	11.5	23.1	17.79	11.31	29.88	22.16	16.15	23.68	22.46	20.06	8.17	6.56	9.76	9.78	6.46	5.41	15.09	12.62	10.64	698563874	XP_009772827.1	1340	1.3e-145	PREDICTED: hypersensitive-induced response protein 1-like [Nicotiana sylvestris]>gi|698563877|ref|XP_009772828.1| PREDICTED: hypersensitive-induced response protein 1-like [Nicotiana sylvestris]	723687653	XM_004236142.2	809	0	PREDICTED: Solanum lycopersicum hypersensitive-induced response protein 1 (LOC101245344), transcript variant X2, mRNA	--	--	--	--	Q9FM19	1312	3.3e-143	Hypersensitive-induced response protein 1 OS=Arabidopsis thaliana GN=HIR1 PE=1 SV=1	PF02833//PF01015
Cluster-11506.104069	43.63	40.15	44	13.11	23.38	13.46	7.26	6.68	4.38	2.74	2.61	2.59	8.14	8	14.6	69.74	51.54	53.27	28.36	32.52	34.26	6.5	7.6	7.87	11.79	5.65	5.8	8.34	11.57	11.35	697126348	XP_009617208.1	1340	1.2e-145	PREDICTED: hypersensitive-induced response protein 1-like [Nicotiana tomentosiformis]>gi|697126350|ref|XP_009617209.1| PREDICTED: hypersensitive-induced response protein 1-like [Nicotiana tomentosiformis]	565403242	XM_006367010.1	757	0	PREDICTED: Solanum tuberosum hypersensitive-induced response protein 1-like (LOC102583071), transcript variant X1, mRNA	--	--	--	--	Q9FM19	1312	3e-143	Hypersensitive-induced response protein 1 OS=Arabidopsis thaliana GN=HIR1 PE=1 SV=1	PF02833//PF01015
Cluster-11506.104081	10.42	11.76	11.88	14.14	11.99	12.13	12.7	17.14	12.96	10.15	13.59	13.77	14.98	16.79	14.5	7.55	6.36	7.26	7.76	6.37	7.84	5.1	5.6	4.52	7.1	4.94	3.73	5.06	6.05	6.75	--	--	--	--	--	698525069	XM_009761045.1	40	2.51444e-09	PREDICTED: Nicotiana sylvestris uncharacterized LOC104211903 (LOC104211903), transcript variant X5, mRNA	--	--	--	--	--	--	--	--	--
Cluster-11506.104084	5.71	4.56	4.66	4.33	3.06	3.36	5.24	5.63	3.72	3.28	5.81	5.61	3.45	4.17	3.65	3.74	3.35	4.32	6.29	7.13	6.96	4.45	4.92	5.28	4.6	1.73	2.79	4.12	3.72	3.36	723739026	XP_010312219.1	2816	0	PREDICTED: uncharacterized protein LOC101251343 isoform X1 [Solanum lycopersicum]	723739025	XM_010313917.1	1555	0	PREDICTED: Solanum lycopersicum uncharacterized LOC101251343 (LOC101251343), transcript variant X1, mRNA	K10624	RBBP6	E3 ubiquitin-protein ligase RBBP6	http://www.genome.jp/dbget-bin/www_bget?ko:K10624	P97868	402	1.8e-37	E3 ubiquitin-protein ligase RBBP6 OS=Mus musculus GN=Rbbp6 PE=1 SV=5	PF13639//PF04564//PF00097//PF08783//PF00098
Cluster-11506.104093	9.93	11.98	13.35	25.55	23.42	15.42	14.07	14.8	10.71	4.39	2.93	6.28	3.79	7.21	13.73	9.75	6.15	3.26	22.59	23.84	24.09	6.87	7.84	8.56	12.4	4.04	4.84	11.28	9.5	8.14	697177016	XP_009597457.1	1158	1.8e-124	PREDICTED: 2-aminoethanethiol dioxygenase-like [Nicotiana tomentosiformis]	257831436	FJ997854.1	516	0	Capsicum annuum UPA19 mRNA, complete cds	K10712	ADO	cysteamine dioxygenase	http://www.genome.jp/dbget-bin/www_bget?ko:K10712	Q8LGJ5	804	2.8e-84	Plant cysteine oxidase 2 OS=Arabidopsis thaliana GN=PCO2 PE=1 SV=1	PF07847
Cluster-11506.104100	11.69	11.06	11.49	8.86	10.31	9.36	8.32	12.25	10.2	6.43	7.58	7.27	11.21	10.12	9.41	14.26	16.49	15.54	10.81	13.01	11.64	8.4	7.85	7.31	13.78	8.46	7.68	11.63	9.83	10.34	565386528	XP_006359063.1	1271	1.6e-137	PREDICTED: mitochondrial outer membrane import complex protein METAXIN-like [Solanum tuberosum]	565386527	XM_006359001.1	875	0	PREDICTED: Solanum tuberosum mitochondrial outer membrane import complex protein METAXIN-like (LOC102592956), mRNA	K17776	MTX	metaxin	http://www.genome.jp/dbget-bin/www_bget?ko:K17776	O64471	783	8.7e-82	Mitochondrial outer membrane import complex protein METAXIN OS=Arabidopsis thaliana GN=MTX1 PE=1 SV=1	--
Cluster-11506.104104	20.27	17.35	19.05	20.65	23.95	16.98	29.35	35.51	26.17	35.92	36.24	39.24	41.48	49.6	47.33	40.18	35.05	33.09	25.77	25.1	26.78	36.07	37.65	35.89	58.98	38.81	33.4	47.99	36.96	41.31	565346497	XP_006340290.1	781	6.8e-81	PREDICTED: 54S ribosomal protein L12, mitochondrial-like isoform X1 [Solanum tuberosum]>gi|565346499|ref|XP_006340291.1| PREDICTED: 54S ribosomal protein L12, mitochondrial-like isoform X2 [Solanum tuberosum]	15209169	AC091627.2	534	0	Solanum demissum chromosome 11 clone PGEC513, complete sequence	K02935	RP-L7, MRPL12, rplL	large subunit ribosomal protein L7/L12	http://www.genome.jp/dbget-bin/www_bget?ko:K02935	P41189	215	4.1e-16	50S ribosomal protein L7/L12 OS=Liberibacter africanus GN=rplL PE=3 SV=1	PF16320//PF00542
Cluster-11506.104106	14.17	10.6	8.36	3.5	7.54	6.64	21.51	15.96	14.6	4.95	10.37	10.57	23.61	22.1	32.09	28.36	20.18	25.57	20.12	22.66	18.46	19.02	28.26	21.43	27.45	14.86	20.56	22.53	18.29	36.25	--	--	--	--	--	--	--	--	--	--	--	--	--	--	--	--	--	--	--
Cluster-11506.104107	10.93	9.02	11.29	9.97	11.5	9.62	17.96	8.68	10.51	12.49	15.1	12.86	17.96	17.58	17.66	32.51	27.08	26.91	26.09	28.15	23.79	26.49	24.94	26.24	35	24.66	20.56	31.79	26.55	26.43	460371530	XP_004231589.1	794	2.9e-82	PREDICTED: 54S ribosomal protein L12, mitochondrial-like [Solanum lycopersicum]	565395743	XM_006363435.1	728	0	PREDICTED: Solanum tuberosum 54S ribosomal protein L12, mitochondrial-like (LOC102579278), mRNA	K02935	RP-L7, MRPL12, rplL	large subunit ribosomal protein L7/L12	http://www.genome.jp/dbget-bin/www_bget?ko:K02935	P41189	206	6.1e-15	50S ribosomal protein L7/L12 OS=Liberibacter africanus GN=rplL PE=3 SV=1	PF16320//PF00542
Cluster-11506.104110	5.81	6.39	6.36	8.66	7.11	8.99	4.16	4.61	8.61	10.84	4.15	0	3.65	3.87	0	4.38	2.67	2.6	7.19	8.78	9.87	7.04	6.85	8.8	14.66	9.23	7.4	14.33	10.33	9.96	723744143	XP_010313097.1	2674	5.4e-300	PREDICTED: eukaryotic translation initiation factor 2D isoform X1 [Solanum lycopersicum]>gi|723744146|ref|XP_010313098.1| PREDICTED: eukaryotic translation initiation factor 2D isoform X2 [Solanum lycopersicum]	565370928	XM_006352004.1	1438	0	PREDICTED: Solanum tuberosum eukaryotic translation initiation factor 2D-like (LOC102602849), transcript variant X2, mRNA	K15027	EIF2D	translation initiation factor 2D	http://www.genome.jp/dbget-bin/www_bget?ko:K15027	Q5RA63	603	1.1e-60	Eukaryotic translation initiation factor 2D OS=Pongo abelii GN=EIF2D PE=2 SV=1	PF01472//PF02201//PF01253
Cluster-11506.104116	1.33	6.83	1.6	1.93	3.1	2.09	4.48	4.93	3.08	2.45	9.9	10.43	16.93	20.17	22.73	0.74	0	0	0	0.54	0.56	0.94	0	0.28	0	0.95	0.21	0.55	1.47	0.21	697144764	XP_009626501.1	885	3.6e-93	PREDICTED: probable methyltransferase PMT3 [Nicotiana tomentosiformis]>gi|697144766|ref|XP_009626502.1| PREDICTED: probable methyltransferase PMT3 [Nicotiana tomentosiformis]	225313993	AK327740.1	491	0	Solanum lycopersicum cDNA, clone: LEFL2036O04, HTC in fruit	--	--	--	--	Q940J9	656	1.8e-67	Probable methyltransferase PMT8 OS=Arabidopsis thaliana GN=At1g04430 PE=2 SV=1	PF03141
Cluster-11506.104125	7.18	8.15	8.62	7.57	9.09	7.95	8.52	9.89	9.39	5.63	5.26	5.2	4.75	6.23	5.27	9.72	11.55	12.04	7.77	7.12	6.24	12.19	11.65	11.92	5.73	6.56	5.37	5.64	4.74	5.78	568215104	NP_001274828.1	1609	9e-177	uncharacterized protein LOC102577685 [Solanum tuberosum]>gi|77999249|gb|ABB16971.1| unknown [Solanum tuberosum]	568215103	NM_001287899.1	800	0	Solanum tuberosum uncharacterized LOC102577685 (LOC102577685), mRNA	--	--	--	--	Q9LMM6	934	2.4e-99	Protein BPS1, chloroplastic OS=Arabidopsis thaliana GN=BPS1 PE=2 SV=1	--
Cluster-11506.104128	9.63	10.15	10.43	9.31	10.01	8.87	9.4	6.98	8.12	13.05	12.12	12.19	8.85	8.73	10.14	11.24	13.05	13.55	9.84	9.31	11.65	6.13	7.48	7.45	13.71	7.82	8.16	8.61	10.28	9.62	697135749	XP_009621937.1	3725	0	PREDICTED: uncharacterized protein LOC104113475 isoform X4 [Nicotiana tomentosiformis]	697135748	XM_009623642.1	2043	0	PREDICTED: Nicotiana tomentosiformis uncharacterized LOC104113475 (LOC104113475), transcript variant X4, mRNA	--	--	--	--	A6NDV4	143	2.3e-07	Transmembrane protein 8B OS=Homo sapiens GN=TMEM8B PE=1 SV=2	--
Cluster-11506.104130	7.28	8.43	8.04	5.72	5.45	4.24	2.26	0.1	0.75	4.18	5.51	4.43	1.98	2.01	2.76	5.27	6.73	5.33	6.03	4.26	5.04	3.52	3.59	2.76	5.53	3.42	2.22	3.9	4.25	4.24	--	--	--	--	--	--	--	--	--	--	--	--	--	--	--	--	--	--	--
Cluster-11506.104131	1.48	0	0.14	2.56	2.41	3.42	2.27	1.89	0.23	2.33	3.47	2.13	0.99	1.78	2.16	3.87	3.48	3.05	2.86	4.48	0.46	1.07	0.74	1.19	0.64	1.97	1.57	2.06	1.07	0.71	565342348	XP_006338320.1	608	7.5e-61	PREDICTED: DNA-directed RNA polymerase 2, chloroplastic/mitochondrial-like [Solanum tuberosum]	565342347	XM_006338258.1	388	0	PREDICTED: Solanum tuberosum DNA-directed RNA polymerase 2, chloroplastic/mitochondrial-like (LOC102596586), mRNA	K10908	POLRMT, RPO41	DNA-directed RNA polymerase, mitochondrial	http://www.genome.jp/dbget-bin/www_bget?ko:K10908	Q8L6J3	596	2.6e-60	DNA-directed RNA polymerase 2B, chloroplastic/mitochondrial OS=Nicotiana tabacum GN=RPOT2-TOM PE=2 SV=2	PF00940
Cluster-11506.104142	16.33	15.61	15.53	13.3	15.32	13.9	15.2	25.43	18.97	15.9	13.75	16.89	17.07	21.32	16.35	17.28	20.43	20.3	20.01	16.68	18.42	12.43	11.37	12.42	16.25	15.74	12.52	22.07	18.14	19.65	565362393	XP_006347932.1	2330	3e-260	PREDICTED: uncharacterized protein LOC102588790 isoform X4 [Solanum tuberosum]	565362392	XM_006347870.1	1258	0	PREDICTED: Solanum tuberosum uncharacterized LOC102588790 (LOC102588790), transcript variant X4, mRNA	--	--	--	--	--	--	--	--	PF07819//PF02450
Cluster-11506.104143	2.32	0	0	0.84	1.51	0.65	0.72	1.64	1.26	1.13	1.58	2.34	1.31	1.36	2.82	5.88	1.18	0.25	0	1.99	1.55	0.97	1.37	1.57	1.05	0	0.36	2.23	2.49	1.75	565362393	XP_006347932.1	2326	8.5e-260	PREDICTED: uncharacterized protein LOC102588790 isoform X4 [Solanum tuberosum]	565362392	XM_006347870.1	1247	0	PREDICTED: Solanum tuberosum uncharacterized LOC102588790 (LOC102588790), transcript variant X4, mRNA	--	--	--	--	--	--	--	--	PF07819//PF02450
Cluster-11506.104154	10.53	8.66	7.69	7.32	8.27	6.73	4.45	5.62	4.49	3.31	3.77	4.6	20.79	20.38	23.06	7.47	9.98	6.32	6.26	5	7.69	5.24	6.11	5.67	5.05	3.81	4.09	4.04	2.84	3.09	698555716	XP_009770568.1	1228	8.3e-133	PREDICTED: probable tocopherol cyclase, chloroplastic [Nicotiana sylvestris]	568214336	NM_001287998.1	514	0	Solanum tuberosum tocopherol cyclase (SXD1), mRNA >gnl|BL_ORD_ID|2645068 Solanum tuberosum tocopherol cyclase (SXD1) mRNA, complete cds; nuclear gene for chloroplast product	K09834	VTE1, SXD1	tocopherol cyclase	http://www.genome.jp/dbget-bin/www_bget?ko:K09834	Q94FY7	918	1e-97	Tocopherol cyclase, chloroplastic OS=Arabidopsis thaliana GN=VTE1 PE=2 SV=1	PF14249
Cluster-11506.104162	1.56	1.49	2.44	2.54	2.42	2.69	1.61	2.83	3.14	8.12	7.03	5.33	2.64	3.97	3.04	1.71	2.28	2.2	3.14	1.49	3.27	1.26	2.12	1.26	2.12	1.37	1.74	0.99	2.05	1.37	--	--	--	--	--	--	--	--	--	--	--	--	--	--	--	--	--	--	--
Cluster-11506.104164	2.28	3.1	3.77	6.84	7.8	6.81	2.74	1.22	2	4.5	5.27	5.94	2.19	2.66	2.83	2.3	1.87	2.78	5.13	5.32	5.09	2.78	2.99	1.82	7.89	4.55	3.26	3.67	1.67	1.83	698520183	XP_009804959.1	289	7.4e-24	PREDICTED: F-box protein At1g30200-like [Nicotiana sylvestris]	698520182	XM_009806657.1	166	2.94225e-79	PREDICTED: Nicotiana sylvestris F-box protein At1g30200-like (LOC104250104), mRNA	--	--	--	--	--	--	--	--	PF08264
Cluster-11506.104165	6.54	7.36	12.73	19.71	17.44	18.7	6.39	5.87	6.17	14.11	12.4	15.41	4.58	6.43	6.66	4.67	8.94	6.85	14.14	9.88	8.71	6.68	5.96	5.77	16.6	10.77	12.44	5.25	6.49	4.76	698520183	XP_009804959.1	900	7.4e-95	PREDICTED: F-box protein At1g30200-like [Nicotiana sylvestris]	697112632	XM_009611898.1	262	8.86763e-133	PREDICTED: Nicotiana tomentosiformis F-box protein At4g18380-like (LOC104103930), mRNA	--	--	--	--	O49508	396	2.9e-37	F-box protein At4g18380 OS=Arabidopsis thaliana GN=At4g18380 PE=2 SV=1	PF12937
Cluster-11506.104169	3.83	5.72	4.54	1.68	1.96	2.67	2.44	2.94	2.14	5.23	4.07	4.08	10.87	9.36	7.23	0.14	0.04	0	0.19	0.08	0.04	0.17	0.11	0.23	0.11	0.15	0.19	0.26	0.04	0.21	698495132	XP_009793715.1	246	9.9e-19	PREDICTED: callose synthase 2-like [Nicotiana sylvestris]>gi|698495134|ref|XP_009793716.1| PREDICTED: callose synthase 2-like [Nicotiana sylvestris]	697137751	XM_009624656.1	134	2.52189e-61	PREDICTED: Nicotiana tomentosiformis callose synthase 2-like (LOC104114265), mRNA	K11000	CALS	callose synthase	http://www.genome.jp/dbget-bin/www_bget?ko:K11000	Q9SL03	218	2.4e-16	Callose synthase 2 OS=Arabidopsis thaliana GN=CALS2 PE=2 SV=3	PF06156//PF00170//PF01486
Cluster-11506.104174	8.03	19.2	23.21	215.86	64.38	145.27	125.92	127.04	157.34	94.32	76.73	37.05	0.15	9.75	23.58	0	0	0	29.14	24.06	18.57	12.56	17.63	16.47	3.02	21.16	30.81	9.11	4.55	6.01	565348385	XP_006341193.1	325	2e-28	PREDICTED: embryonic protein DC-8-like [Solanum tuberosum]	723728039	XM_004246855.2	51	9.55117e-16	PREDICTED: Solanum lycopersicum embryonic protein DC-8 (LOC101265270), mRNA	--	--	--	--	P20075	191	9.5e-14	Embryonic protein DC-8 OS=Daucus carota PE=3 SV=1	--
Cluster-11506.104178	1.37	1.36	0.33	1.89	2.68	2.33	1.48	0.86	2.29	0.91	2.24	1.77	3.49	2.74	2.77	3.28	3.62	3.7	2.68	0	1.34	2.53	2.35	0.72	1.55	2.39	1.19	1.22	2.42	2.34	565370944	XP_006352073.1	5857	0	PREDICTED: probable serine/threonine-protein kinase GCN2-like isoform X1 [Solanum tuberosum]>gi|565370946|ref|XP_006352074.1| PREDICTED: probable serine/threonine-protein kinase GCN2-like isoform X2 [Solanum tuberosum]	565370945	XM_006352012.1	2680	0	PREDICTED: Solanum tuberosum probable serine/threonine-protein kinase GCN2-like (LOC102605313), transcript variant X2, mRNA	K16196	EIF2AK4	eukaryotic translation initiation factor 2-alpha kinase 4	http://www.genome.jp/dbget-bin/www_bget?ko:K16196	Q9LX30	3827	0	Probable serine/threonine-protein kinase GCN2 OS=Arabidopsis thaliana GN=GCN2 PE=2 SV=2	PF07714//PF00069//PF07684//PF06293//PF05773//PF08996
Cluster-11506.104203	59.63	56.99	67.8	46.89	49.06	39.3	77.32	73.96	64.97	108.71	72.47	70.92	56.25	78.1	93.08	31.64	31.77	21.1	36.53	37.36	34.77	63.21	53.01	74.08	68.28	53.75	48.84	81.5	33.15	40.92	697180244	XP_009599100.1	644	4e-65	PREDICTED: 40S ribosomal protein S17-like [Nicotiana tomentosiformis]	663673455	HG975449.1	251	1.31622e-126	Solanum pennellii chromosome ch10, complete genome	K02962	RP-S17e, RPS17	small subunit ribosomal protein S17e	http://www.genome.jp/dbget-bin/www_bget?ko:K02962	P49215	569	2.8e-57	40S ribosomal protein S17 OS=Solanum lycopersicum GN=RPS17 PE=2 SV=3	PF00833
Cluster-11506.104204	6.85	6.03	9.25	30.55	31.25	15.34	27.85	26.32	19.56	61.44	55.36	37.76	0	2.5	7.91	40.93	35.19	34.57	29.91	36.75	31.36	62.45	70.16	65.41	82.52	59.41	43.25	57.09	58.84	51.92	697180244	XP_009599100.1	644	4e-65	PREDICTED: 40S ribosomal protein S17-like [Nicotiana tomentosiformis]	663673455	HG975449.1	251	1.31487e-126	Solanum pennellii chromosome ch10, complete genome	K02962	RP-S17e, RPS17	small subunit ribosomal protein S17e	http://www.genome.jp/dbget-bin/www_bget?ko:K02962	P49215	569	2.8e-57	40S ribosomal protein S17 OS=Solanum lycopersicum GN=RPS17 PE=2 SV=3	PF00833
Cluster-11506.104208	12.14	12.98	18.07	16.2	12.97	12.08	4.75	3.17	0.61	28.69	20.84	18.9	1.99	5.63	5.39	2.9	0	0	0	0	1.52	0	0	0.73	1.21	0.61	2.12	3.09	0.76	0	--	--	--	--	--	--	--	--	--	--	--	--	--	--	--	--	--	--	--
Cluster-11506.10424	0.48	0.18	0.77	1.15	1.88	1.89	3.45	1.02	0.9	1.71	1.89	1.66	12.59	7.7	11.37	0.7	0.34	0.23	1.24	1.78	1.26	0.37	0.95	0.26	1.93	0.73	0.64	0.74	0.12	0.89	723686607	XP_010318785.1	295	8.4e-25	PREDICTED: uncharacterized protein LOC104646577 [Solanum lycopersicum]	663673441	HG975442.1	101	2.2298e-43	Solanum pennellii chromosome ch03, complete genome	--	--	--	--	--	--	--	--	--
Cluster-11506.104252	26.89	18.81	21.71	8.47	11.88	7.09	7.2	5.59	2.69	2.63	1.5	3.58	5.09	5.7	7	20.48	22.6	34.18	16.04	11.5	9.04	4.49	4.03	7.18	5.87	8.35	6.13	14.22	7.34	6.03	--	--	--	--	--	565356354	XM_006344971.1	205	2.05718e-101	PREDICTED: Solanum tuberosum rac-like GTP-binding protein 3-like (LOC102588549), transcript variant X2, mRNA	--	--	--	--	--	--	--	--	--
Cluster-11506.104254	13.53	9.99	9.43	5.03	8.35	5.35	4.03	2.76	3.21	1.55	1.23	1.85	2.19	3.02	3.15	19.03	22.41	26.9	8	7.72	8.41	5.75	5.14	5.17	4.78	4.82	4.53	5.91	5.77	5.14	697184145	XP_009601098.1	865	9.1e-91	PREDICTED: rac-like GTP-binding protein 3 isoform X1 [Nicotiana tomentosiformis]>gi|697184147|ref|XP_009601099.1| PREDICTED: rac-like GTP-binding protein 3 isoform X1 [Nicotiana tomentosiformis]>gi|697184149|ref|XP_009601100.1| PREDICTED: rac-like GTP-binding protein 3 isoform X1 [Nicotiana tomentosiformis]>gi|697184151|ref|XP_009601101.1| PREDICTED: rac-like GTP-binding protein 3 isoform X1 [Nic…	697184156	XM_009602810.1	455	0	PREDICTED: Nicotiana tomentosiformis rac-like GTP-binding protein 3 (LOC104096440), transcript variant X7, mRNA	K04392	RAC1	Ras-related C3 botulinum toxin substrate 1	http://www.genome.jp/dbget-bin/www_bget?ko:K04392	Q6Z808	836	2.9e-88	Rac-like GTP-binding protein 3 OS=Oryza sativa subsp. japonica GN=RAC3 PE=2 SV=1	PF05366//PF08477//PF00071//PF00025//PF04670
Cluster-11506.104258	1.29	1.86	2.25	2.31	2.05	0.94	3.38	10.38	9.04	6.37	4.75	5.55	5.56	6.16	4.63	1.35	2.37	2.47	1.22	2.2	1.25	0.1	0.18	0.33	2.35	1.39	0.52	2.46	0.39	0.55	--	--	--	--	--	756762107	KM207679.1	101	2.54131e-43	Nicotiana tabacum/Hyoscyamus niger cybrid clone contig2 mitochondrion, complete sequence	--	--	--	--	--	--	--	--	--
Cluster-11506.104261	8.85	7.69	11.6	11.63	14.03	12.19	17.1	9.13	13.99	0.6	1.7	2	7.61	8.58	6.7	12.22	23.44	28.7	3.36	4.4	4.11	6.43	5.99	3.16	2.14	8.84	9.34	6.33	4.89	4.37	698530423	XP_009762036.1	1265	6.7e-137	PREDICTED: uncharacterized protein LOC104214110 isoform X1 [Nicotiana sylvestris]	565355932	XM_006344767.1	518	0	PREDICTED: Solanum tuberosum uncharacterized LOC102601122 (LOC102601122), mRNA	--	--	--	--	O64823	781	1.2e-81	Calcium uniporter protein 2, mitochondrial OS=Arabidopsis thaliana GN=At2g23790 PE=2 SV=1	PF13499
Cluster-11506.104264	2.24	1.9	1.72	1.56	1.48	1.39	1.06	0.8	1.2	3.36	6.08	6.38	2.86	2.4	2.1	2.24	2.52	3.85	1.16	0.71	1.02	1.1	0.99	0.75	2.95	1.22	2.26	0.88	0.55	0.66	460398444	XP_004244769.1	1590	1.1e-174	PREDICTED: serine/threonine-protein kinase CTR1-like isoform X1 [Solanum lycopersicum]	565368864	XM_006350999.1	692	0	PREDICTED: Solanum tuberosum serine/threonine-protein kinase CTR1-like (LOC102584088), transcript variant X2, mRNA	--	--	--	--	G5E8K5	154	4.9e-09	Ankyrin-3 OS=Mus musculus GN=Ank3 PE=1 SV=1	PF07714//PF00069//PF13606//PF00023
Cluster-11506.104287	3.99	5.3	5.45	2.06	2.36	2.27	4.25	0.75	1.35	3.26	3.48	3.62	7.46	6.26	6.57	7.1	7.07	8.19	8.94	11.14	8.52	3.49	4.84	4.25	7.9	4.62	4.3	7.26	6.77	6.54	697118274	XP_009613060.1	600	9.1e-60	PREDICTED: uncharacterized protein LOC104106265 isoform X1 [Nicotiana tomentosiformis]	565376529	XM_006354694.1	493	0	PREDICTED: Solanum tuberosum uncharacterized LOC102606113 (LOC102606113), transcript variant X2, mRNA	--	--	--	--	--	--	--	--	--
Cluster-11506.104293	33.62	36.7	40.57	49.97	42.47	43	53.46	46.78	53.71	46.73	43.75	50.04	65.91	54.9	62.39	54.38	49.09	50.06	43.15	46.18	44.27	30.88	33.27	30.81	78.1	30.2	28.62	39.07	41.97	43.24	565402253	XP_006366597.1	2322	2.3e-259	PREDICTED: uncharacterized protein LOC102590193 [Solanum tuberosum]	698553435	XM_009771637.1	1109	0	PREDICTED: Nicotiana sylvestris non-specific phospholipase C1 (LOC104220720), mRNA	K01114	plcC	phospholipase C	http://www.genome.jp/dbget-bin/www_bget?ko:K01114	Q8L7Y9	1975	5.7e-220	Non-specific phospholipase C1 OS=Arabidopsis thaliana GN=NPC1 PE=2 SV=1	PF04185
Cluster-11506.104311	4.77	5.03	3.75	1.44	1.05	1.5	0.9	3.36	1.49	3.12	2.34	2.56	1.52	2.15	1.39	0.09	0	0	0.29	0.1	0.15	0.15	0.09	0.21	0.12	0.55	0.21	1.45	0.51	0.75	--	--	--	--	--	--	--	--	--	--	--	--	--	--	--	--	--	--	--
Cluster-11506.104325	15.96	15.89	18.05	17.19	17.14	19.78	22.46	20.18	21.66	17.26	17.83	18.75	32.04	28.92	29.82	36.18	35.59	40.28	36.61	37.06	36.42	30.04	27.7	26.4	28.17	22.34	20.79	27.02	22.64	24.58	460400752	XP_004245896.1	1758	4.9e-194	PREDICTED: probable ADP-ribosylation factor GTPase-activating protein AGD9 [Solanum lycopersicum]	565372554	XM_006352795.1	1046	0	PREDICTED: Solanum tuberosum probable ADP-ribosylation factor GTPase-activating protein AGD9-like (LOC102597971), mRNA	K12493	ARFGAP2_3	ADP-ribosylation factor GTPase-activating protein 2/3	http://www.genome.jp/dbget-bin/www_bget?ko:K12493	Q8H100	1247	1.2e-135	Probable ADP-ribosylation factor GTPase-activating protein AGD8 OS=Arabidopsis thaliana GN=AGD8 PE=1 SV=1	PF01412
Cluster-11506.104334	1.55	1.81	1.63	2.74	2.44	2.43	2.22	4.36	3.92	4.64	6.81	3.66	0.78	1.54	1.6	6.32	6.87	6.21	5.4	5.32	5.87	3.75	3.79	4.24	8.3	3.69	3.18	4.7	5.09	4.9	565368151	XP_006350716.1	4052	0	PREDICTED: flowering time control protein FPA-like isoform X1 [Solanum tuberosum]>gi|565368153|ref|XP_006350717.1| PREDICTED: flowering time control protein FPA-like isoform X2 [Solanum tuberosum]	697160818	XM_009590892.1	993	0	PREDICTED: Nicotiana tomentosiformis flowering time control protein FPA (LOC104086582), transcript variant X3, mRNA	--	--	--	--	Q8LPQ9	1428	3.1e-156	Flowering time control protein FPA OS=Arabidopsis thaliana GN=FPA PE=2 SV=2	PF08777//PF16367//PF00076
Cluster-11506.104337	10.97	10.18	6.03	3.69	2.45	2.73	3.04	1.79	2.6	5.76	5.43	2.3	6.53	7.24	6.51	0.84	0.28	0	0	0.95	0.6	0	0	0	0	0	0.52	1.97	0.29	0.27	--	--	--	--	--	--	--	--	--	--	--	--	--	--	--	--	--	--	--
Cluster-11506.104357	3.85	3.34	4.51	6.09	3.58	4.47	4.66	5.91	6.84	11.33	11.01	11.04	5.95	5.28	6.06	6.46	7.59	6.85	8.5	7.12	7.43	6.87	7.29	6.48	7.06	4.75	6.74	4.49	7.16	8.12	--	--	--	--	--	--	--	--	--	--	--	--	--	--	--	--	--	--	--
Cluster-11506.104358	9.47	8.49	10.27	12.25	10.1	12.44	11.27	11.89	11.74	13.03	14.04	14.17	14.96	13.66	14.8	12.73	13.27	13.21	16.12	14.92	15.8	12.36	12.01	11.99	13.37	10.11	11.92	11.99	13.73	15.04	723660652	XP_010325709.1	1127	1.2e-120	PREDICTED: probable protein S-acyltransferase 14 [Solanum lycopersicum]	565362264	XM_006347807.1	569	0	PREDICTED: Solanum tuberosum probable protein S-acyltransferase 14-like (LOC102597951), mRNA	K18932	ZDHHC	palmitoyltransferase	http://www.genome.jp/dbget-bin/www_bget?ko:K18932	Q8VYP5	954	2e-101	Probable protein S-acyltransferase 14 OS=Arabidopsis thaliana GN=PAT14 PE=2 SV=1	PF01529//PF01073//PF01370
Cluster-11506.104361	12.78	13.2	13.88	14.73	12.84	16.24	14.66	15.66	15.13	15.21	15.11	16.01	14.22	14.29	13.74	11.92	11.64	11.94	16.96	18.5	15.83	12.87	13.64	13.78	13.18	13.39	9.75	14.36	12.89	12.85	698507276	XP_009798984.1	669	9.7e-68	PREDICTED: probable protein S-acyltransferase 14, partial [Nicotiana sylvestris]	565362264	XM_006347807.1	345	1.40727e-178	PREDICTED: Solanum tuberosum probable protein S-acyltransferase 14-like (LOC102597951), mRNA	K18932	ZDHHC	palmitoyltransferase	http://www.genome.jp/dbget-bin/www_bget?ko:K18932	Q8VYP5	581	2.2e-58	Probable protein S-acyltransferase 14 OS=Arabidopsis thaliana GN=PAT14 PE=2 SV=1	--
Cluster-11506.104365	6.75	8.65	7.27	8.26	9.41	7.79	2.66	3.87	4.48	3.6	2.68	1.35	2.46	2.6	4.17	5.71	4.94	6.02	5.47	7.69	6.97	6.09	5.11	5.26	3.82	2.39	1.3	2.1	1.6	1.96	698507276	XP_009798984.1	331	5.4e-29	PREDICTED: probable protein S-acyltransferase 14, partial [Nicotiana sylvestris]	565397309	XM_006364180.1	381	0	PREDICTED: Solanum tuberosum probable protein S-acyltransferase 14-like (LOC102580943), mRNA	K18932	ZDHHC	palmitoyltransferase	http://www.genome.jp/dbget-bin/www_bget?ko:K18932	Q8VYP5	276	1.8e-23	Probable protein S-acyltransferase 14 OS=Arabidopsis thaliana GN=PAT14 PE=2 SV=1	--
Cluster-11506.104367	1.29	0.75	0.8	2.36	0.29	0.96	5.64	3.28	3.48	3.86	6.84	6.15	2.44	3.81	4.81	2.96	1.95	5.04	3.19	1.09	1.51	1.9	1.76	2.2	3.24	1.92	2.52	1.93	2.82	2.43	--	--	--	--	--	663673454	HG975448.1	107	7.4986e-47	Solanum pennellii chromosome ch09, complete genome	--	--	--	--	--	--	--	--	--
Cluster-11506.104369	0.75	1.18	1.03	1.11	1.07	1.47	1.23	1	1.03	3.78	3.59	4.3	1.71	1.88	1.8	1.21	1.11	1.53	0.67	1.08	0.87	0.7	0.86	1.24	1.1	1	1.21	1.35	1.25	2.12	565371033	XP_006352116.1	856	2.8e-89	PREDICTED: DNA-directed RNA polymerase V subunit 7-like [Solanum tuberosum]	663681331	HG975521.1	874	0	Solanum lycopersicum chromosome ch09, complete genome	K16253	NRPD7, NRPE7	DNA-directed RNA polymerase IV and V subunit 7	http://www.genome.jp/dbget-bin/www_bget?ko:K16253	A6QRA1	343	1.2e-30	DNA-directed RNA polymerase V subunit 7 OS=Arabidopsis thaliana GN=NRPE7 PE=1 SV=1	--
Cluster-11506.104371	3.45	4.39	3.48	4.79	4.55	3.46	2.71	2.22	2.79	2.61	2.05	2.58	2.27	2.1	3.22	6.13	6.25	6.56	4.14	4.38	3.57	3.34	1.31	3.14	2.53	1.53	1.45	1.83	1.48	1.7	565343557	XP_006338897.1	1082	1e-115	PREDICTED: uncharacterized protein LOC102605229 [Solanum tuberosum]	565343556	XM_006338835.1	730	0	PREDICTED: Solanum tuberosum uncharacterized LOC102605229 (LOC102605229), mRNA	--	--	--	--	--	--	--	--	PF02557//PF05724//PF03171
Cluster-11506.104372	16.29	14.64	15.23	16.23	19.93	15.92	21.83	21.8	23.46	26.48	30.45	30.06	21.97	21.01	22.24	25.34	28.87	27.68	20.09	19.99	19.38	22.32	24.26	24.62	26.5	25.06	19.54	25.94	21.96	21.99	661888691	CDP07727.1	1607	1.5e-176	unnamed protein product [Coffea canephora]	565343556	XM_006338835.1	1053	0	PREDICTED: Solanum tuberosum uncharacterized LOC102605229 (LOC102605229), mRNA	--	--	--	--	--	--	--	--	PF02557//PF05724//PF03171
Cluster-11506.104377	2.4	6.36	5.11	4.75	4.84	4.66	4.73	6.41	5.8	5.24	4.07	4.73	5.35	2.93	4.11	5.61	8.44	5.17	9.28	8.1	7.2	4.9	5.03	2	6.2	5.47	4.53	6.31	6.33	5.88	723690584	XP_010319447.1	2270	4.7e-253	PREDICTED: probable splicing factor 3A subunit 1 [Solanum lycopersicum]	723673447	XM_010318209.1	2419	0	PREDICTED: Solanum lycopersicum probable splicing factor 3A subunit 1 (LOC101250651), transcript variant X1, mRNA	K12825	SF3A1, SAP114	splicing factor 3A subunit 1	http://www.genome.jp/dbget-bin/www_bget?ko:K12825	Q8RXF1	1697	1.8e-187	Probable splicing factor 3A subunit 1 OS=Arabidopsis thaliana GN=At1g14650 PE=1 SV=2	PF00240//PF01059//PF01805
Cluster-11506.104395	14.85	14.75	14.57	14.67	15.38	13.46	28.41	24.54	23.82	26.46	19.91	22.44	33.45	32.2	30	20.76	20.22	20.41	16.32	11.51	14.15	11.08	12.33	10.7	17.9	11.19	11.02	15.79	16.58	17.56	697123112	XP_009615544.1	2219	1.9e-247	PREDICTED: CBL-interacting serine/threonine-protein kinase 8 isoform X2 [Nicotiana tomentosiformis]	565398852	XM_006364916.1	1250	0	PREDICTED: Solanum tuberosum CBL-interacting serine/threonine-protein kinase 8-like (LOC102598473), transcript variant X1, mRNA	--	--	--	--	Q9STV4	1854	5.6e-206	CBL-interacting serine/threonine-protein kinase 8 OS=Arabidopsis thaliana GN=CIPK8 PE=1 SV=1	PF03822//PF06293//PF07714//PF00069
Cluster-11506.104401	14.46	13.98	12.52	14.46	15.53	14.66	10.93	5.66	8.25	10.77	6.96	8.33	1.99	1.71	2.17	8.9	8.09	9.19	15.54	14.75	13.83	5.46	4.85	4.13	3.24	3.29	3.49	3.71	2.48	3.36	565342293	XP_006338293.1	1965	5.3e-218	PREDICTED: uncharacterized protein LOC102587749 [Solanum tuberosum]	723670723	XM_004232060.2	966	0	PREDICTED: Solanum lycopersicum uncharacterized LOC101267572 (LOC101267572), mRNA	--	--	--	--	--	--	--	--	PF05431
Cluster-11506.104418	2.61	3.32	2.58	2.6	3.97	2.94	1.81	1.12	1.42	1.13	2.43	2.24	3.08	1.61	2.07	5.66	3.73	4.76	2.26	2.15	2.49	2.16	1.3	0.8	3.21	1.6	2.22	2.12	2.29	1.16	565392822	XP_006362089.1	3277	0	PREDICTED: uncharacterized protein LOC102584476 [Solanum tuberosum]	565392821	XM_006362027.1	1945	0	PREDICTED: Solanum tuberosum uncharacterized LOC102584476 (LOC102584476), mRNA	--	--	--	--	--	--	--	--	PF16711
Cluster-11506.104425	2.1	1.96	1.24	1.78	1.6	1.19	1.42	1.11	1.07	1.1	1.29	1.54	1.79	1.39	1.42	4.84	5.64	4.56	1.67	2.01	1.64	1.3	1.21	1.41	2.67	1.56	1.91	1.43	1.81	2.07	565352014	XP_006342942.1	4581	0	PREDICTED: SAFB-like transcription modulator-like [Solanum tuberosum]	565392821	XM_006362027.1	1517	0	PREDICTED: Solanum tuberosum uncharacterized LOC102584476 (LOC102584476), mRNA	--	--	--	--	--	--	--	--	PF00798
Cluster-11506.104429	6.57	4.35	8.45	23.48	5.09	3.79	34.42	66.1	57.14	36.25	27.68	25.81	11.04	10.67	18.06	1.93	2.74	3.82	20.83	31.86	31.64	40.47	30.34	36.08	35.91	25.56	37.14	55.5	34.25	39	460393204	XP_004242201.1	438	1.2e-41	PREDICTED: uncharacterized protein LOC101267246 [Solanum lycopersicum]	565379646	XM_006356170.1	194	2.37786e-95	PREDICTED: Solanum tuberosum uncharacterized LOC102602753 (LOC102602753), mRNA	--	--	--	--	--	--	--	--	PF05933
Cluster-11506.104431	0.43	0.63	0.94	1.8	0.9	0.66	2.87	8.51	6.14	3.01	2.03	1.32	0.93	0.99	2.16	0.1	0.3	0.1	2.39	2.23	2.11	3.19	1.77	3.35	2.59	2.31	2.32	4.48	2.59	1.76	--	--	--	--	--	697114825	XM_009613039.1	66	6.96848e-24	PREDICTED: Nicotiana tomentosiformis uncharacterized LOC104104852 (LOC104104852), mRNA	--	--	--	--	--	--	--	--	--
Cluster-11506.104436	2.56	1.38	1.72	2.04	1.47	2.67	3.48	3.6	1.32	4.4	5.2	4.43	5.37	6.97	5.88	1.81	2.48	2.02	3.46	1.64	3.07	3.36	2.69	2.8	2.86	1.53	3.86	3.25	2.19	4.05	565360507	XP_006347008.1	1415	5.9e-154	PREDICTED: glyoxysomal processing protease, glyoxysomal-like [Solanum tuberosum]	565360506	XM_006346946.1	716	0	PREDICTED: Solanum tuberosum glyoxysomal processing protease, glyoxysomal-like (LOC102582061), mRNA	--	--	--	--	Q8VZD4	669	2.6e-68	Glyoxysomal processing protease, glyoxysomal OS=Arabidopsis thaliana GN=DEG15 PE=1 SV=2	PF02907//PF02362
Cluster-11506.104437	63.81	74.54	112.14	99.14	112.65	82.45	20.05	29.57	24.78	27.47	19.03	15.25	19.51	18.75	29.59	85.67	124.5	157.64	81.37	71.22	62.91	52.55	52.37	54.31	35.85	33.27	32.41	44.64	42.11	40.84	565360615	XP_006347062.1	1664	3.1e-183	PREDICTED: CBS domain-containing protein CBSX5-like [Solanum tuberosum]	565360614	XM_006347000.1	851	0	PREDICTED: Solanum tuberosum CBS domain-containing protein CBSX5-like (LOC102599147), mRNA	--	--	--	--	Q84WQ5	736	1.8e-76	CBS domain-containing protein CBSX5 OS=Arabidopsis thaliana GN=CBSX5 PE=2 SV=2	PF06733
Cluster-11506.104439	1.71	2.71	2.12	1.07	1.1	1.6	3.92	1.52	1.67	2.03	1.88	2.07	4.55	5.05	5.98	2.66	2.77	2.18	2.8	2.58	3.5	3.8	4.57	2.58	4.02	2.8	3.52	3.11	5.99	6	565360507	XP_006347008.1	2197	1.2e-244	PREDICTED: glyoxysomal processing protease, glyoxysomal-like [Solanum tuberosum]	565360506	XM_006346946.1	1138	0	PREDICTED: Solanum tuberosum glyoxysomal processing protease, glyoxysomal-like (LOC102582061), mRNA	--	--	--	--	Q8VZD4	965	1.2e-102	Glyoxysomal processing protease, glyoxysomal OS=Arabidopsis thaliana GN=DEG15 PE=1 SV=2	PF02907
Cluster-11506.104441	6.78	6.17	5.22	6.97	6.47	5.35	8.71	8.7	8.27	16.45	12.38	17.33	16.71	17.81	15.87	4.72	6.44	5.81	7.29	8.66	9.06	7.98	7.62	7.5	13.05	9.51	9.23	11.55	13.1	12.49	565360507	XP_006347008.1	2794	0	PREDICTED: glyoxysomal processing protease, glyoxysomal-like [Solanum tuberosum]	565360506	XM_006346946.1	1696	0	PREDICTED: Solanum tuberosum glyoxysomal processing protease, glyoxysomal-like (LOC102582061), mRNA	--	--	--	--	Q8VZD4	1329	4.5e-145	Glyoxysomal processing protease, glyoxysomal OS=Arabidopsis thaliana GN=DEG15 PE=1 SV=2	PF02907//PF00089
Cluster-11506.104448	2.49	4.1	3.19	4.2	3.64	5.37	1.23	1.51	2.16	2.63	1.83	3.59	3.82	4.15	2.71	7.23	13.25	15	1.92	0.9	2.88	2.59	1.66	1.03	3.69	1.65	2.25	1.82	3.61	2.53	565341904	XP_006338109.1	219	6.9e-16	PREDICTED: glucan endo-1,3-beta-glucosidase 6-like [Solanum tuberosum]	565341903	XM_006338047.1	157	2.10157e-74	PREDICTED: Solanum tuberosum glucan endo-1,3-beta-glucosidase 6-like (LOC102594923), mRNA	--	--	--	--	Q93Z08	185	8.5e-13	Glucan endo-1,3-beta-glucosidase 6 OS=Arabidopsis thaliana GN=At5g58090 PE=1 SV=2	--
Cluster-11506.104451	1.07	1.42	1.87	5.64	3.82	2.29	25.63	21.64	26.24	61.32	45.02	51.37	32.44	40.42	48.84	3.79	4.41	5.21	6.67	5.58	5.35	42.15	46.54	42.82	15.83	31.08	30.16	17.69	19.87	22.07	698460815	XP_009781628.1	2240	8.4e-250	PREDICTED: glucan endo-1,3-beta-glucosidase 6-like [Nicotiana sylvestris]	698460814	XM_009783326.1	1028	0	PREDICTED: Nicotiana sylvestris glucan endo-1,3-beta-glucosidase 6-like (LOC104230501), mRNA	--	--	--	--	Q93Z08	1781	2e-197	Glucan endo-1,3-beta-glucosidase 6 OS=Arabidopsis thaliana GN=At5g58090 PE=1 SV=2	PF00332
Cluster-11506.104454	6.91	6.7	7.86	6.11	7.65	6.55	3.25	3.47	2.89	2.86	3.06	3.03	1.08	1.73	1.68	11.52	10.45	10.32	5.44	4.84	5.76	2.15	2.4	1.86	4.7	1.9	1.91	3.13	2.56	3.1	697160971	XP_009589263.1	3639	0	PREDICTED: protein PRRC2B-like isoform X5 [Nicotiana tomentosiformis]	565382702	XM_006357610.1	1777	0	PREDICTED: Solanum tuberosum flocculation protein FLO11-like (LOC102578140), transcript variant X2, mRNA	--	--	--	--	--	--	--	--	--
Cluster-11506.104471	10.89	11.11	9.09	10.74	11.52	13.14	7.59	10.03	8.98	4.98	4.28	8.22	4.23	4.94	5.44	17.08	18.32	20.03	8.07	7.26	6.8	8.07	7.53	7.76	6.51	8.04	7.37	4.37	5.03	5.51	565352519	XP_006343189.1	2079	4.1e-231	PREDICTED: uncharacterized protein LOC102581164 [Solanum tuberosum]	698461452	XM_009783475.1	1420	0	PREDICTED: Nicotiana sylvestris uncharacterized LOC104230617 (LOC104230617), transcript variant X1, mRNA	--	--	--	--	Q8RWD5	1250	7.6e-136	Coiled-coil domain-containing protein SCD2 OS=Arabidopsis thaliana GN=SCD2 PE=1 SV=1	PF10186//PF04111//PF09726//PF00769//PF17078
Cluster-11506.104483	13.82	12.46	12.48	17.44	13.76	18.16	18.04	18.08	18.42	14.15	16.03	13.95	14.43	14.88	16.81	15.62	14.19	11.74	26.95	23.31	26.22	17.47	17.97	20.79	14.14	14.01	10.07	13.89	10.48	11.31	565368738	XP_006350998.1	1310	3.2e-142	PREDICTED: F-box protein SKIP5-like [Solanum tuberosum]	565368737	XM_006350936.1	724	0	PREDICTED: Solanum tuberosum F-box protein SKIP5-like (LOC102590429), mRNA	--	--	--	--	Q94FT2	902	9.1e-96	F-box protein SKIP5 OS=Arabidopsis thaliana GN=SKIP5 PE=1 SV=1	PF12937//PF00646
Cluster-11506.104494	43.75	49.86	51.04	43.29	42.16	38.24	102.75	102.96	84.79	56.29	56	81.68	75.19	108.87	90.85	25.35	24.59	22.19	15.15	16.38	17.85	28.69	28.03	22.89	30.76	41.38	36.62	38.09	20.77	19.38	--	--	--	--	--	565388156	XM_006359783.1	65	8.87439e-24	PREDICTED: Solanum tuberosum 60S ribosomal protein L22-3-like (LOC102600083), mRNA	--	--	--	--	--	--	--	--	--
Cluster-11506.104497	164.09	136.73	148.52	164.3	168.45	122.76	243.97	274.49	219.93	186.45	211.12	249.68	196.03	228.95	219.75	167.12	138.65	181.04	175.19	176.56	156.45	306.21	314.1	315.44	264.91	245.91	206.61	237.33	202.82	199.76	460403882	XP_004247415.1	413	1.2e-38	PREDICTED: 60S ribosomal protein L22-2 [Solanum lycopersicum]	697095933	XM_009615570.1	273	3.79513e-139	PREDICTED: Nicotiana tomentosiformis 60S ribosomal protein L22-3-like (LOC104106908), mRNA	K02891	RP-L22e, RPL22	large subunit ribosomal protein L22e	http://www.genome.jp/dbget-bin/www_bget?ko:K02891	Q9M9W1	374	5.8e-35	60S ribosomal protein L22-2 OS=Arabidopsis thaliana GN=RPL22B PE=2 SV=1	PF01776
Cluster-11506.104521	10.18	10.04	10.54	9.23	10.44	9.93	0.45	20.73	17	13.11	13.71	14.23	21.78	22.84	17.7	8.36	8.88	8.86	8.58	6.73	5.5	7.77	9.26	7.86	13.75	9.95	8.21	12.71	10.87	10.72	697097789	XP_009623445.1	531	7e-52	PREDICTED: secretory carrier-associated membrane protein 3-like [Nicotiana tomentosiformis]	565390583	XM_006360954.1	360	0	PREDICTED: Solanum tuberosum secretory carrier-associated membrane protein 3-like (LOC102606256), mRNA	--	--	--	--	Q9SXA5	447	5.4e-43	Secretory carrier-associated membrane protein 5 OS=Arabidopsis thaliana GN=SCAMP5 PE=2 SV=2	PF04144
Cluster-11506.104524	39.83	46.36	45.37	38.06	38.88	38.1	62.07	62.95	65.58	68.34	59.43	65.38	68.27	60.08	54.67	40.7	40.61	47.15	38.37	51.77	31.91	55.83	48.95	49.63	69.18	63.89	56.41	85.54	52.35	60.89	--	--	--	--	--	698533026	XM_009765032.1	98	6.63855e-42	PREDICTED: Nicotiana sylvestris secretory carrier-associated membrane protein 2-like (LOC104215272), mRNA	--	--	--	--	--	--	--	--	--
Cluster-11506.104525	16.86	14.78	17.69	12.92	15.37	16.5	1.46	34.98	29.97	15.35	20.25	24.15	31.32	30.87	24.55	19.64	22.27	20.57	19.63	10.94	17.67	21.97	17.19	19.83	34.99	16.36	23.16	24.28	27.09	28.49	565390584	XP_006361016.1	1259	2.5e-136	PREDICTED: secretory carrier-associated membrane protein 3-like [Solanum tuberosum]	723733866	XM_004248054.2	725	0	PREDICTED: Solanum lycopersicum secretory carrier-associated membrane protein 3-like (LOC101244619), mRNA	--	--	--	--	Q9M5P2	955	6.2e-102	Secretory carrier-associated membrane protein 3 OS=Arabidopsis thaliana GN=SCAMP3 PE=1 SV=1	PF03938//PF04144
Cluster-11506.104528	43.69	39.66	41.65	44.71	44.5	39.68	63.05	66.18	64.42	61.6	63.1	68.85	73.4	67.61	63.75	47.07	41.81	49.83	51.85	46.83	48.93	64.01	61.34	60.51	62.09	56.2	54.62	62.94	67.37	65.88	460374045	XP_004232822.1	1100	6.1e-118	PREDICTED: secretory carrier-associated membrane protein 2 [Solanum lycopersicum]	565360678	XM_006347032.1	733	0	PREDICTED: Solanum tuberosum putative secretory carrier-associated membrane protein 1-like (LOC102581069), mRNA	--	--	--	--	Q7F613	818	4.3e-86	Secretory carrier-associated membrane protein 2 OS=Oryza sativa subsp. japonica GN=SCAMP2 PE=2 SV=1	PF03938//PF04144
Cluster-11506.104533	17.41	15.61	15.29	11.47	13.36	12.2	12.09	11.98	13.95	10.76	10.19	11.01	10.1	10.57	12.03	17.96	16.65	17.86	16.49	17.87	16.97	12.09	11.38	13.01	14.6	9.68	10.55	11.38	11.48	10.48	565393884	XP_006362600.1	3171	0	PREDICTED: uncharacterized protein LOC102604690 [Solanum tuberosum]	565393883	XM_006362538.1	2011	0	PREDICTED: Solanum tuberosum uncharacterized LOC102604690 (LOC102604690), mRNA	--	--	--	--	Q9SY60	1848	3.9e-205	Exocyst complex component EXO84C OS=Arabidopsis thaliana GN=EXO84C PE=2 SV=1	--
Cluster-11506.104535	4.8	5.1	4.84	2.78	1.77	2.32	3.7	2.2	2.44	2.91	2.81	2.06	1.76	2.1	1.99	1.84	1.91	1.65	1.62	1.26	1.59	1.15	1.27	2.14	1.47	0.8	1	1.56	1.25	1.51	460370671	XP_004231174.1	1510	3.6e-165	PREDICTED: probable dimethyladenosine transferase [Solanum lycopersicum]	697178905	XM_009600139.1	882	0	PREDICTED: Nicotiana tomentosiformis probable dimethyladenosine transferase (LOC104094263), transcript variant X1, mRNA	--	--	--	--	O65090	1084	1.2e-116	Ribosomal RNA small subunit methyltransferase, chloroplastic OS=Arabidopsis thaliana GN=PFC1 PE=2 SV=1	PF08241
Cluster-11506.104546	85.97	71.38	76.35	63.78	78.44	71.08	44.39	52.9	51.03	42.77	44.98	52.66	49.89	55.88	48.71	93.01	104.02	113.06	79.36	72.55	73.94	33.32	33.74	33.59	50.75	25.37	23.98	29.56	27.63	33.12	698485598	XP_009789571.1	563	4.9e-56	PREDICTED: bax inhibitor 1-like [Nicotiana sylvestris]>gi|14719276|gb|AAK73102.1|AF390556_1 Bax inhibitor 1 [Nicotiana tabacum]	698485597	XM_009791269.1	306	1.67317e-157	PREDICTED: Nicotiana sylvestris bax inhibitor 1-like (LOC104237172), mRNA	--	--	--	--	Q9LD45	413	1.7e-39	Bax inhibitor 1 OS=Arabidopsis thaliana GN=BI-1 PE=1 SV=1	--
Cluster-11506.104548	55.89	52.09	52.54	32.9	44.21	36.44	26.42	27.08	23.08	26.84	22.14	23.26	23.01	25.89	29.51	66.22	55.36	51.78	50.93	68.28	57.39	26.5	27.36	26.26	45.21	26.48	16.71	26.99	18.46	19.8	698485598	XP_009789571.1	415	9.1e-39	PREDICTED: bax inhibitor 1-like [Nicotiana sylvestris]>gi|14719276|gb|AAK73102.1|AF390556_1 Bax inhibitor 1 [Nicotiana tabacum]	698485597	XM_009791269.1	379	0	PREDICTED: Nicotiana sylvestris bax inhibitor 1-like (LOC104237172), mRNA	--	--	--	--	Q9LD45	380	1.5e-35	Bax inhibitor 1 OS=Arabidopsis thaliana GN=BI-1 PE=1 SV=1	--
Cluster-11506.104549	3.25	3.16	3.76	2.4	3.23	4.97	3.59	0	1.34	0.95	1.71	1.09	1.35	1.85	2.75	4.75	3.78	5.58	1.07	1.38	2.58	1.9	1.55	1.53	1.47	0.74	0.85	1.8	3.24	1.64	698503147	XP_009797187.1	1402	9.9e-153	PREDICTED: MATE efflux family protein 5-like [Nicotiana sylvestris]	723685800	XM_004235719.2	704	0	PREDICTED: Solanum lycopersicum MATE efflux family protein 5 (LOC101268373), mRNA	K03327	TC.MATE, SLC47A, norM, mdtK, dinF	multidrug resistance protein, MATE family	http://www.genome.jp/dbget-bin/www_bget?ko:K03327	Q9SIA4	609	1.2e-61	MATE efflux family protein 5 OS=Arabidopsis thaliana GN=DTXL1 PE=3 SV=1	PF06305//PF01554
Cluster-11506.104551	38.83	36.43	48.76	33.49	32.94	26.93	37.03	19.57	31.28	21.5	28.66	28.55	33.63	27.8	27.89	65.5	74.65	79.79	39.26	36.3	35.32	19.83	21.09	21.37	55.46	28.04	23.1	32.97	32.34	34.68	698503147	XP_009797187.1	2200	2.7e-245	PREDICTED: MATE efflux family protein 5-like [Nicotiana sylvestris]	698503146	XM_009798885.1	1132	0	PREDICTED: Nicotiana sylvestris MATE efflux family protein 5-like (LOC104243662), mRNA	K03327	TC.MATE, SLC47A, norM, mdtK, dinF	multidrug resistance protein, MATE family	http://www.genome.jp/dbget-bin/www_bget?ko:K03327	Q9SIA4	1005	1.4e-107	MATE efflux family protein 5 OS=Arabidopsis thaliana GN=DTXL1 PE=3 SV=1	PF01554
Cluster-11506.104561	11.51	13.13	11.91	15.43	11.25	13.17	26.2	25.66	26.26	28.43	28.42	21.71	15.54	18.82	16.38	9.98	8.66	8.3	24.41	26.52	23.1	27.7	28.66	29.28	26.97	19.16	15.5	21.49	18.39	17.83	565392121	XP_006361756.1	1234	3.4e-133	PREDICTED: nuclear transcription factor Y subunit A-1-like isoform X1 [Solanum tuberosum]>gi|565392123|ref|XP_006361757.1| PREDICTED: nuclear transcription factor Y subunit A-1-like isoform X2 [Solanum tuberosum]	565392120	XM_006361694.1	977	0	PREDICTED: Solanum tuberosum nuclear transcription factor Y subunit A-1-like (LOC102600754), transcript variant X1, mRNA	K08064	NFYA	nuclear transcription factor Y, alpha	http://www.genome.jp/dbget-bin/www_bget?ko:K08064	Q9LXV5	462	1.6e-44	Nuclear transcription factor Y subunit A-1 OS=Arabidopsis thaliana GN=NFYA1 PE=2 SV=1	PF02248//PF02045
Cluster-11506.104570	13.27	13.32	13.16	13.78	11.63	15.8	18.76	29.96	23.66	21.84	19.42	23.5	28.83	34.35	28.22	15.25	14.93	14.1	27.57	24.63	29.16	24.23	22.66	24.31	21.24	18.79	17.26	20.12	20.62	21.76	698500681	XP_009796085.1	2456	8.3e-275	PREDICTED: GRAM domain-containing protein 1A [Nicotiana sylvestris]	698500680	XM_009797783.1	1281	0	PREDICTED: Nicotiana sylvestris GRAM domain-containing protein 1A (LOC104242708), mRNA	--	--	--	--	F4HVW5	1186	2.1e-128	Protein VASCULAR ASSOCIATED DEATH 1, chloroplastic OS=Arabidopsis thaliana GN=VAD1 PE=1 SV=1	--
Cluster-11506.104572	6.44	6.2	8.05	6.46	7.71	8.26	8.7	0.7	2.62	13.06	11.49	13.18	6.91	9.21	9.4	4.19	4.23	3.66	7.64	7.57	4.76	3.28	5.24	4.14	4.94	5.1	5.24	8.6	4.86	5.15	698500681	XP_009796085.1	832	9.3e-87	PREDICTED: GRAM domain-containing protein 1A [Nicotiana sylvestris]	698500680	XM_009797783.1	565	0	PREDICTED: Nicotiana sylvestris GRAM domain-containing protein 1A (LOC104242708), mRNA	--	--	--	--	F4HVW5	231	6.4e-18	Protein VASCULAR ASSOCIATED DEATH 1, chloroplastic OS=Arabidopsis thaliana GN=VAD1 PE=1 SV=1	--
Cluster-11506.104578	40.9	31.53	32.11	39.85	39.69	29.53	34.24	23.2	22.21	32.69	52.72	41.56	24.86	20.67	31.67	82.44	72.11	84.64	29.2	36.84	29.63	17.44	16.12	13.47	48.79	11.56	14.34	8.44	10.6	12.88	698571225	XP_009774823.1	274	1.4e-22	PREDICTED: ATP synthase subunit b', chloroplastic-like [Nicotiana sylvestris]	697160078	XM_009590522.1	192	3.51781e-94	PREDICTED: Nicotiana tomentosiformis ATP synthase subunit b', chloroplastic-like (LOC104086286), mRNA	K02109	ATPF0B, atpF	F-type H+-transporting ATPase subunit b	http://www.genome.jp/dbget-bin/www_bget?ko:K02109	P31853	180	1.6e-12	ATP synthase subunit b', chloroplastic OS=Spinacia oleracea GN=ATPG PE=1 SV=2	--
Cluster-11506.104594	16.61	14.25	11.52	15.24	14.67	14.83	15.89	16.36	15.93	19.62	19.3	15.77	14.64	12.93	15.15	15.77	12.7	11.86	20.96	17.7	20.9	16.07	15.59	14.59	19.84	12.82	11.05	16.1	12.03	13.56	697142474	XP_009625339.1	197	5.7e-13	PREDICTED: uncharacterized protein LOC104116229 [Nicotiana tomentosiformis]>gi|697142476|ref|XP_009625340.1| PREDICTED: uncharacterized protein LOC104116229 [Nicotiana tomentosiformis]	--	--	--	--	--	--	--	--	--	--	--	--	--	--
Cluster-11506.104598	3.52	3.73	4.81	2.64	3.72	2.36	2.25	3.26	3.35	2.81	3.09	3.43	2.13	1.54	1.66	5.21	5.2	5	2.88	1.57	2.55	2.65	2.13	2.43	3.34	2.46	1.69	1.7	2.19	2.57	565352979	XP_006343414.1	2141	3.3e-238	PREDICTED: LOW QUALITY PROTEIN: tyrosyl-DNA phosphodiesterase 1-like, partial [Solanum tuberosum]	565352978	XM_006343352.1	1118	0	PREDICTED: Solanum tuberosum tyrosyl-DNA phosphodiesterase 1-like (LOC102604923), partial mRNA	K10862	TDP1	tyrosyl-DNA phosphodiesterase 1	http://www.genome.jp/dbget-bin/www_bget?ko:K10862	Q8H1D9	1658	4.7e-183	Tyrosyl-DNA phosphodiesterase 1 OS=Arabidopsis thaliana GN=TDP1 PE=1 SV=1	PF06087//PF00498
Cluster-11506.104607	4.52	4	2.77	3.02	3.37	4.32	1.29	1.6	1.74	4.2	4.4	5.09	2.14	1.36	3.96	9.99	8.94	7.88	1.86	2.08	2.2	0.68	0.53	0.79	1.43	1.26	1.35	0.75	0.12	1.11	--	--	--	--	--	--	--	--	--	--	--	--	--	--	--	--	--	--	--
Cluster-11506.104608	15.56	12.25	12.36	2.02	1.84	3.09	9.74	5.77	6.86	1.05	2.85	1.16	2.12	1.49	3.18	0.71	1.7	1.04	0.63	0	1.93	1.12	3.09	1.39	2.05	1.43	0.39	0	0.86	1.2	565378829	XP_006355848.1	251	5.7e-20	PREDICTED: mediator of RNA polymerase II transcription subunit 33A-like [Solanum tuberosum]	565378828	XM_006355786.1	135	1.44779e-62	PREDICTED: Solanum tuberosum mediator of RNA polymerase II transcription subunit 33A-like (LOC102599520), mRNA	--	--	--	--	Q9LUG9	156	8.3e-10	Mediator of RNA polymerase II transcription subunit 33A OS=Arabidopsis thaliana GN=MED33A PE=1 SV=1	--
Cluster-11506.104612	13.03	9.15	9.64	17.3	23.54	20.4	6.54	10.23	7.09	4.62	5.44	2.87	0	2.37	4.44	21.08	13.81	9.27	41.53	52.59	39.86	22.58	19.36	20.77	16.96	13.83	12.34	13	7.12	7.68	697186830	XP_009602452.1	1180	3e-127	PREDICTED: 11-beta-hydroxysteroid dehydrogenase 1B-like [Nicotiana tomentosiformis]	697186829	XM_009604157.1	503	0	PREDICTED: Nicotiana tomentosiformis 11-beta-hydroxysteroid dehydrogenase 1B-like (LOC104097570), mRNA	--	--	--	--	Q9LUE4	716	2.7e-74	11-beta-hydroxysteroid dehydrogenase-like 6 OS=Arabidopsis thaliana GN=HSD6 PE=2 SV=1	PF00106
Cluster-11506.104613	31.5	25.68	26.14	32.64	43.57	35.04	9.64	8.81	7.36	6.64	6.09	3.16	0	1.21	2.79	15.53	9.57	3.35	25.78	26.32	31.11	15.55	17.25	17.7	10.11	6.72	7.46	5.73	6.65	7.19	698540654	XP_009765827.1	1635	8.1e-180	PREDICTED: 11-beta-hydroxysteroid dehydrogenase 1B-like [Nicotiana sylvestris]	697186829	XM_009604157.1	442	0	PREDICTED: Nicotiana tomentosiformis 11-beta-hydroxysteroid dehydrogenase 1B-like (LOC104097570), mRNA	--	--	--	--	Q9LUE4	903	8.6e-96	11-beta-hydroxysteroid dehydrogenase-like 6 OS=Arabidopsis thaliana GN=HSD6 PE=2 SV=1	PF02882//PF01370//PF00106
Cluster-11506.104619	1.43	1.7	1.3	3.05	2.18	1.65	0.16	3.28	3.42	10.54	11.24	13.6	16.28	15.05	13.62	0.38	0.39	0.46	1.96	1.94	1.32	1.99	2.05	1.05	3.85	2.01	1.51	2.24	2.98	3.8	723662342	XP_010312381.1	787	1.5e-81	PREDICTED: receptor-like cytosolic serine/threonine-protein kinase RBK2 isoform X2 [Solanum lycopersicum]	697161566	XM_009591273.1	466	0	PREDICTED: Nicotiana tomentosiformis receptor-like cytosolic serine/threonine-protein kinase RBK2 (LOC104086920), transcript variant X3, mRNA	--	--	--	--	Q8RXC8	546	1.8e-54	Receptor-like cytosolic serine/threonine-protein kinase RBK2 OS=Arabidopsis thaliana GN=RBK2 PE=1 SV=1	PF07714//PF00069
Cluster-11506.104623	5.52	5.09	4.6	4.45	3.99	5.38	6.43	6.36	6.6	4.89	4.47	6.51	7.79	8.71	8.79	6.25	7.09	8.66	8.5	8.13	9.56	9.25	7.71	8.58	10.9	8.69	7.85	12.82	10.41	11.94	565360213	XP_006346864.1	940	3.1e-99	PREDICTED: calponin homology domain-containing protein DDB_G0272472-like isoform X1 [Solanum tuberosum]>gi|565360215|ref|XP_006346865.1| PREDICTED: calponin homology domain-containing protein DDB_G0272472-like isoform X2 [Solanum tuberosum]	565360212	XM_006346802.1	616	0	PREDICTED: Solanum tuberosum calponin homology domain-containing protein DDB_G0272472-like (LOC102585700), transcript variant X1, mRNA	K14545	RRP7	ribosomal RNA-processing protein 7	http://www.genome.jp/dbget-bin/www_bget?ko:K14545	Q9Y3A4	175	2.2e-11	Ribosomal RNA-processing protein 7 homolog A OS=Homo sapiens GN=RRP7A PE=1 SV=2	--
Cluster-11506.104636	22.54	21.11	20.59	20.85	20.91	20.18	21.03	22.21	19.37	19.82	15.96	22.19	25.39	22.14	22.17	21.33	19.78	18.24	32.54	29.75	30.13	29.53	28.5	28.4	26.85	26.17	25.32	29.96	29.4	32.81	565384657	XP_006358244.1	1986	1.8e-220	PREDICTED: uncharacterized protein LOC102593840 [Solanum tuberosum]	698481744	XM_009789539.1	1097	0	PREDICTED: Nicotiana sylvestris uncharacterized LOC104235730 (LOC104235730), transcript variant X1, mRNA	--	--	--	--	Q8U4K7	181	5.2e-12	2-phosphoglycerate kinase OS=Pyrococcus furiosus (strain ATCC 43587 / DSM 3638 / JCM 8422 / Vc1) GN=pgk2 PE=3 SV=1	PF02224
Cluster-11506.104654	12.06	14.54	13.9	10.33	10.1	11.71	13.23	16.62	16.54	15.06	20.7	19.98	24.56	22.92	20.73	17.64	19.76	19.04	13.24	12.22	14.24	11.67	9.97	10.76	21.3	13.58	15.13	19.68	21.02	22.45	565398531	XP_006364827.1	4916	0	PREDICTED: protein transport protein Sec24-like At3g07100-like isoform X1 [Solanum tuberosum]>gi|565398533|ref|XP_006364828.1| PREDICTED: protein transport protein Sec24-like At3g07100-like isoform X2 [Solanum tuberosum]	565398532	XM_006364766.1	2693	0	PREDICTED: Solanum tuberosum protein transport protein Sec24-like At3g07100-like (LOC102598037), transcript variant X2, mRNA	K14007	SEC24	protein transport protein SEC24	http://www.genome.jp/dbget-bin/www_bget?ko:K14007	Q9SFU0	3423	0	Protein transport protein Sec24-like At3g07100 OS=Arabidopsis thaliana GN=At3g07100 PE=2 SV=2	PF04810//PF04811//PF04815
Cluster-11506.104658	5.96	7.71	5.81	10.07	9.31	6.13	6.37	5.57	5.03	7.34	5.93	6.25	6.37	7.5	11.37	18.91	20.67	21.65	7.22	8.91	8.28	5.87	8.14	6.57	11.51	10.46	4.88	13.63	6.92	5.52	568214453	NP_001274794.1	1542	4.7e-169	plastidic ATP/ADP-transporter [Solanum tuberosum]>gi|6226239|sp|O24381.2|TLC1_SOLTU RecName: Full=Plastidic ATP/ADP-transporter>gi|4138583|emb|CAA71785.1| plastidic ATP/ADP-transporter [Solanum tuberosum]	723750837	XM_004252278.2	949	0	PREDICTED: Solanum lycopersicum plastidic ATP/ADP-transporter (LOC101263496), mRNA	K03301	TC.AAA	ATP:ADP antiporter, AAA family	http://www.genome.jp/dbget-bin/www_bget?ko:K03301	O24381	1542	6.6e-170	Plastidic ATP/ADP-transporter OS=Solanum tuberosum PE=2 SV=2	PF03219
Cluster-11506.104663	4.62	7.47	5.55	9.17	6.98	6	18.68	15.01	15.97	36.42	32.11	35.97	35.32	26.08	25.18	13.92	10.66	11.71	6.16	7.64	6.07	33.89	29.65	36.26	22.8	51.42	28.14	39.54	33.54	33.95	565389423	XP_006360455.1	550	2e-54	PREDICTED: uncharacterized protein LOC102593733 [Solanum tuberosum]	565389422	XM_006360393.1	298	6.04626e-153	PREDICTED: Solanum tuberosum uncharacterized LOC102593733 (LOC102593733), mRNA	--	--	--	--	--	--	--	--	--
Cluster-11506.104673	14.5	17.48	18.06	22.94	21.28	16.41	43.42	26.82	39.28	40.74	40.74	38.53	28.92	29.75	33.21	24.06	27.5	33.57	20.98	23.28	24.67	39.64	37.3	37.88	60.82	38.83	38.26	41.32	48.58	46.95	565352028	XP_006342949.1	3237	0	PREDICTED: phospholipid:diacylglycerol acyltransferase 1-like [Solanum tuberosum]	723684849	XM_004235524.2	1640	0	PREDICTED: Solanum lycopersicum phospholipid:diacylglycerol acyltransferase 1-like (LOC101259322), mRNA	K00679	E2.3.1.158	phospholipid:diacylglycerol acyltransferase	http://www.genome.jp/dbget-bin/www_bget?ko:K00679	Q9FNA9	2686	2.7e-302	Phospholipid:diacylglycerol acyltransferase 1 OS=Arabidopsis thaliana GN=PDAT1 PE=2 SV=1	PF02450//PF02188
Cluster-11506.104680	4.68	5.13	4.7	9.98	9	7.68	6.23	8.07	6.37	15.42	14.8	12.5	6.39	6.83	6.91	7.98	6.8	6.18	10.23	10.1	10.25	12.64	12.99	11.43	11.56	8.78	5.98	11.53	8.11	8.16	460369786	XP_004230738.1	998	1.5e-105	PREDICTED: reticulon-like protein B11 [Solanum lycopersicum]>gi|565359108|ref|XP_006346364.1| PREDICTED: reticulon-like protein B11-like isoform X1 [Solanum tuberosum]>gi|565359110|ref|XP_006346365.1| PREDICTED: reticulon-like protein B11-like isoform X2 [Solanum tuberosum]	565359109	XM_006346303.1	524	0	PREDICTED: Solanum tuberosum reticulon-like protein B11-like (LOC102603492), transcript variant X2, mRNA	--	--	--	--	Q9LT71	553	8.4e-55	Reticulon-like protein B11 OS=Arabidopsis thaliana GN=RTNLB11 PE=2 SV=1	PF10278//PF06459//PF08496
Cluster-11506.104682	0.44	0.58	0.14	1.39	3.36	3.17	10.61	0.34	1.78	2.6	4.08	4.49	9.01	7.89	9.83	7.81	10.57	10.26	2.21	3.75	3.81	5.13	5.83	3.63	7.97	7.13	5.77	5.85	4.78	5.66	565358589	XP_006346109.1	958	1.9e-101	PREDICTED: protein transport protein SFT2-like [Solanum tuberosum]	565358588	XM_006346047.1	602	0	PREDICTED: Solanum tuberosum protein transport protein SFT2-like (LOC102603489), mRNA	--	--	--	--	P38166	198	3.5e-14	Protein transport protein SFT2 OS=Saccharomyces cerevisiae (strain ATCC 204508 / S288c) GN=SFT2 PE=1 SV=1	PF04178
Cluster-11506.104697	6.69	5.88	5.65	9.25	8.38	7.36	12.72	7.59	8.12	11.86	13.64	10.89	11.42	11.46	11.74	11.52	9.71	10.5	10.5	10.38	9.94	15.82	15.17	16.5	17.56	13.46	10.04	12.24	13.87	12.59	697097932	XP_009624110.1	1900	1.8e-210	PREDICTED: uncharacterized protein LOC104115230 [Nicotiana tomentosiformis]	698452477	XM_009781440.1	1274	0	PREDICTED: Nicotiana sylvestris uncharacterized LOC104228893 (LOC104228893), mRNA	--	--	--	--	--	--	--	--	PF01506//PF03759
Cluster-11506.104701	13.79	12.7	14.58	11.05	16	12.01	7.29	12.68	11.59	8.12	10.86	10.21	4.93	8.32	6.52	43.98	46.82	43.69	20.13	17.14	18.93	16.6	16.8	18.99	13.74	10.11	10.55	10.12	11.38	12.18	--	--	--	--	--	--	--	--	--	--	--	--	--	--	--	--	--	--	--
Cluster-11506.104703	3.03	2.98	3.36	2.68	3.29	3.56	1.41	3.72	3.9	2.59	3.29	3.06	3.15	3.67	3.36	11.54	12.59	10.33	6.76	6.1	7.68	3.32	3.96	3.48	4.26	3.66	3.58	4.81	5.1	4.85	--	--	--	--	--	--	--	--	--	--	--	--	--	--	--	--	--	--	--
Cluster-11506.104733	0.78	1.24	1.11	1.61	2.46	0.44	3.87	1.17	1.55	1.76	2.38	2.65	5.55	4.18	4.88	0.95	2.39	2.15	1.01	0.74	1.02	1.29	2.18	1.36	3.15	0.84	1.72	1.71	3.69	2.57	565377687	XP_006355301.1	246	3.7e-19	PREDICTED: long chain base biosynthesis protein 1-like [Solanum tuberosum]	565377686	XM_006355239.1	167	4.15192e-80	PREDICTED: Solanum tuberosum long chain base biosynthesis protein 1-like (LOC102597761), mRNA	K00654	SPT	serine palmitoyltransferase	http://www.genome.jp/dbget-bin/www_bget?ko:K00654	--	--	--	--	--
Cluster-11506.104736	4.41	3.99	4.02	3.52	3.77	2.76	3.51	5.44	5.34	5.96	4.93	6.43	10.12	11.55	10.81	4.05	4.01	3.4	3.57	2.7	2.8	4.42	3.44	3.5	4.8	3.78	3.39	5.21	3.92	4.65	565377687	XP_006355301.1	1000	4.8e-106	PREDICTED: long chain base biosynthesis protein 1-like [Solanum tuberosum]	565391318	XM_006361308.1	702	0	PREDICTED: Solanum tuberosum long chain base biosynthesis protein 1-like (LOC102598572), mRNA	K00654	SPT	serine palmitoyltransferase	http://www.genome.jp/dbget-bin/www_bget?ko:K00654	Q94IB8	873	3.6e-92	Long chain base biosynthesis protein 1 OS=Arabidopsis thaliana GN=LCB1 PE=1 SV=1	PF00155//PF01276//PF01053
Cluster-11506.104743	8.69	8.49	9.27	10.56	11.21	12.22	12.4	17.74	11.58	20.45	19.37	23.37	17.07	14.36	22.13	10.36	11.64	12.31	12.05	6.85	8.77	10.7	11.33	9.8	14.68	7.91	9.96	14.42	15.11	16.59	460409965	XP_004250406.1	949	1.9e-100	PREDICTED: long chain base biosynthesis protein 1 [Solanum lycopersicum]	697152889	XM_009632388.1	555	0	PREDICTED: Nicotiana tomentosiformis long chain base biosynthesis protein 1-like (LOC104120593), transcript variant X1, mRNA	K00654	SPT	serine palmitoyltransferase	http://www.genome.jp/dbget-bin/www_bget?ko:K00654	Q94IB8	758	3.8e-79	Long chain base biosynthesis protein 1 OS=Arabidopsis thaliana GN=LCB1 PE=1 SV=1	PF00155
Cluster-11506.104759	9.13	7.94	7.49	5.95	7.48	5.26	3.89	3.38	3.77	4.21	4.49	3.45	2.31	2.07	2.92	7.19	6.72	7.44	4.22	5.85	5.97	3.87	4.37	2.53	5.15	2.92	3.35	3.38	2.88	4.38	698498780	XP_009795276.1	2876	0	PREDICTED: DNA repair protein RAD16 isoform X2 [Nicotiana sylvestris]	698498779	XM_009796974.1	1545	0	PREDICTED: Nicotiana sylvestris DNA repair protein RAD16 (LOC104241999), transcript variant X3, mRNA	K15083	RAD16	DNA repair protein RAD16	http://www.genome.jp/dbget-bin/www_bget?ko:K15083	P79051	664	8.5e-68	ATP-dependent helicase rhp16 OS=Schizosaccharomyces pombe (strain 972 / ATCC 24843) GN=rhp16 PE=3 SV=2	PF14634//PF04851//PF13639//PF00176//PF11789//PF00097//PF01155
Cluster-11506.104761	17.96	21.87	18.12	15.26	19.96	13.49	8.72	7.59	7.68	13.76	12.87	10.72	5.92	9.48	8.85	7.1	9.56	8.91	6.57	4.37	5.35	2.06	4.04	2.34	6.19	6.93	3.82	4.86	3.82	3.47	460389001	XP_004240150.1	641	6.4e-65	PREDICTED: DNA repair protein RAD16-like [Solanum lycopersicum]	698498779	XM_009796974.1	407	0	PREDICTED: Nicotiana sylvestris DNA repair protein RAD16 (LOC104241999), transcript variant X3, mRNA	K15083	RAD16	DNA repair protein RAD16	http://www.genome.jp/dbget-bin/www_bget?ko:K15083	P31244	373	1.1e-34	DNA repair protein RAD16 OS=Saccharomyces cerevisiae (strain ATCC 204508 / S288c) GN=RAD16 PE=1 SV=1	--
Cluster-11506.104762	9.88	10.35	10.42	7.26	7.92	5.61	4.1	3.93	3.2	4.56	3.26	4.79	3.1	4.17	5.18	9.99	10.77	11.26	7.41	3.9	5.97	4.4	4.11	4.27	5.34	2.63	3.13	2.87	3.42	2.67	698498780	XP_009795276.1	1764	1.7e-194	PREDICTED: DNA repair protein RAD16 isoform X2 [Nicotiana sylvestris]	698498779	XM_009796974.1	956	0	PREDICTED: Nicotiana sylvestris DNA repair protein RAD16 (LOC104241999), transcript variant X3, mRNA	K15083	RAD16	DNA repair protein RAD16	http://www.genome.jp/dbget-bin/www_bget?ko:K15083	P79051	517	9.3e-51	ATP-dependent helicase rhp16 OS=Schizosaccharomyces pombe (strain 972 / ATCC 24843) GN=rhp16 PE=3 SV=2	PF05201//PF11789//PF12678//PF16685//PF00270//PF04851//PF00097//PF13639//PF00176//PF14634
Cluster-11506.104771	0.49	1.04	0.84	0.77	1.47	1.36	1.57	2.39	2.12	1.78	2.15	2.72	2.55	3.16	3.22	0.59	0.41	0.08	2.03	1.18	2.09	0.73	1.15	1.33	1.83	1.44	1.06	2.45	2.38	1.84	--	--	--	--	--	--	--	--	--	--	--	--	--	--	--	--	--	--	--
Cluster-11506.104777	17.52	13.46	27.06	37.69	37.27	23.27	10.47	5.17	7.62	21.3	12.87	16.41	60.8	55.39	54.07	43.12	34.35	40.2	6.48	1.39	5.93	0.32	0.26	0.33	12.75	0	1.14	2.43	1.25	1.76	698529366	XP_009761500.1	310	9.3e-27	PREDICTED: cytochrome P450 82C2-like [Nicotiana sylvestris]	565366540	XM_006349884.1	69	8.02561e-26	PREDICTED: Solanum tuberosum cytochrome P450 82C2-like (LOC102594454), mRNA	--	--	--	--	O49858	137	1.5e-07	Cytochrome P450 82A3 OS=Glycine max GN=CYP82A3 PE=2 SV=1	PF00067
Cluster-11506.104784	14.92	13.4	12.26	9.57	14	12.03	22.21	16.02	13.22	15.32	13.86	17.85	20.07	17.9	19.74	29.15	25.71	22.75	9.23	9.62	9.2	15.19	13.25	15.34	16.15	20.36	12.26	16.77	13.43	18.68	565355599	XP_006344673.1	504	4.9e-49	PREDICTED: F-actin-capping protein subunit alpha-like [Solanum tuberosum]	697171509	XM_009596387.1	464	0	PREDICTED: Nicotiana tomentosiformis F-actin-capping protein subunit alpha (LOC104091113), mRNA	K10364	CAPZA	capping protein (actin filament) muscle Z-line, alpha	http://www.genome.jp/dbget-bin/www_bget?ko:K10364	O82631	400	7.8e-38	F-actin-capping protein subunit alpha OS=Arabidopsis thaliana GN=At3g05520 PE=2 SV=2	PF00649//PF01267
Cluster-11506.104806	3.73	4.53	3.85	7.31	8.4	7.14	1.87	3.78	4.17	3.36	4.2	4.2	5.43	3.52	4.24	10.23	12.73	14.3	3.28	4.69	3.66	3.88	4.56	5.61	4.96	8.91	13.26	5.6	4.97	6.91	698517631	XP_009803698.1	591	4.4e-59	PREDICTED: uncharacterized protein LOC104249027 [Nicotiana sylvestris]	698517630	XM_009805396.1	273	6.00176e-139	PREDICTED: Nicotiana sylvestris uncharacterized LOC104249027 (LOC104249027), mRNA	K00737	MGAT3	beta-1,4-mannosyl-glycoprotein beta-1,4-N-acetylglucosaminyltransferase	http://www.genome.jp/dbget-bin/www_bget?ko:K00737	--	--	--	--	PF04724
Cluster-11506.104811	14.41	10.61	10.7	9.38	11.76	8.85	10.24	9.76	10.73	10.52	8.51	9.75	12.38	14.07	14.61	10.94	9.66	8.81	8.21	8.68	8.96	6.39	6.16	7.1	10.2	6.17	7.06	9.41	8.06	7.59	565385251	XP_006358526.1	3746	0	PREDICTED: uncharacterized protein LOC102579571 isoform X1 [Solanum tuberosum]>gi|565385253|ref|XP_006358527.1| PREDICTED: uncharacterized protein LOC102579571 isoform X2 [Solanum tuberosum]	565385252	XM_006358465.1	2155	0	PREDICTED: Solanum tuberosum uncharacterized LOC102579571 (LOC102579571), transcript variant X2, mRNA	K17604	ZSWIM3	zinc finger SWIM domain-containing protein 3	http://www.genome.jp/dbget-bin/www_bget?ko:K17604	--	--	--	--	PF04434//PF00564//PF00872
Cluster-11506.104820	7.95	5.48	7.31	4.25	5.84	3	1.14	2.08	1.5	1.11	0.72	1.45	1.36	2.14	3.92	8.1	7.07	6.8	2.99	2.96	2.43	1.36	2.03	1.43	4.41	1.32	0.79	1.15	2.46	2.13	698525044	XP_009759332.1	662	2.6e-67	PREDICTED: probable pectinesterase/pectinesterase inhibitor 51 [Nicotiana sylvestris]	698525043	XM_009761030.1	216	2.9792e-107	PREDICTED: Nicotiana sylvestris probable pectinesterase/pectinesterase inhibitor 51 (LOC104211893), mRNA	--	--	--	--	Q9LXD9	340	8e-31	Probable pectinesterase/pectinesterase inhibitor 51 OS=Arabidopsis thaliana GN=PME51 PE=2 SV=1	PF04043
Cluster-11506.104822	6.72	5.75	7.82	9.06	11.18	8.51	6.34	9.35	8.08	11.86	13.68	21.55	22.58	18.04	24.05	7.99	10.44	9.09	3.87	5.13	5.43	8.36	9.45	6.94	13.49	8.16	11.17	10.67	14.27	16.78	565352686	XP_006343271.1	628	1.5e-63	PREDICTED: uncharacterized protein C167.05-like isoform X2 [Solanum tuberosum]	--	--	--	--	--	--	--	--	--	--	--	--	--	PF00582
Cluster-11506.104826	0.96	2.33	1.61	2.5	2.52	1.77	1.57	2.76	2.64	3.64	3.16	2.18	1.88	2.87	1.64	0.66	1.01	1.11	1.94	0.65	1.9	2.25	2.31	1.86	2.11	2.33	3	2.11	1.82	2.39	--	--	--	--	--	697178815	XR_685818.1	53	1.88975e-16	PREDICTED: Nicotiana tomentosiformis uncharacterized LOC104094225 (LOC104094225), transcript variant X6, ncRNA	--	--	--	--	--	--	--	--	--
Cluster-11506.104831	30.31	27.66	24.6	24.47	23.04	29.62	30.47	23.25	24.53	24.96	32.32	21.75	19.08	17.5	17.87	33.05	26.49	24.83	39.64	39.03	40.82	14	18.93	18.53	27.25	15.09	13.32	21.38	19.71	19.87	--	--	--	--	--	--	--	--	--	--	--	--	--	--	--	--	--	--	PF00112
Cluster-11506.104833	2.85	4.85	4.03	3.6	3.71	5.02	2.19	1.37	2.48	3.44	4.98	3.95	2.15	2.14	1.94	4.5	4.43	4.38	5.3	4.3	4.24	3.09	3.28	2.85	2.5	1.71	1.41	2.48	1.67	2.1	--	--	--	--	--	--	--	--	--	--	--	--	--	--	--	--	--	--	PF00112
Cluster-11506.104836	0.68	2.85	2.05	2.07	2.2	2.97	1.91	0.57	1.47	3.27	6.1	3.32	1.72	1.16	1.28	3.5	4.49	3.26	2.36	0.89	2.07	0.79	0.7	0.84	2.22	1.1	0.84	0.46	1.69	1.47	--	--	--	--	--	--	--	--	--	--	--	--	--	--	--	--	--	--	--
Cluster-11506.104837	12.99	15.02	12.84	12.56	12.73	14.76	12.14	9.91	10.57	15.52	19.67	13.1	9.41	8.74	9.74	17.5	14.93	13.68	17.28	16.81	16.1	8.73	7.78	8.28	12.24	7.24	5.75	9.42	9.78	9.62	697125309	XP_009616676.1	205	9.6e-14	PREDICTED: cathepsin L1-like isoform X1 [Nicotiana tomentosiformis]>gi|697125311|ref|XP_009616677.1| PREDICTED: cathepsin L1-like isoform X1 [Nicotiana tomentosiformis]>gi|697125313|ref|XP_009616678.1| PREDICTED: cathepsin L1-like isoform X1 [Nicotiana tomentosiformis]>gi|697125315|ref|XP_009616679.1| PREDICTED: cathepsin L1-like isoform X1 [Nicotiana tomentosiformis]>gi|697125317|ref|XP_00961668…	--	--	--	--	--	--	--	--	--	--	--	--	--	PF04145//PF00112
Cluster-11506.104840	36.83	30.67	34.94	27.75	32.59	22.38	32.39	39.15	33.89	31.92	38.08	32.59	40.65	43.18	47.35	39.46	40.89	43.45	50.75	53.62	51.79	43.79	48.65	45.96	68.75	38.77	36.24	59.14	48.52	49.43	565401447	XP_006366210.1	1814	1.4e-200	PREDICTED: la protein homolog [Solanum tuberosum]	565401446	XM_006366148.1	1114	0	PREDICTED: Solanum tuberosum la protein homolog (LOC102588675), mRNA	K11090	LA, SSB	lupus La protein	http://www.genome.jp/dbget-bin/www_bget?ko:K11090	Q93ZV7	939	5.8e-100	La protein 1 OS=Arabidopsis thaliana GN=LA1 PE=1 SV=1	PF08777//PF00076
Cluster-11506.104849	0.5	0.65	0.35	1.64	1.4	1.82	0.25	2.09	1.2	2.11	3.67	2.62	2.71	2.61	2.48	3.01	3.4	2.9	3.41	2.62	2.78	1.53	1.88	1.71	3.65	1.39	2.23	2.63	3.17	3.25	--	--	--	--	--	501418802	KC571835.1	47	1.29415e-12	Prinsepia utilis plastid, complete genome	--	--	--	--	--	--	--	--	--
Cluster-11506.104853	3.23	3.08	3.09	0.94	1.67	1.02	3.53	1.49	1.63	1.98	1.5	1.51	4.55	2.87	3.32	2.64	2.11	1.51	1.07	0.97	1.37	0.99	1.85	2.16	1.8	1.25	1.24	1.96	1.11	1.57	697161768	XP_009589675.1	1165	2.5e-125	PREDICTED: F-box protein At5g03970-like [Nicotiana tomentosiformis]	698570847	XM_009776413.1	286	7.43731e-146	PREDICTED: Nicotiana sylvestris F-box protein At5g03970-like (LOC104224724), mRNA	--	--	--	--	Q9LU90	150	1.7e-08	F-box protein At3g26010 OS=Arabidopsis thaliana GN=At3g26010 PE=2 SV=1	PF12937//PF00646
Cluster-11506.104867	10.99	3.99	7.72	1.41	4.56	3.32	4.93	14.61	11.2	2.04	4.53	4.43	18.34	15.16	14.9	10.28	12.29	9.43	5.63	6.64	6.44	4.45	3.8	5.17	8.03	4.65	7.24	10.32	5.41	5.19	698457374	XP_009780820.1	463	2e-44	PREDICTED: isocitrate dehydrogenase [NADP]-like isoform X2 [Nicotiana sylvestris]	565371592	XM_006352325.1	292	1.01851e-149	PREDICTED: Solanum tuberosum isocitrate dehydrogenase [NADP]-like (LOC102578331), mRNA	K00031	IDH1, IDH2, icd	isocitrate dehydrogenase	http://www.genome.jp/dbget-bin/www_bget?ko:K00031	P50218	414	1.3e-39	Isocitrate dehydrogenase [NADP] OS=Nicotiana tabacum PE=2 SV=1	PF00180
Cluster-11506.104871	2.54	5.34	2.76	3.26	3.62	3.18	2.26	2.92	2.35	8.69	9.79	6.53	1.55	2.31	2.79	4.64	3.23	3.45	3.72	1.95	3.32	0.76	1.65	1.96	3.63	0.71	2.04	2.51	3.18	2.86	--	--	--	--	--	--	--	--	--	--	--	--	--	--	--	--	--	--	--
Cluster-11506.104872	3.46	5.96	5.97	5.23	4.58	5.01	2.78	5.4	2.87	12.07	12.41	8.71	3.13	3.29	3.9	4.88	5.11	4.23	3.28	1.66	2.14	1.83	2.25	1.92	3.24	1.1	2.49	1.47	2.7	3.21	--	--	--	--	--	--	--	--	--	--	--	--	--	--	--	--	--	--	--
Cluster-11506.104875	7.2	6.99	4.53	6.37	6.47	4.78	9.33	2.23	1.36	5.97	5.35	7.59	5.34	3.28	4.81	5.51	6.51	7.15	4.65	3.6	1.99	4.78	4.81	7.24	8.48	6.13	6.83	8.44	7.34	6.45	460400179	XP_004245613.1	1040	5.4e-111	PREDICTED: phosphopantothenoylcysteine decarboxylase [Solanum lycopersicum]	565354182	XM_006343934.1	656	0	PREDICTED: Solanum tuberosum phosphopantothenoylcysteine decarboxylase-like (LOC102603925), mRNA	K01598	PPCDC, coaC	phosphopantothenoylcysteine decarboxylase	http://www.genome.jp/dbget-bin/www_bget?ko:K01598	Q9SWE5	892	1.1e-94	Phosphopantothenoylcysteine decarboxylase OS=Arabidopsis thaliana GN=HAL3A PE=1 SV=1	PF02441
Cluster-11506.104879	4.37	5.56	5	4.38	5.6	3.81	4	4.85	5.29	7.14	6.44	6.6	5.41	9.33	6.18	6.58	6.78	4.54	9.28	10.47	7.47	12.08	7.14	10.72	9.8	9.06	5.56	10.24	8.86	9.59	565398881	XP_006364992.1	469	5.8e-45	PREDICTED: U4/U6.U5 tri-snRNP-associated protein 2-like [Solanum tuberosum]	663673440	HG975441.1	291	5.57952e-149	Solanum pennellii chromosome ch02, complete genome	K12847	USP39, SAD1	U4/U6.U5 tri-snRNP-associated protein 2	http://www.genome.jp/dbget-bin/www_bget?ko:K12847	Q5R761	236	8.5e-19	U4/U6.U5 tri-snRNP-associated protein 2 OS=Pongo abelii GN=USP39 PE=2 SV=1	PF00443
Cluster-11506.104883	3.23	1.89	2.38	2.39	2.54	1.5	2.51	2.43	2.94	3.58	3.47	3.88	2.48	2.11	1.32	3.64	3.74	4.92	1.64	1.96	1.84	1.02	1.55	1.39	4.54	1.49	2.39	0.87	2.94	2.15	565351629	XP_006342758.1	1332	1.3e-144	PREDICTED: uncharacterized protein LOC102595954 [Solanum tuberosum]	565351628	XM_006342696.1	777	0	PREDICTED: Solanum tuberosum uncharacterized LOC102595954 (LOC102595954), mRNA	--	--	--	--	Q8L7L0	842	1.2e-88	GTP-binding protein OBGC, chloroplastic OS=Arabidopsis thaliana GN=OBGL PE=2 SV=1	PF01018//PF13304//PF00005//PF02421//PF01926
Cluster-11506.104885	2.59	4.88	3.51	1.33	2.37	2.38	2.08	2.51	2.11	1.83	1.76	2.07	1.66	2.94	2.26	3.67	4.61	5.42	2.45	1.77	1.6	1.75	3.31	2.55	4.4	0.55	2.24	1.68	1.25	3.02	565351629	XP_006342758.1	2350	1.7e-262	PREDICTED: uncharacterized protein LOC102595954 [Solanum tuberosum]	723658026	XM_010322839.1	1452	0	PREDICTED: Solanum lycopersicum GTP-binding protein OBGC, chloroplastic (LOC101268794), transcript variant X3, mRNA	--	--	--	--	Q8L7L0	1541	1.5e-169	GTP-binding protein OBGC, chloroplastic OS=Arabidopsis thaliana GN=OBGL PE=2 SV=1	PF01018//PF00025//PF09269//PF02421//PF01926//PF00005
Cluster-11506.104889	1.2	1.43	1.6	1.78	1.65	1.31	2.05	2.06	1.71	2.89	2.76	3.01	1.43	1.46	1.08	3.33	3.84	3.11	1.74	1.92	0.54	0.69	0.97	0.54	2.4	1.21	0.76	1.3	0.87	1.21	565351629	XP_006342758.1	1007	6e-107	PREDICTED: uncharacterized protein LOC102595954 [Solanum tuberosum]	723658026	XM_010322839.1	679	0	PREDICTED: Solanum lycopersicum GTP-binding protein OBGC, chloroplastic (LOC101268794), transcript variant X3, mRNA	--	--	--	--	Q8L7L0	709	3e-73	GTP-binding protein OBGC, chloroplastic OS=Arabidopsis thaliana GN=OBGL PE=2 SV=1	PF09269
Cluster-11506.104891	40.5	39.69	40.99	42.28	39.79	26.02	50.04	68.31	47.01	49.5	50.46	54.28	45.9	60.69	53.26	70.32	62.65	51.39	36.3	43.94	36.56	59.88	53.21	63.22	51.23	62.25	40.89	61.57	49.69	54.07	565389057	XP_006360281.1	280	3.7e-23	PREDICTED: zinc finger CCCH domain-containing protein 15-like [Solanum tuberosum]	--	--	--	--	--	--	--	--	--	--	--	--	--	--
Cluster-11506.104906	26.14	25.31	28.83	25.68	23.83	26.38	49.74	77.99	73.17	65.69	51.66	79.68	62.97	74.96	55.45	22.21	26.11	29.4	26.62	26.25	31.38	38.15	40.98	39.13	44.31	43.37	39.63	45.3	54.42	55.61	747066325	XP_011079844.1	2290	1.5e-255	PREDICTED: LOW QUALITY PROTEIN: mitochondrial Rho GTPase 1 [Sesamum indicum]	565365963	XM_006349605.1	1863	0	PREDICTED: Solanum tuberosum mitochondrial Rho GTPase 1-like (LOC102584410), mRNA	K07870	RHOT1, ARHT1	Ras homolog gene family, member T1	http://www.genome.jp/dbget-bin/www_bget?ko:K07870	Q8RXF8	1957	8.7e-218	Mitochondrial Rho GTPase 1 OS=Arabidopsis thaliana GN=MIRO1 PE=1 SV=1	PF13405//PF00005//PF03193//PF01637//PF00071//PF00036//PF01926//PF08477//PF13499//PF00025
Cluster-11506.104921	14.94	16.93	17.04	13.73	12.61	10.81	15.53	19.71	18.99	22.33	24.26	31.89	36.34	30.61	31.21	16.78	17.19	16.22	15.77	14.72	17.54	24.95	25.66	24.07	32.62	25.21	28.31	28.69	38.39	43.2	46389755	BAD15108.1	2203	1e-245	ALG2-interacting protein X [Nicotiana tabacum]	565389363	XM_006360364.1	1230	0	PREDICTED: Solanum tuberosum ALG-2 interacting protein X-like (LOC102584129), mRNA	K12200	PDCD6IP, ALIX, RIM20	programmed cell death 6-interacting protein	http://www.genome.jp/dbget-bin/www_bget?ko:K12200	Q8T7K0	474	4.4e-46	ALG-2 interacting protein X OS=Dictyostelium discoideum GN=alxA PE=1 SV=1	PF04513//PF13949
[truncated: 22,918 more rows]
[truncated: 9 more columns]
