# Supplementary material for: Transcriptome and Flavonoids Metabolomic Analysis Identifies Regulatory Networks and Hub Genes in Black and White Fruits of Lycium ruthenicum Murray
Source: Front Plant Sci. 2020 Aug 14;11:1256. doi: 10.3389/fpls.2020.01256 (PMC7456873; doi:10.3389/fpls.2020.01256)
Supplement: Supplementary file 1 [file DataSheet_1.zip › Supplementary Material/Supplementary Table S9.xlsx]

## Sheet: netcolor2gene tableS7
Table S9 35 co-expression modules corresponding to transcripts by WGCNA analysis
Cluster-11506.100001	dodgerblue3
Cluster-11506.100002	blue4
Cluster-11506.100031	cornsilk2
Cluster-11506.100045	deeppink2
Cluster-11506.100058	blue4
Cluster-11506.100061	deeppink2
Cluster-11506.100069	blue4
Cluster-11506.100071	dodgerblue3
Cluster-11506.100075	deeppink2
Cluster-11506.100078	deeppink2
Cluster-11506.100082	deeppink2
Cluster-11506.100083	blue4
Cluster-11506.100086	firebrick2
Cluster-11506.100094	blue4
Cluster-11506.100111	cornsilk2
Cluster-11506.100116	mistyrose2
Cluster-11506.100123	dodgerblue3
Cluster-11506.100131	darkseagreen4
Cluster-11506.100133	deeppink2
Cluster-11506.100134	royalblue
Cluster-11506.100136	dodgerblue3
Cluster-11506.100144	blue4
Cluster-11506.100159	deeppink2
Cluster-11506.100160	deeppink2
Cluster-11506.100165	cornsilk2
Cluster-11506.100168	lightpink1
Cluster-11506.100169	lightpink1
Cluster-11506.100171	lightpink1
Cluster-11506.100173	peachpuff3
Cluster-11506.100198	deeppink2
Cluster-11506.100199	blueviolet
Cluster-11506.100200	lightyellow4
Cluster-11506.100204	pink4
Cluster-11506.100210	coral1
Cluster-11506.100224	deeppink2
Cluster-11506.100228	deeppink2
Cluster-11506.100232	deeppink2
Cluster-11506.100243	dodgerblue3
Cluster-11506.100246	violetred4
Cluster-11506.100248	deeppink2
Cluster-11506.100289	cornsilk
Cluster-11506.100290	deeppink2
Cluster-11506.100297	darkseagreen4
Cluster-11506.100303	deeppink2
Cluster-11506.100305	bisque4
Cluster-11506.100307	dodgerblue3
Cluster-11506.100309	blue4
Cluster-11506.100322	peachpuff3
Cluster-11506.100324	blue4
Cluster-11506.100330	aquamarine1
Cluster-11506.100331	firebrick2
Cluster-11506.100341	pink4
Cluster-11506.100343	lightyellow4
Cluster-11506.100357	chocolate4
Cluster-11506.100371	aquamarine1
Cluster-11506.100372	aquamarine1
Cluster-11506.100374	darkseagreen4
Cluster-11506.100377	deeppink2
Cluster-11506.100378	coral1
Cluster-11506.100381	darkseagreen4
Cluster-11506.100383	cornsilk2
Cluster-11506.100385	cornsilk2
Cluster-11506.100387	burlywood1
Cluster-11506.100388	blueviolet
Cluster-11506.100401	lightskyblue1
Cluster-11506.100402	dodgerblue2
Cluster-11506.100408	deeppink2
Cluster-11506.100409	deeppink2
Cluster-11506.100417	firebrick2
Cluster-11506.100427	blueviolet
Cluster-11506.100432	blue2
Cluster-11506.100439	firebrick2
Cluster-11506.100447	dodgerblue3
Cluster-11506.100450	blueviolet
Cluster-11506.100452	blueviolet
Cluster-11506.100454	blue4
Cluster-11506.100463	dodgerblue3
Cluster-11506.100477	dodgerblue3
Cluster-11506.100478	cornsilk2
Cluster-11506.100490	dodgerblue3
Cluster-11506.100494	cornsilk2
Cluster-11506.100495	dodgerblue3
Cluster-11506.100504	bisque4
Cluster-11506.100510	darkseagreen4
Cluster-11506.100513	deeppink2
Cluster-11506.100516	deeppink2
Cluster-11506.100522	firebrick2
Cluster-11506.100524	aquamarine1
Cluster-11506.100533	darkseagreen4
Cluster-11506.100539	violetred4
Cluster-11506.100547	blue4
Cluster-11506.100569	blue4
Cluster-11506.100573	cornsilk2
Cluster-11506.100585	coral1
Cluster-11506.100602	dodgerblue3
Cluster-11506.100608	deeppink2
Cluster-11506.100616	dodgerblue3
Cluster-11506.100634	dodgerblue3
Cluster-11506.100637	darkgoldenrod
Cluster-11506.100647	chocolate4
Cluster-11506.100659	dodgerblue3
Cluster-11506.100666	deeppink2
Cluster-11506.100669	deeppink2
Cluster-11506.100675	bisque4
Cluster-11506.100679	firebrick2
Cluster-11506.100692	deeppink2
Cluster-11506.100700	deeppink2
Cluster-11506.100701	violetred4
Cluster-11506.100724	blueviolet
Cluster-11506.100726	cornsilk
Cluster-11506.100730	deeppink2
Cluster-11506.100733	violetred4
Cluster-11506.100737	firebrick2
Cluster-11506.100739	mistyrose2
Cluster-11506.100744	violetred4
Cluster-11506.100747	cornsilk
Cluster-11506.100754	blue4
Cluster-11506.100756	deeppink2
Cluster-11506.100759	deeppink2
Cluster-11506.100763	dodgerblue3
Cluster-11506.100777	cornsilk2
Cluster-11506.100784	violetred4
Cluster-11506.100787	blue4
Cluster-11506.100790	coral1
Cluster-11506.100806	cornsilk
Cluster-11506.100807	firebrick2
Cluster-11506.100822	blue3
Cluster-11506.100825	cornsilk
Cluster-11506.100826	firebrick2
Cluster-11506.100828	bisque4
Cluster-11506.100830	coral1
Cluster-11506.100833	deeppink2
Cluster-11506.100834	deeppink2
Cluster-11506.100836	deeppink2
Cluster-11506.100837	cornsilk2
Cluster-11506.100838	pink4
Cluster-11506.100846	deeppink2
Cluster-11506.100847	bisque4
Cluster-11506.100850	firebrick2
Cluster-11506.100853	firebrick2
Cluster-11506.100858	lightyellow4
Cluster-11506.100865	blue2
Cluster-11506.100879	deeppink2
Cluster-11506.100883	deeppink2
Cluster-11506.100884	dodgerblue3
Cluster-11506.100904	cornsilk
Cluster-11506.100910	violetred4
Cluster-11506.100938	blueviolet
Cluster-11506.100940	firebrick2
Cluster-11506.100948	chocolate4
Cluster-11506.100960	blue4
Cluster-11506.100962	cornsilk
Cluster-11506.100968	lightpink1
Cluster-11506.100969	lightpink1
Cluster-11506.100971	violetred4
Cluster-11506.100989	firebrick2
Cluster-11506.100993	deeppink2
Cluster-11506.100994	deeppink2
Cluster-11506.100995	blueviolet
Cluster-11506.100997	deeppink2
Cluster-11506.101005	dodgerblue3
Cluster-11506.101018	cornsilk2
Cluster-11506.101034	mistyrose2
Cluster-11506.101040	cornsilk2
Cluster-11506.101065	dodgerblue3
Cluster-11506.101067	blueviolet
Cluster-11506.101078	deeppink2
Cluster-11506.101080	deeppink2
Cluster-11506.101086	dodgerblue3
Cluster-11506.101093	blue4
Cluster-11506.101110	deeppink2
Cluster-11506.101123	cornsilk2
Cluster-11506.101124	cornsilk2
Cluster-11506.101133	coral1
Cluster-11506.101135	blue4
Cluster-11506.101140	blue4
Cluster-11506.101142	dodgerblue3
Cluster-11506.101143	blue4
Cluster-11506.101162	aquamarine1
Cluster-11506.101163	deeppink2
Cluster-11506.101168	mistyrose2
Cluster-11506.101173	royalblue
Cluster-11506.101176	firebrick2
Cluster-11506.101199	deeppink2
Cluster-11506.101212	dodgerblue3
Cluster-11506.101213	deeppink2
Cluster-11506.101215	aquamarine1
Cluster-11506.101220	mistyrose2
Cluster-11506.101226	firebrick2
Cluster-11506.101235	dodgerblue3
Cluster-11506.101243	firebrick2
Cluster-11506.101260	deeppink2
Cluster-11506.101261	blue4
Cluster-11506.101279	dodgerblue3
Cluster-11506.101289	dodgerblue3
Cluster-11506.101290	lightskyblue1
Cluster-11506.101292	deeppink2
Cluster-11506.101293	deeppink2
Cluster-11506.101314	darkseagreen4
Cluster-11506.101317	deeppink2
Cluster-11506.101334	blueviolet
Cluster-11506.101335	lightyellow4
Cluster-11506.101340	lightyellow4
Cluster-11506.101344	peachpuff3
Cluster-11506.101355	lightyellow4
Cluster-11506.101361	blue4
Cluster-11506.101380	deeppink2
Cluster-11506.101386	firebrick2
Cluster-11506.101388	mistyrose2
Cluster-11506.101389	deeppink2
Cluster-11506.101392	cornsilk2
Cluster-11506.101397	darkgoldenrod
Cluster-11506.101400	dodgerblue3
Cluster-11506.101409	deeppink2
Cluster-11506.101411	firebrick2
Cluster-11506.101412	dodgerblue3
Cluster-11506.101421	violetred4
Cluster-11506.101423	blue4
Cluster-11506.101429	burlywood1
Cluster-11506.101436	violetred4
Cluster-11506.101449	cornsilk
Cluster-11506.101452	firebrick2
Cluster-11506.101455	lightyellow4
Cluster-11506.101461	blue4
Cluster-11506.101463	dodgerblue3
Cluster-11506.101464	darkseagreen4
Cluster-11506.101476	cornsilk2
Cluster-11506.101487	deeppink2
Cluster-11506.101488	cornsilk2
Cluster-11506.101502	blue4
Cluster-11506.101504	blueviolet
Cluster-11506.101509	blue4
Cluster-11506.101511	firebrick2
Cluster-11506.101532	lightyellow4
Cluster-11506.101533	lightyellow4
Cluster-11506.101543	deeppink2
Cluster-11506.101549	lightpink1
Cluster-11506.101550	dodgerblue3
Cluster-11506.101560	violetred4
Cluster-11506.101568	dodgerblue3
Cluster-11506.101571	dodgerblue3
Cluster-11506.101585	cornsilk2
Cluster-11506.101601	blueviolet
Cluster-11506.101614	dodgerblue3
Cluster-11506.101622	blueviolet
Cluster-11506.101631	dodgerblue3
Cluster-11506.101637	mediumblue
Cluster-11506.101639	deeppink2
Cluster-11506.101640	deeppink2
Cluster-11506.101641	cornsilk2
Cluster-11506.101648	deeppink2
Cluster-11506.101649	aquamarine1
Cluster-11506.101655	bisque4
Cluster-11506.101660	dodgerblue3
Cluster-11506.101668	lightyellow4
Cluster-11506.101692	blue4
Cluster-11506.101700	coral1
Cluster-11506.101701	cornsilk2
Cluster-11506.101707	darkseagreen4
Cluster-11506.101718	deeppink2
Cluster-11506.101729	cornsilk2
Cluster-11506.101732	blue4
Cluster-11506.101742	deeppink2
Cluster-11506.101750	deeppink2
Cluster-11506.101753	dodgerblue3
Cluster-11506.101757	deeppink2
Cluster-11506.101761	aquamarine1
Cluster-11506.101769	darkseagreen4
Cluster-11506.101771	darkseagreen4
Cluster-11506.101774	dodgerblue3
Cluster-11506.101778	deeppink2
Cluster-11506.101788	lightblue4
Cluster-11506.101804	cornsilk
Cluster-11506.101807	blue4
Cluster-11506.101818	dodgerblue3
Cluster-11506.101819	dodgerblue3
Cluster-11506.101820	dodgerblue3
Cluster-11506.101826	dodgerblue3
Cluster-11506.101837	aquamarine1
Cluster-11506.101846	blueviolet
Cluster-11506.101856	blue4
Cluster-11506.101867	blue2
Cluster-11506.101882	cornsilk2
Cluster-11506.101883	cornsilk2
Cluster-11506.101885	deeppink2
Cluster-11506.101892	deeppink2
Cluster-11506.101901	deeppink2
Cluster-11506.101903	dodgerblue3
Cluster-11506.101920	deeppink2
Cluster-11506.101923	blue4
Cluster-11506.101926	deeppink2
Cluster-11506.101928	cornsilk2
Cluster-11506.101931	burlywood1
Cluster-11506.101968	deeppink2
Cluster-11506.101978	dodgerblue3
Cluster-11506.101986	violetred4
Cluster-11506.101990	lightpink1
Cluster-11506.102026	blue4
Cluster-11506.102031	deeppink2
Cluster-11506.102032	bisque4
Cluster-11506.102039	deeppink2
Cluster-11506.102052	blue4
Cluster-11506.102053	darkseagreen4
Cluster-11506.102056	lightblue4
Cluster-11506.102057	cornsilk2
Cluster-11506.102063	deeppink2
Cluster-11506.102072	cornsilk
Cluster-11506.102077	deeppink2
Cluster-11506.102087	mistyrose2
Cluster-11506.102100	deeppink2
Cluster-11506.102104	dodgerblue3
Cluster-11506.102105	dodgerblue3
Cluster-11506.102107	coral1
Cluster-11506.102109	aquamarine1
Cluster-11506.102111	deeppink2
Cluster-11506.102120	firebrick2
Cluster-11506.102135	deeppink2
Cluster-11506.102145	deeppink2
Cluster-11506.102151	yellow
Cluster-11506.102156	blue4
Cluster-11506.102158	blue4
Cluster-11506.102159	blue4
Cluster-11506.102173	firebrick2
Cluster-11506.102175	blue4
Cluster-11506.10218	firebrick2
Cluster-11506.102188	aquamarine1
Cluster-11506.102212	deeppink2
Cluster-11506.102214	firebrick2
Cluster-11506.102222	dodgerblue3
Cluster-11506.102224	mistyrose2
Cluster-11506.102225	cornsilk2
Cluster-11506.102229	coral1
Cluster-11506.102234	dodgerblue3
Cluster-11506.102241	aquamarine1
Cluster-11506.102251	darkseagreen2
Cluster-11506.102252	blue4
Cluster-11506.102265	deeppink2
Cluster-11506.102267	cornsilk2
Cluster-11506.102275	violetred4
Cluster-11506.102283	dodgerblue3
Cluster-11506.102289	firebrick2
Cluster-11506.102294	bisque4
Cluster-11506.102311	darkseagreen4
Cluster-11506.102314	dodgerblue3
Cluster-11506.102321	blue4
Cluster-11506.102326	blue4
Cluster-11506.102337	deeppink2
Cluster-11506.102350	chocolate4
Cluster-11506.102353	blue4
Cluster-11506.102382	firebrick2
Cluster-11506.102384	blue3
Cluster-11506.102392	deeppink2
Cluster-11506.102395	cornsilk2
Cluster-11506.102399	royalblue
Cluster-11506.102405	bisque4
Cluster-11506.102408	firebrick2
Cluster-11506.102423	blue4
Cluster-11506.102426	blueviolet
Cluster-11506.102431	dodgerblue3
Cluster-11506.102438	lightpink1
Cluster-11506.102440	lightyellow4
Cluster-11506.102445	lightyellow4
Cluster-11506.102446	lightyellow4
Cluster-11506.102447	palegreen4
Cluster-11506.102448	lightyellow4
Cluster-11506.102450	lightyellow4
Cluster-11506.102459	firebrick2
Cluster-11506.102462	darkseagreen4
Cluster-11506.102487	dodgerblue3
Cluster-11506.102492	deeppink2
Cluster-11506.102497	firebrick2
Cluster-11506.102500	darkseagreen4
Cluster-11506.102503	deeppink2
Cluster-11506.102505	dodgerblue3
Cluster-11506.102507	blueviolet
Cluster-11506.102508	blue4
Cluster-11506.102509	blue4
Cluster-11506.102525	mistyrose2
Cluster-11506.102530	cornsilk2
Cluster-11506.102532	cornsilk
Cluster-11506.102535	coral1
Cluster-11506.102572	dodgerblue3
Cluster-11506.102587	cornsilk2
Cluster-11506.102593	deeppink2
Cluster-11506.102597	darkgoldenrod
Cluster-11506.102599	dodgerblue2
Cluster-11506.102604	darkblue
Cluster-11506.102626	lightyellow4
Cluster-11506.102639	cornsilk2
Cluster-11506.102643	bisque4
Cluster-11506.102649	deeppink2
Cluster-11506.102654	cornsilk2
Cluster-11506.102656	violetred4
Cluster-11506.102664	deeppink2
Cluster-11506.102681	cornsilk
Cluster-11506.102684	firebrick2
Cluster-11506.102685	blue4
Cluster-11506.102691	deeppink2
Cluster-11506.102699	mistyrose2
Cluster-11506.102712	cornsilk
Cluster-11506.102715	blue4
Cluster-11506.102729	deeppink2
Cluster-11506.102735	lightyellow4
Cluster-11506.102737	chocolate4
Cluster-11506.102752	firebrick2
Cluster-11506.102753	blue4
Cluster-11506.102760	blue4
Cluster-11506.102767	deeppink2
Cluster-11506.102791	blue2
Cluster-11506.102805	deeppink2
Cluster-11506.102807	deeppink2
Cluster-11506.102810	bisque4
Cluster-11506.102820	violetred4
Cluster-11506.102822	firebrick2
Cluster-11506.102848	bisque4
Cluster-11506.102852	darkgoldenrod
Cluster-11506.102854	deeppink2
Cluster-11506.102857	blue2
Cluster-11506.102858	blue2
Cluster-11506.102859	blue2
Cluster-11506.102860	blueviolet
Cluster-11506.102883	dodgerblue3
Cluster-11506.102893	chocolate4
Cluster-11506.102897	blue4
Cluster-11506.102898	blue4
Cluster-11506.102906	deeppink2
Cluster-11506.102911	deeppink2
Cluster-11506.102915	deeppink2
Cluster-11506.102917	yellow
Cluster-11506.102945	lightyellow4
Cluster-11506.102953	dodgerblue3
Cluster-11506.102959	cornsilk2
Cluster-11506.102983	burlywood1
Cluster-11506.102996	firebrick2
Cluster-11506.102997	mediumblue
Cluster-11506.103013	violetred4
Cluster-11506.103016	firebrick2
Cluster-11506.103017	blue4
Cluster-11506.103021	chocolate4
Cluster-11506.103037	deeppink2
Cluster-11506.103041	deeppink2
Cluster-11506.103045	chocolate4
Cluster-11506.103047	dodgerblue3
Cluster-11506.103049	bisque4
Cluster-11506.103053	coral1
Cluster-11506.103054	blueviolet
Cluster-11506.103056	coral1
Cluster-11506.103057	lightyellow4
Cluster-11506.103059	lightyellow4
Cluster-11506.103063	bisque4
Cluster-11506.103076	violetred4
Cluster-11506.103083	firebrick2
Cluster-11506.103087	dodgerblue3
Cluster-11506.103097	deeppink2
Cluster-11506.103102	deeppink2
Cluster-11506.103103	deeppink2
Cluster-11506.103106	blueviolet
Cluster-11506.103107	bisque4
Cluster-11506.103108	deeppink2
Cluster-11506.103111	deeppink2
Cluster-11506.103112	dodgerblue3
Cluster-11506.103121	deeppink2
Cluster-11506.103124	cornsilk
Cluster-11506.103155	dodgerblue3
Cluster-11506.103160	dodgerblue3
Cluster-11506.103161	dodgerblue3
Cluster-11506.103168	blue4
Cluster-11506.103176	dodgerblue3
Cluster-11506.103178	deeppink2
Cluster-11506.103180	deeppink2
Cluster-11506.103197	blue4
Cluster-11506.103212	blueviolet
Cluster-11506.103213	bisque4
Cluster-11506.103222	dodgerblue3
Cluster-11506.103226	cornsilk2
Cluster-11506.103244	cornsilk2
Cluster-11506.103250	dodgerblue3
Cluster-11506.103252	cornsilk2
Cluster-11506.103259	firebrick2
Cluster-11506.103261	bisque4
Cluster-11506.103271	aquamarine1
Cluster-11506.103280	dodgerblue3
Cluster-11506.103290	firebrick2
Cluster-11506.103292	cornsilk2
Cluster-11506.103293	firebrick2
Cluster-11506.103295	cornsilk2
Cluster-11506.103296	mistyrose2
Cluster-11506.103297	deeppink2
Cluster-11506.103298	mistyrose2
Cluster-11506.103299	lightyellow4
Cluster-11506.103307	firebrick2
Cluster-11506.103311	aquamarine1
Cluster-11506.103320	lightpink1
Cluster-11506.103323	dodgerblue3
Cluster-11506.103325	aquamarine1
Cluster-11506.103330	peachpuff3
Cluster-11506.103332	blue3
Cluster-11506.103333	blue3
Cluster-11506.103346	blue4
Cluster-11506.103357	bisque4
Cluster-11506.103358	blue2
Cluster-11506.103371	dodgerblue3
Cluster-11506.103387	dodgerblue3
Cluster-11506.103403	bisque4
Cluster-11506.103404	bisque4
Cluster-11506.103406	aquamarine1
Cluster-11506.103416	coral1
Cluster-11506.103428	deeppink2
Cluster-11506.103438	darkgoldenrod
Cluster-11506.103439	darkgoldenrod
Cluster-11506.103444	deeppink2
Cluster-11506.103449	deeppink2
Cluster-11506.103463	aquamarine1
Cluster-11506.103464	deeppink2
Cluster-11506.103469	firebrick2
Cluster-11506.103470	mistyrose2
Cluster-11506.103472	firebrick2
Cluster-11506.103485	blue4
Cluster-11506.103491	cornsilk2
Cluster-11506.103493	dodgerblue3
Cluster-11506.103494	dodgerblue3
Cluster-11506.103498	blue2
Cluster-11506.103501	blue3
Cluster-11506.103525	dodgerblue3
Cluster-11506.103531	coral1
Cluster-11506.103552	deeppink2
Cluster-11506.103589	deeppink2
Cluster-11506.103598	violetred4
Cluster-11506.103599	blueviolet
Cluster-11506.103601	blue4
Cluster-11506.103603	chocolate4
Cluster-11506.103610	lightyellow4
Cluster-11506.103625	bisque4
Cluster-11506.103628	blueviolet
Cluster-11506.103631	cornsilk2
Cluster-11506.103632	coral1
Cluster-11506.103638	coral1
Cluster-11506.103639	bisque4
Cluster-11506.103640	violetred4
Cluster-11506.103641	aquamarine1
Cluster-11506.103644	dodgerblue3
Cluster-11506.103648	dodgerblue3
Cluster-11506.103652	aquamarine1
Cluster-11506.103655	deeppink2
Cluster-11506.103659	aquamarine1
Cluster-11506.103663	deeppink2
Cluster-11506.103685	dodgerblue3
Cluster-11506.103694	dodgerblue3
Cluster-11506.103697	coral1
Cluster-11506.103724	mistyrose2
Cluster-11506.103742	deeppink2
Cluster-11506.103754	cornsilk2
Cluster-11506.103761	violetred4
Cluster-11506.103767	deeppink2
Cluster-11506.103770	dodgerblue3
Cluster-11506.103775	dodgerblue3
Cluster-11506.103800	firebrick2
Cluster-11506.103817	dodgerblue3
Cluster-11506.103835	cornsilk
Cluster-11506.103836	firebrick2
Cluster-11506.103837	firebrick2
Cluster-11506.103840	blue4
Cluster-11506.103851	cornsilk
Cluster-11506.103854	violetred4
Cluster-11506.103861	dodgerblue3
Cluster-11506.103864	dodgerblue3
Cluster-11506.103878	lightskyblue1
Cluster-11506.103880	blueviolet
Cluster-11506.103881	darkgoldenrod
Cluster-11506.103883	darkgoldenrod
Cluster-11506.103884	dodgerblue3
Cluster-11506.103887	blueviolet
Cluster-11506.103897	cornsilk
Cluster-11506.103903	firebrick2
Cluster-11506.103911	dodgerblue3
Cluster-11506.103927	aquamarine1
Cluster-11506.103928	dodgerblue3
Cluster-11506.103931	dodgerblue3
Cluster-11506.103938	lightpink1
Cluster-11506.103941	deeppink2
Cluster-11506.103942	aquamarine1
Cluster-11506.103946	blueviolet
Cluster-11506.103951	firebrick2
Cluster-11506.103952	cornsilk
Cluster-11506.103955	blueviolet
Cluster-11506.103964	dodgerblue3
Cluster-11506.103965	deeppink2
Cluster-11506.103992	blue3
Cluster-11506.104001	blue4
Cluster-11506.104014	firebrick2
Cluster-11506.104019	deeppink2
Cluster-11506.104033	aquamarine1
Cluster-11506.104035	cornsilk
Cluster-11506.104043	deeppink2
Cluster-11506.104057	violetred4
Cluster-11506.104064	dodgerblue3
Cluster-11506.104069	dodgerblue3
Cluster-11506.104081	firebrick2
Cluster-11506.104084	coral1
Cluster-11506.104093	coral1
Cluster-11506.104100	dodgerblue3
Cluster-11506.104104	cornsilk2
Cluster-11506.104106	firebrick2
Cluster-11506.104107	cornsilk
Cluster-11506.104110	darkseagreen4
Cluster-11506.104116	deeppink2
Cluster-11506.104125	blueviolet
Cluster-11506.104128	aquamarine1
Cluster-11506.104130	cornsilk2
Cluster-11506.104131	dodgerblue3
Cluster-11506.104142	blueviolet
Cluster-11506.104143	darkseagreen4
Cluster-11506.104154	deeppink2
Cluster-11506.104162	bisque4
Cluster-11506.104164	paleturquoise
Cluster-11506.104165	paleturquoise
Cluster-11506.104169	deeppink2
Cluster-11506.104174	peachpuff3
Cluster-11506.104178	darkseagreen4
Cluster-11506.104203	deeppink2
Cluster-11506.104204	lightgoldenrodyellow
Cluster-11506.104208	firebrick2
Cluster-11506.10424	deeppink2
Cluster-11506.104252	dodgerblue3
Cluster-11506.104254	dodgerblue3
Cluster-11506.104258	blue3
Cluster-11506.104261	dodgerblue3
Cluster-11506.104264	bisque4
Cluster-11506.104287	firebrick2
Cluster-11506.104293	deeppink2
Cluster-11506.104311	firebrick2
Cluster-11506.104325	firebrick2
Cluster-11506.104334	firebrick2
Cluster-11506.104337	firebrick2
Cluster-11506.104357	bisque4
Cluster-11506.104358	darksalmon
Cluster-11506.104361	mediumblue
Cluster-11506.104365	blue4
Cluster-11506.104367	deeppink2
Cluster-11506.104369	bisque4
Cluster-11506.104371	dodgerblue3
Cluster-11506.104372	aquamarine1
Cluster-11506.104377	mistyrose2
Cluster-11506.104395	deeppink2
Cluster-11506.104401	blue4
Cluster-11506.104418	dodgerblue3
Cluster-11506.104425	dodgerblue3
Cluster-11506.104429	blue3
Cluster-11506.104431	blue3
Cluster-11506.104436	deeppink2
Cluster-11506.104437	dodgerblue3
Cluster-11506.104439	cornsilk
Cluster-11506.104441	deeppink2
Cluster-11506.104448	dodgerblue3
Cluster-11506.104451	deeppink2
Cluster-11506.104454	dodgerblue3
Cluster-11506.104471	dodgerblue3
Cluster-11506.104483	coral1
Cluster-11506.104494	firebrick2
Cluster-11506.104497	lightskyblue1
Cluster-11506.104521	deeppink2
Cluster-11506.104524	cornsilk2
Cluster-11506.104525	blue4
Cluster-11506.104528	cornsilk2
Cluster-11506.104533	dodgerblue3
Cluster-11506.104535	cornsilk2
Cluster-11506.104546	dodgerblue3
Cluster-11506.104548	dodgerblue3
Cluster-11506.104549	dodgerblue3
Cluster-11506.104551	dodgerblue3
Cluster-11506.104561	lightpink1
Cluster-11506.104570	royalblue
Cluster-11506.104572	deeppink2
Cluster-11506.104578	dodgerblue3
Cluster-11506.104594	mediumblue
Cluster-11506.104598	dodgerblue3
Cluster-11506.104607	dodgerblue3
Cluster-11506.104608	cornsilk2
Cluster-11506.104612	mistyrose2
Cluster-11506.104613	cornsilk2
Cluster-11506.104619	deeppink2
Cluster-11506.104623	cornsilk
Cluster-11506.104636	cornsilk
Cluster-11506.104654	chocolate4
Cluster-11506.104658	dodgerblue3
Cluster-11506.104663	blue4
Cluster-11506.104673	blue4
Cluster-11506.104680	yellow
Cluster-11506.104682	cornsilk
Cluster-11506.104697	blue4
Cluster-11506.104701	dodgerblue3
Cluster-11506.104703	dodgerblue3
Cluster-11506.104733	deeppink2
Cluster-11506.104736	deeppink2
Cluster-11506.104743	deeppink2
Cluster-11506.104759	cornsilk2
Cluster-11506.104761	firebrick2
Cluster-11506.104762	cornsilk2
Cluster-11506.104771	deeppink2
Cluster-11506.104777	darkseagreen4
Cluster-11506.104784	darkseagreen4
Cluster-11506.104806	blue2
Cluster-11506.104811	deeppink2
Cluster-11506.104820	cornsilk2
Cluster-11506.104822	deeppink2
Cluster-11506.104826	dodgerblue3
Cluster-11506.104831	cornsilk2
Cluster-11506.104833	blue4
Cluster-11506.104836	dodgerblue3
Cluster-11506.104837	blue4
Cluster-11506.104840	cornsilk
Cluster-11506.104849	cornsilk2
Cluster-11506.104853	firebrick2
Cluster-11506.104867	deeppink2
Cluster-11506.104871	bisque4
Cluster-11506.104872	bisque4
Cluster-11506.104875	coral1
Cluster-11506.104879	cornsilk
Cluster-11506.104883	aquamarine1
Cluster-11506.104885	dodgerblue3
Cluster-11506.104889	aquamarine1
Cluster-11506.104891	cornsilk2
Cluster-11506.104906	deeppink2
Cluster-11506.104921	blue4
Cluster-11506.104926	coral1
Cluster-11506.104928	firebrick2
Cluster-11506.104930	firebrick2
Cluster-11506.104933	deeppink2
Cluster-11506.104936	firebrick2
Cluster-11506.104947	firebrick2
Cluster-11506.104950	dodgerblue3
Cluster-11506.104955	coral1
Cluster-11506.104959	cornsilk2
Cluster-11506.104962	bisque4
Cluster-11506.104963	firebrick2
Cluster-11506.104977	blueviolet
Cluster-11506.104979	cornsilk2
Cluster-11506.104990	dodgerblue3
Cluster-11506.105009	dodgerblue3
Cluster-11506.105013	dodgerblue3
Cluster-11506.105014	mistyrose2
Cluster-11506.105027	dodgerblue3
Cluster-11506.105044	darkseagreen4
Cluster-11506.105056	cornsilk
Cluster-11506.105062	cornsilk
Cluster-11506.105089	dodgerblue3
Cluster-11506.105096	blue4
Cluster-11506.105099	darkblue
Cluster-11506.105100	blue4
Cluster-11506.105105	blueviolet
Cluster-11506.105109	firebrick2
Cluster-11506.105110	firebrick2
Cluster-11506.105116	deeppink2
Cluster-11506.105118	blue4
Cluster-11506.105121	coral1
Cluster-11506.105128	darkgoldenrod
Cluster-11506.105151	blue4
Cluster-11506.105169	firebrick2
Cluster-11506.105173	firebrick2
Cluster-11506.105175	dodgerblue3
Cluster-11506.105209	dodgerblue3
Cluster-11506.105212	mistyrose2
Cluster-11506.105214	mistyrose2
Cluster-11506.105221	lightskyblue1
Cluster-11506.105224	bisque4
Cluster-11506.105225	cornsilk
Cluster-11506.105229	blue4
Cluster-11506.105231	blue3
Cluster-11506.105246	dodgerblue3
Cluster-11506.105248	blue4
Cluster-11506.105250	bisque4
Cluster-11506.105258	paleturquoise
Cluster-11506.105266	cornsilk
Cluster-11506.105269	cornsilk2
Cluster-11506.105280	aquamarine1
Cluster-11506.105283	dodgerblue3
Cluster-11506.105289	lightyellow4
Cluster-11506.105293	dodgerblue3
Cluster-11506.105317	blue4
Cluster-11506.105319	dodgerblue3
Cluster-11506.105320	dodgerblue3
Cluster-11506.105337	deeppink2
Cluster-11506.105345	deeppink2
Cluster-11506.105349	blue4
Cluster-11506.105351	lightpink1
Cluster-11506.105353	firebrick2
Cluster-11506.105360	cornsilk
Cluster-11506.105381	deeppink2
Cluster-11506.105382	cornsilk2
Cluster-11506.105383	lightblue4
Cluster-11506.105384	deeppink2
Cluster-11506.105407	darkgoldenrod
Cluster-11506.105420	violetred4
Cluster-11506.105423	dodgerblue3
Cluster-11506.105428	aquamarine1
Cluster-11506.105430	deeppink2
Cluster-11506.105435	blueviolet
Cluster-11506.105436	firebrick2
Cluster-11506.105438	cornsilk
Cluster-11506.105439	coral1
Cluster-11506.105452	deeppink2
Cluster-11506.105458	cornsilk2
Cluster-11506.105465	blue4
Cluster-11506.105466	deeppink2
Cluster-11506.105467	yellow
Cluster-11506.105473	cornsilk2
Cluster-11506.105481	blue4
Cluster-11506.105488	blue3
Cluster-11506.105495	dodgerblue3
Cluster-11506.105502	coral1
Cluster-11506.105510	chocolate4
Cluster-11506.105515	deeppink2
Cluster-11506.105530	lightyellow4
Cluster-11506.105532	mistyrose2
Cluster-11506.105544	coral1
Cluster-11506.105551	dodgerblue3
Cluster-11506.105553	deeppink2
Cluster-11506.105557	blue4
Cluster-11506.105569	aquamarine1
Cluster-11506.105584	lightyellow4
Cluster-11506.105590	dodgerblue3
Cluster-11506.105594	dodgerblue3
Cluster-11506.105603	cornsilk2
Cluster-11506.105622	deeppink2
Cluster-11506.105625	coral1
Cluster-11506.105630	blue4
Cluster-11506.105638	firebrick2
Cluster-11506.105645	chocolate4
Cluster-11506.105661	cornsilk2
Cluster-11506.105664	firebrick2
Cluster-11506.105665	firebrick2
Cluster-11506.105677	deeppink2
Cluster-11506.105678	dodgerblue3
Cluster-11506.105682	violetred4
Cluster-11506.105683	violetred4
Cluster-11506.105685	chocolate4
Cluster-11506.105687	cornsilk2
Cluster-11506.105694	cornsilk2
Cluster-11506.105699	cornsilk2
Cluster-11506.105717	chocolate4
Cluster-11506.105720	bisque4
Cluster-11506.105759	cornsilk
Cluster-11506.105762	firebrick2
Cluster-11506.105764	blue4
Cluster-11506.105770	cornsilk
Cluster-11506.105783	firebrick2
Cluster-11506.105785	blue4
Cluster-11506.105792	deeppink2
Cluster-11506.105795	blue4
Cluster-11506.105796	deeppink2
Cluster-11506.105806	coral1
Cluster-11506.105807	lightyellow4
Cluster-11506.105813	dodgerblue3
Cluster-11506.105819	cornsilk2
Cluster-11506.105830	dodgerblue3
Cluster-11506.105846	violetred4
Cluster-11506.105850	blueviolet
Cluster-11506.105851	blue4
Cluster-11506.105855	blue4
Cluster-11506.105859	deeppink2
Cluster-11506.105861	darkseagreen2
Cluster-11506.105865	cornsilk2
Cluster-11506.105876	coral1
Cluster-11506.105883	firebrick2
Cluster-11506.105884	dodgerblue3
Cluster-11506.105886	deeppink2
Cluster-11506.105905	deeppink2
Cluster-11506.105907	royalblue
Cluster-11506.105909	lightyellow4
Cluster-11506.105910	lightblue4
Cluster-11506.105914	firebrick2
Cluster-11506.105941	deeppink2
Cluster-11506.105957	dodgerblue3
Cluster-11506.105962	cornsilk
Cluster-11506.105965	dodgerblue3
Cluster-11506.105966	cornsilk
Cluster-11506.105971	firebrick2
Cluster-11506.105978	blue3
Cluster-11506.105998	blueviolet
Cluster-11506.105999	blue4
Cluster-11506.106000	bisque4
Cluster-11506.106016	firebrick2
Cluster-11506.106018	blue4
Cluster-11506.106022	lightskyblue1
Cluster-11506.106040	bisque4
Cluster-11506.106044	dodgerblue3
Cluster-11506.106045	cornsilk2
Cluster-11506.106052	darksalmon
Cluster-11506.106058	deeppink2
Cluster-11506.106063	firebrick2
Cluster-11506.106067	dodgerblue2
Cluster-11506.106068	firebrick2
Cluster-11506.106082	lightyellow4
Cluster-11506.106089	cornsilk2
Cluster-11506.106105	cornsilk
Cluster-11506.106108	darkseagreen4
Cluster-11506.106111	dodgerblue3
Cluster-11506.106113	deeppink2
Cluster-11506.106117	dodgerblue2
Cluster-11506.106128	deeppink2
Cluster-11506.106129	cornsilk2
Cluster-11506.106130	deeppink2
Cluster-11506.106148	blue4
Cluster-11506.106149	blueviolet
Cluster-11506.106150	cornsilk
Cluster-11506.106156	deeppink2
Cluster-11506.106163	deeppink2
Cluster-11506.106167	blue4
Cluster-11506.106175	bisque4
Cluster-11506.106176	peachpuff3
Cluster-11506.106191	violetred4
Cluster-11506.106207	coral1
Cluster-11506.106212	deeppink2
Cluster-11506.106252	deeppink2
Cluster-11506.106254	deeppink2
Cluster-11506.106255	deeppink2
Cluster-11506.106261	deeppink2
Cluster-11506.106262	deeppink2
Cluster-11506.106263	deeppink2
Cluster-11506.106265	deeppink2
Cluster-11506.106266	deeppink2
Cluster-11506.106267	bisque4
Cluster-11506.106279	firebrick2
Cluster-11506.106287	firebrick2
Cluster-11506.106288	deeppink2
Cluster-11506.106293	cornsilk
Cluster-11506.106297	dodgerblue3
Cluster-11506.106302	blueviolet
Cluster-11506.106303	bisque4
Cluster-11506.106315	blue3
Cluster-11506.106319	lightyellow4
Cluster-11506.106334	cornsilk
Cluster-11506.106336	deeppink2
Cluster-11506.106339	bisque4
Cluster-11506.106353	blue4
Cluster-11506.106354	dodgerblue2
Cluster-11506.106359	dodgerblue3
Cluster-11506.106364	dodgerblue3
Cluster-11506.106365	dodgerblue3
Cluster-11506.106373	peachpuff3
Cluster-11506.106378	coral1
Cluster-11506.106403	cornsilk2
Cluster-11506.106408	aquamarine1
Cluster-11506.106425	dodgerblue3
Cluster-11506.106426	blue2
Cluster-11506.106433	blue4
Cluster-11506.106437	dodgerblue3
Cluster-11506.106441	cornsilk2
Cluster-11506.106445	deeppink2
Cluster-11506.106447	deeppink2
Cluster-11506.106448	deeppink2
Cluster-11506.106449	chocolate4
Cluster-11506.106456	blue2
Cluster-11506.106459	blue2
Cluster-11506.106460	blue4
Cluster-11506.106461	blue4
Cluster-11506.106483	dodgerblue2
Cluster-11506.106495	deeppink2
Cluster-11506.106497	blue4
Cluster-11506.106498	cornsilk
Cluster-11506.106514	firebrick2
Cluster-11506.106516	dodgerblue3
Cluster-11506.106520	deeppink2
Cluster-11506.106524	blue4
Cluster-11506.106525	pink4
Cluster-11506.106531	dodgerblue3
Cluster-11506.106558	cornsilk2
Cluster-11506.106581	deeppink2
Cluster-11506.106591	blue4
Cluster-11506.106592	dodgerblue2
Cluster-11506.106602	violetred4
Cluster-11506.106615	firebrick2
Cluster-11506.106616	yellow
Cluster-11506.106618	bisque4
Cluster-11506.106619	cornsilk2
Cluster-11506.106625	dodgerblue3
Cluster-11506.106658	deeppink2
Cluster-11506.106664	yellow
Cluster-11506.106667	deeppink2
Cluster-11506.106669	bisque4
Cluster-11506.106672	bisque4
Cluster-11506.106681	dodgerblue3
Cluster-11506.106684	dodgerblue3
Cluster-11506.106688	lightyellow4
Cluster-11506.106698	firebrick2
Cluster-11506.106701	blue4
Cluster-11506.106704	deeppink2
Cluster-11506.106705	cornsilk
Cluster-11506.106710	cornsilk
Cluster-11506.106712	firebrick2
Cluster-11506.106714	firebrick2
Cluster-11506.106726	dodgerblue3
Cluster-11506.106730	coral1
Cluster-11506.106731	mistyrose2
Cluster-11506.106734	mistyrose2
Cluster-11506.106735	deeppink2
Cluster-11506.106739	darkseagreen4
Cluster-11506.106741	deeppink2
Cluster-11506.106742	cornsilk2
Cluster-11506.106745	deeppink2
Cluster-11506.106746	cornsilk
Cluster-11506.106749	blue4
Cluster-11506.106753	dodgerblue2
Cluster-11506.106759	mediumblue
Cluster-11506.106760	cornsilk2
Cluster-11506.106774	deeppink2
Cluster-11506.106775	blue4
Cluster-11506.106794	aquamarine1
Cluster-11506.106803	aquamarine1
Cluster-11506.106811	dodgerblue3
Cluster-11506.106821	cornsilk2
Cluster-11506.106824	firebrick2
Cluster-11506.106831	firebrick2
Cluster-11506.106840	cornsilk
Cluster-11506.106845	blue4
Cluster-11506.106875	blue4
Cluster-11506.106877	cornsilk2
Cluster-11506.106882	aquamarine1
Cluster-11506.106888	violetred4
Cluster-11506.106893	firebrick2
Cluster-11506.106916	deeppink2
Cluster-11506.106942	darkseagreen4
Cluster-11506.106943	bisque4
Cluster-11506.106959	mistyrose2
Cluster-11506.106966	blue3
Cluster-11506.106967	blue4
Cluster-11506.106969	blue4
Cluster-11506.106972	cornsilk
Cluster-11506.106987	dodgerblue3
Cluster-11506.107015	chocolate4
Cluster-11506.107027	blue2
Cluster-11506.107042	aquamarine1
Cluster-11506.107043	dodgerblue3
Cluster-11506.107048	firebrick2
Cluster-11506.107058	darkgoldenrod
Cluster-11506.107060	deeppink2
Cluster-11506.107062	lightyellow4
Cluster-11506.107073	dodgerblue3
Cluster-11506.107078	dodgerblue3
Cluster-11506.107089	lightyellow4
Cluster-11506.107099	darkseagreen4
Cluster-11506.107117	aquamarine1
Cluster-11506.107125	darkseagreen4
Cluster-11506.107137	darkseagreen4
Cluster-11506.107139	deeppink2
Cluster-11506.107152	coral1
Cluster-11506.107153	deeppink2
Cluster-11506.107155	darkseagreen4
Cluster-11506.107158	coral1
Cluster-11506.107159	coral1
Cluster-11506.107166	aquamarine1
Cluster-11506.107175	firebrick2
Cluster-11506.107183	aquamarine1
Cluster-11506.107195	darkgoldenrod
Cluster-11506.107204	blue2
Cluster-11506.107208	lightyellow4
Cluster-11506.107220	mistyrose2
Cluster-11506.107223	cornsilk2
Cluster-11506.107229	blue4
Cluster-11506.107254	dodgerblue3
Cluster-11506.107255	dodgerblue3
Cluster-11506.107274	deeppink2
Cluster-11506.107287	blue4
Cluster-11506.107288	deeppink2
Cluster-11506.107289	coral1
Cluster-11506.107290	deeppink2
Cluster-11506.107295	blue4
Cluster-11506.107296	dodgerblue3
Cluster-11506.107298	blue2
Cluster-11506.107306	firebrick2
Cluster-11506.107314	deeppink2
Cluster-11506.107324	cornsilk2
Cluster-11506.107327	deeppink2
Cluster-11506.107329	blueviolet
Cluster-11506.107330	lightskyblue1
Cluster-11506.107331	deeppink2
Cluster-11506.107334	blueviolet
Cluster-11506.107340	blue4
Cluster-11506.107342	deeppink2
Cluster-11506.107345	cornsilk2
Cluster-11506.107354	mediumblue
Cluster-11506.107364	cornsilk2
Cluster-11506.107366	blue4
Cluster-11506.107386	blue4
Cluster-11506.107388	firebrick2
Cluster-11506.107392	blue4
Cluster-11506.107397	deeppink2
Cluster-11506.107398	deeppink2
Cluster-11506.107420	deeppink2
Cluster-11506.107423	coral1
Cluster-11506.107424	firebrick2
Cluster-11506.107425	cornsilk
Cluster-11506.107426	blue4
Cluster-11506.107448	blue4
Cluster-11506.107456	aquamarine1
Cluster-11506.107457	deeppink2
Cluster-11506.107467	bisque4
Cluster-11506.107475	dodgerblue3
Cluster-11506.107494	blue4
Cluster-11506.107504	cornsilk2
Cluster-11506.107505	blue4
Cluster-11506.107516	bisque4
Cluster-11506.107527	coral1
Cluster-11506.107554	darkseagreen4
Cluster-11506.107567	darkseagreen4
Cluster-11506.107569	darkseagreen4
Cluster-11506.107570	lightskyblue1
Cluster-11506.107590	blue4
Cluster-11506.107595	violetred4
Cluster-11506.107596	dodgerblue3
Cluster-11506.107602	cornsilk
Cluster-11506.107604	lightblue4
Cluster-11506.107606	peachpuff3
Cluster-11506.107607	firebrick2
Cluster-11506.107614	firebrick2
Cluster-11506.107618	cornsilk
Cluster-11506.107628	blue2
Cluster-11506.107641	blue3
Cluster-11506.107663	aquamarine1
Cluster-11506.107665	burlywood1
Cluster-11506.107675	aquamarine1
Cluster-11506.107677	aquamarine1
Cluster-11506.107680	dodgerblue3
Cluster-11506.107681	dodgerblue3
Cluster-11506.107682	dodgerblue3
Cluster-11506.107700	firebrick2
Cluster-11506.107701	firebrick2
Cluster-11506.107704	firebrick2
Cluster-11506.107709	deeppink2
Cluster-11506.107716	deeppink2
Cluster-11506.107721	blue4
Cluster-11506.107724	deeppink2
Cluster-11506.107730	blueviolet
Cluster-11506.107732	bisque4
Cluster-11506.107733	blueviolet
Cluster-11506.107734	blueviolet
Cluster-11506.107735	bisque4
Cluster-11506.107736	chocolate4
Cluster-11506.107740	deeppink2
Cluster-11506.107742	blue4
Cluster-11506.107749	firebrick2
Cluster-11506.107754	deeppink2
Cluster-11506.107755	deeppink2
Cluster-11506.107762	dodgerblue3
Cluster-11506.107765	deeppink2
Cluster-11506.107775	blue4
Cluster-11506.107781	deeppink2
Cluster-11506.107787	dodgerblue3
Cluster-11506.107789	violetred4
Cluster-11506.107792	dodgerblue3
Cluster-11506.107802	dodgerblue3
Cluster-11506.107803	lightyellow4
Cluster-11506.107839	cornsilk2
Cluster-11506.107842	dodgerblue3
Cluster-11506.107845	firebrick2
Cluster-11506.107857	deeppink2
Cluster-11506.107860	dodgerblue3
Cluster-11506.107866	cornsilk2
Cluster-11506.107871	darkgoldenrod
Cluster-11506.107875	deeppink2
Cluster-11506.107883	coral1
Cluster-11506.107884	dodgerblue3
Cluster-11506.107891	deeppink2
Cluster-11506.107901	blue4
Cluster-11506.107917	mistyrose2
Cluster-11506.107926	blue3
Cluster-11506.107927	blue3
Cluster-11506.107929	peachpuff3
Cluster-11506.107952	lightpink1
Cluster-11506.107957	deeppink2
Cluster-11506.107958	firebrick2
Cluster-11506.107959	deeppink2
Cluster-11506.107967	dodgerblue3
Cluster-11506.107977	cornsilk2
Cluster-11506.107996	cornsilk
Cluster-11506.107997	firebrick2
Cluster-11506.108003	deeppink2
Cluster-11506.108010	blue4
Cluster-11506.108012	firebrick2
Cluster-11506.108015	blue4
Cluster-11506.108016	blue4
Cluster-11506.108018	aquamarine1
Cluster-11506.108019	blue4
Cluster-11506.108020	blue4
Cluster-11506.108021	blue4
Cluster-11506.108029	deeppink2
Cluster-11506.108045	deeppink2
Cluster-11506.108047	deeppink2
Cluster-11506.108062	deeppink2
Cluster-11506.108067	cornsilk2
Cluster-11506.108086	darksalmon
Cluster-11506.108091	dodgerblue3
Cluster-11506.108100	deeppink2
Cluster-11506.108116	darkseagreen4
Cluster-11506.108117	blue4
Cluster-11506.108125	darksalmon
Cluster-11506.108126	dodgerblue3
Cluster-11506.108129	blue4
Cluster-11506.108130	firebrick2
Cluster-11506.108131	firebrick2
Cluster-11506.108133	dodgerblue3
Cluster-11506.108134	firebrick2
Cluster-11506.108135	violetred4
Cluster-11506.108143	dodgerblue3
Cluster-11506.108147	dodgerblue3
Cluster-11506.108150	darkseagreen4
Cluster-11506.108152	darkgoldenrod
Cluster-11506.108153	cornsilk
Cluster-11506.108155	cornsilk
Cluster-11506.108170	deeppink2
Cluster-11506.108174	firebrick2
Cluster-11506.108178	darkseagreen4
Cluster-11506.108179	lightskyblue1
Cluster-11506.108183	darkseagreen4
Cluster-11506.108184	darkseagreen4
Cluster-11506.108205	deeppink2
Cluster-11506.108213	coral1
Cluster-11506.108214	blue4
Cluster-11506.108216	deeppink2
Cluster-11506.108218	lightyellow4
Cluster-11506.108221	blue2
Cluster-11506.108225	darksalmon
Cluster-11506.108226	violetred4
Cluster-11506.108232	blue4
Cluster-11506.108240	dodgerblue2
Cluster-11506.108246	dodgerblue2
Cluster-11506.108254	dodgerblue3
Cluster-11506.108256	aquamarine1
Cluster-11506.108267	blue3
Cluster-11506.108282	darkseagreen4
Cluster-11506.108288	dodgerblue2
Cluster-11506.108296	deeppink2
Cluster-11506.108306	dodgerblue3
Cluster-11506.108314	blue3
Cluster-11506.108318	deeppink2
Cluster-11506.108323	deeppink2
Cluster-11506.108324	blue4
Cluster-11506.108327	blue4
Cluster-11506.108335	peachpuff3
Cluster-11506.108357	deeppink2
Cluster-11506.108366	deeppink2
Cluster-11506.108368	deeppink2
Cluster-11506.108378	deeppink2
Cluster-11506.108380	deeppink2
Cluster-11506.108381	blueviolet
Cluster-11506.108383	dodgerblue3
Cluster-11506.108390	firebrick2
Cluster-11506.108395	coral1
Cluster-11506.108396	coral1
Cluster-11506.108405	violetred4
Cluster-11506.108407	blue4
Cluster-11506.108412	dodgerblue3
Cluster-11506.108414	darkgoldenrod
Cluster-11506.108415	darkgoldenrod
Cluster-11506.108441	blue4
Cluster-11506.108443	deeppink2
Cluster-11506.108446	deeppink2
Cluster-11506.108449	violetred4
Cluster-11506.108451	darkseagreen4
Cluster-11506.108453	lightyellow4
Cluster-11506.108463	cornsilk
Cluster-11506.108468	cornsilk2
Cluster-11506.108472	lightpink1
Cluster-11506.108486	royalblue
Cluster-11506.108490	blueviolet
Cluster-11506.108493	yellow
Cluster-11506.108506	blue4
Cluster-11506.108507	blue4
Cluster-11506.108509	blueviolet
Cluster-11506.108513	blue4
Cluster-11506.108515	blue4
Cluster-11506.108527	darkseagreen4
Cluster-11506.108535	firebrick2
Cluster-11506.108553	deeppink2
Cluster-11506.108566	deeppink2
Cluster-11506.108567	lightskyblue1
Cluster-11506.108572	dodgerblue3
Cluster-11506.108580	dodgerblue3
Cluster-11506.108586	dodgerblue3
Cluster-11506.108588	dodgerblue3
Cluster-11506.108597	cornsilk2
Cluster-11506.108598	dodgerblue2
Cluster-11506.108600	dodgerblue3
Cluster-11506.108602	blueviolet
Cluster-11506.108604	dodgerblue3
Cluster-11506.108606	blue2
Cluster-11506.108611	blue2
Cluster-11506.108618	dodgerblue3
Cluster-11506.108626	firebrick2
Cluster-11506.108627	blue4
Cluster-11506.108636	darkseagreen4
Cluster-11506.108638	cornsilk
Cluster-11506.108640	dodgerblue3
Cluster-11506.108661	blue4
Cluster-11506.108666	deeppink2
Cluster-11506.108677	blue4
Cluster-11506.108697	darkseagreen4
Cluster-11506.108724	dodgerblue3
Cluster-11506.108727	deeppink2
Cluster-11506.108741	coral1
Cluster-11506.108749	peachpuff3
Cluster-11506.108754	chocolate4
Cluster-11506.108756	blue4
Cluster-11506.108757	blue4
Cluster-11506.108773	deeppink2
Cluster-11506.108782	dodgerblue3
Cluster-11506.108788	blue4
Cluster-11506.108791	royalblue
Cluster-11506.108793	cornsilk2
Cluster-11506.108795	dodgerblue2
Cluster-11506.108808	dodgerblue3
Cluster-11506.108818	lightyellow4
Cluster-11506.108841	blue4
Cluster-11506.108846	blue4
Cluster-11506.108847	cornsilk2
Cluster-11506.108859	cornsilk2
Cluster-11506.108863	paleturquoise
Cluster-11506.108879	darkseagreen4
Cluster-11506.108880	violetred4
Cluster-11506.108888	cornsilk2
Cluster-11506.108900	deeppink2
Cluster-11506.108901	blueviolet
Cluster-11506.108903	dodgerblue3
Cluster-11506.108906	cornsilk2
Cluster-11506.108911	deeppink2
Cluster-11506.108926	deeppink2
Cluster-11506.108929	deeppink2
Cluster-11506.108933	firebrick2
Cluster-11506.108946	dodgerblue3
Cluster-11506.108957	darkseagreen4
Cluster-11506.108958	dodgerblue3
Cluster-11506.108963	blue4
Cluster-11506.108981	blue4
Cluster-11506.108982	blue4
Cluster-11506.108986	blue4
Cluster-11506.108989	deeppink2
Cluster-11506.108998	dodgerblue3
Cluster-11506.109005	cornsilk2
Cluster-11506.109010	blueviolet
Cluster-11506.109026	royalblue
Cluster-11506.109027	royalblue
Cluster-11506.109028	cornsilk
Cluster-11506.109029	cornsilk
Cluster-11506.109033	bisque4
Cluster-11506.109036	blue4
Cluster-11506.109045	bisque4
Cluster-11506.109058	dodgerblue3
Cluster-11506.109060	firebrick2
Cluster-11506.109064	dodgerblue3
Cluster-11506.109076	cornsilk2
Cluster-11506.109086	dodgerblue2
Cluster-11506.109091	coral1
Cluster-11506.109092	coral1
Cluster-11506.109093	coral1
Cluster-11506.109094	coral1
Cluster-11506.109095	deeppink2
Cluster-11506.109098	deeppink2
Cluster-11506.109100	lightyellow4
Cluster-11506.109106	bisque4
Cluster-11506.109113	coral1
Cluster-11506.109116	chocolate4
Cluster-11506.109117	deeppink2
Cluster-11506.109132	deeppink2
Cluster-11506.109139	firebrick2
Cluster-11506.109144	deeppink2
Cluster-11506.109156	dodgerblue3
Cluster-11506.109158	dodgerblue3
Cluster-11506.109166	dodgerblue3
Cluster-11506.109169	dodgerblue3
Cluster-11506.109175	darkseagreen4
Cluster-11506.109181	burlywood1
Cluster-11506.109189	deeppink2
Cluster-11506.109193	darkseagreen2
Cluster-11506.109197	firebrick2
Cluster-11506.109203	darkgoldenrod
Cluster-11506.109206	dodgerblue3
Cluster-11506.109207	dodgerblue3
Cluster-11506.109210	firebrick2
Cluster-11506.109226	cornsilk2
Cluster-11506.109230	cornsilk2
Cluster-11506.109232	deeppink2
Cluster-11506.109234	cornsilk2
Cluster-11506.109238	cornsilk
Cluster-11506.109239	cornsilk
Cluster-11506.109243	violetred4
Cluster-11506.109246	deeppink2
Cluster-11506.109253	dodgerblue3
Cluster-11506.109255	dodgerblue3
Cluster-11506.109256	aquamarine1
Cluster-11506.109266	cornsilk2
Cluster-11506.109272	dodgerblue3
Cluster-11506.109281	cornsilk
Cluster-11506.109286	blueviolet
Cluster-11506.109297	deeppink2
Cluster-11506.109298	dodgerblue3
Cluster-11506.109303	firebrick2
Cluster-11506.109307	cornsilk
Cluster-11506.109316	deeppink2
Cluster-11506.109325	blue3
Cluster-11506.109330	blueviolet
Cluster-11506.109337	cornsilk2
Cluster-11506.109340	coral1
Cluster-11506.109344	dodgerblue3
Cluster-11506.109352	cornsilk2
Cluster-11506.109354	lightyellow4
Cluster-11506.109367	dodgerblue3
Cluster-11506.109368	deeppink2
Cluster-11506.109387	dodgerblue3
Cluster-11506.109392	aquamarine1
Cluster-11506.109396	firebrick2
Cluster-11506.109406	aquamarine1
Cluster-11506.109414	violetred4
Cluster-11506.109424	dodgerblue3
Cluster-11506.109426	dodgerblue3
Cluster-11506.109427	dodgerblue3
Cluster-11506.109438	blue4
Cluster-11506.109448	blueviolet
Cluster-11506.109456	cornsilk
Cluster-11506.109469	deeppink2
Cluster-11506.109491	deeppink2
Cluster-11506.109492	cornsilk
Cluster-11506.109496	blue4
Cluster-11506.109497	blue4
Cluster-11506.109498	firebrick2
Cluster-11506.109517	lightskyblue1
Cluster-11506.109518	mistyrose2
Cluster-11506.109535	blue2
Cluster-11506.109550	blueviolet
Cluster-11506.109553	deeppink2
Cluster-11506.109560	deeppink2
Cluster-11506.109562	cornsilk
Cluster-11506.109571	aquamarine1
Cluster-11506.109575	violetred4
Cluster-11506.109580	cornsilk2
Cluster-11506.109585	cornsilk
Cluster-11506.109592	firebrick2
Cluster-11506.109595	cornsilk
Cluster-11506.109601	yellow
Cluster-11506.109604	darkseagreen4
Cluster-11506.109610	firebrick2
Cluster-11506.109612	violetred4
Cluster-11506.109613	firebrick2
Cluster-11506.109614	cornsilk
Cluster-11506.109615	mistyrose2
Cluster-11506.109616	deeppink2
Cluster-11506.109618	blue4
Cluster-11506.109637	violetred4
Cluster-11506.109645	lightblue4
Cluster-11506.109664	deeppink2
Cluster-11506.109670	dodgerblue3
Cluster-11506.109672	coral1
Cluster-11506.109675	darkseagreen2
Cluster-11506.109677	deeppink2
Cluster-11506.109682	firebrick2
Cluster-11506.109687	royalblue
Cluster-11506.109689	firebrick2
Cluster-11506.109693	blue2
Cluster-11506.109697	dodgerblue3
Cluster-11506.109699	firebrick2
Cluster-11506.109701	blue3
Cluster-11506.109705	blue3
Cluster-11506.109710	firebrick2
Cluster-11506.109718	cornsilk2
Cluster-11506.109724	dodgerblue3
Cluster-11506.109727	cornsilk
Cluster-11506.109731	burlywood1
Cluster-11506.109733	deeppink2
Cluster-11506.109734	dodgerblue3
Cluster-11506.109743	blue3
Cluster-11506.109747	cornsilk
Cluster-11506.109753	blue2
Cluster-11506.109757	deeppink2
Cluster-11506.109761	darkseagreen4
Cluster-11506.109780	dodgerblue3
Cluster-11506.109786	blue4
Cluster-11506.109789	dodgerblue3
Cluster-11506.109790	firebrick2
Cluster-11506.109810	mediumblue
Cluster-11506.109811	dodgerblue3
Cluster-11506.109812	lightskyblue1
Cluster-11506.109817	blue4
Cluster-11506.109832	aquamarine1
Cluster-11506.109835	aquamarine1
Cluster-11506.109836	aquamarine1
Cluster-11506.109838	aquamarine1
Cluster-11506.109846	dodgerblue3
Cluster-11506.109847	dodgerblue3
Cluster-11506.109853	dodgerblue3
Cluster-11506.109866	coral1
Cluster-11506.109867	coral1
Cluster-11506.109872	firebrick2
Cluster-11506.109878	cornsilk2
Cluster-11506.109883	dodgerblue3
Cluster-11506.109891	blue4
Cluster-11506.109896	cornsilk2
Cluster-11506.109900	aquamarine1
Cluster-11506.109911	darkseagreen2
Cluster-11506.109918	dodgerblue3
Cluster-11506.109921	coral1
Cluster-11506.109928	cornsilk2
Cluster-11506.109933	violetred4
Cluster-11506.109946	cornsilk
Cluster-11506.109949	aquamarine1
Cluster-11506.109952	dodgerblue3
Cluster-11506.109961	dodgerblue3
Cluster-11506.109965	lightyellow4
Cluster-11506.109969	deeppink2
Cluster-11506.109971	lightblue4
Cluster-11506.109974	dodgerblue3
Cluster-11506.109975	chocolate4
Cluster-11506.109978	deeppink2
Cluster-11506.109981	deeppink2
Cluster-11506.109989	deeppink2
Cluster-11506.109991	deeppink2
Cluster-11506.110003	dodgerblue3
Cluster-11506.110007	firebrick2
Cluster-11506.110028	dodgerblue3
Cluster-11506.110029	dodgerblue3
Cluster-11506.110034	darkseagreen4
Cluster-11506.110038	cornsilk2
Cluster-11506.110039	cornsilk2
Cluster-11506.110041	blue4
Cluster-11506.110042	blue4
Cluster-11506.110054	firebrick2
Cluster-11506.110056	deeppink2
Cluster-11506.110057	blue4
Cluster-11506.110059	deeppink2
Cluster-11506.110061	deeppink2
Cluster-11506.110077	blue4
Cluster-11506.110080	blue4
Cluster-11506.110087	blueviolet
Cluster-11506.110089	dodgerblue3
Cluster-11506.110093	dodgerblue3
Cluster-11506.110106	burlywood1
Cluster-11506.110111	blue4
Cluster-11506.110115	dodgerblue3
Cluster-11506.110124	yellow
Cluster-11506.110125	cornsilk
Cluster-11506.110142	firebrick2
Cluster-11506.110143	blue4
Cluster-11506.110146	coral1
Cluster-11506.110152	cornsilk2
Cluster-11506.110173	cornsilk2
Cluster-11506.110178	violetred4
Cluster-11506.110186	blue3
Cluster-11506.110189	cornsilk2
Cluster-11506.110191	firebrick2
Cluster-11506.110194	dodgerblue3
Cluster-11506.110195	dodgerblue3
Cluster-11506.110196	dodgerblue3
Cluster-11506.110210	dodgerblue3
Cluster-11506.110213	blue4
Cluster-11506.110229	deeppink2
Cluster-11506.110235	darkgoldenrod
Cluster-11506.110240	lightyellow4
Cluster-11506.110256	firebrick2
Cluster-11506.110258	firebrick2
Cluster-11506.110272	aquamarine1
Cluster-11506.110273	darkseagreen4
Cluster-11506.110288	chocolate4
Cluster-11506.110295	deeppink2
Cluster-11506.110305	coral1
Cluster-11506.110333	cornsilk2
Cluster-11506.110335	firebrick2
Cluster-11506.110337	deeppink2
Cluster-11506.110341	darkseagreen2
Cluster-11506.110347	dodgerblue3
Cluster-11506.110349	firebrick2
Cluster-11506.110351	bisque4
Cluster-11506.110363	dodgerblue3
Cluster-11506.110374	dodgerblue3
Cluster-11506.110382	darkseagreen4
Cluster-11506.110385	blue4
Cluster-11506.110388	dodgerblue3
Cluster-11506.110392	dodgerblue3
Cluster-11506.110398	blue4
Cluster-11506.110401	burlywood1
Cluster-11506.110415	dodgerblue3
Cluster-11506.110417	violetred4
Cluster-11506.110419	dodgerblue3
Cluster-11506.110424	cornsilk
Cluster-11506.110429	bisque4
Cluster-11506.110430	firebrick2
Cluster-11506.110442	blue2
Cluster-11506.110453	blue2
Cluster-11506.110454	firebrick2
Cluster-11506.110460	aquamarine1
Cluster-11506.110465	firebrick2
Cluster-11506.110471	dodgerblue3
Cluster-11506.110472	deeppink2
Cluster-11506.110488	lightyellow4
Cluster-11506.110506	dodgerblue3
Cluster-11506.110511	dodgerblue3
Cluster-11506.110513	blue4
Cluster-11506.110517	lightyellow4
Cluster-11506.110518	blue4
Cluster-11506.110531	dodgerblue3
Cluster-11506.110540	lightyellow4
Cluster-11506.110544	lightskyblue1
Cluster-11506.110551	yellow
Cluster-11506.110553	mediumblue
Cluster-11506.110554	blue4
Cluster-11506.110557	dodgerblue3
Cluster-11506.110566	firebrick2
Cluster-11506.110569	firebrick2
Cluster-11506.110572	firebrick2
Cluster-11506.110576	cornsilk2
Cluster-11506.110583	darkseagreen4
Cluster-11506.110592	cornsilk2
Cluster-11506.110596	blue4
Cluster-11506.110598	blue4
Cluster-11506.110600	deeppink2
Cluster-11506.110602	violetred4
Cluster-11506.110620	lightskyblue1
Cluster-11506.110638	cornsilk
Cluster-11506.110643	deeppink2
Cluster-11506.110672	dodgerblue3
Cluster-11506.110675	darkseagreen4
Cluster-11506.110677	deeppink2
Cluster-11506.110678	firebrick2
Cluster-11506.110699	cornsilk
Cluster-11506.110700	firebrick2
Cluster-11506.110705	deeppink2
Cluster-11506.110713	cornsilk
Cluster-11506.110714	firebrick2
Cluster-11506.110716	firebrick2
Cluster-11506.110720	mistyrose2
Cluster-11506.110729	deeppink2
Cluster-11506.110730	deeppink2
Cluster-11506.110731	deeppink2
Cluster-11506.110735	deeppink2
Cluster-11506.110740	violetred4
Cluster-11506.110752	firebrick2
Cluster-11506.110753	royalblue
Cluster-11506.110755	dodgerblue3
Cluster-11506.110757	lightyellow4
Cluster-11506.110759	blueviolet
Cluster-11506.110761	dodgerblue3
Cluster-11506.110764	bisque4
Cluster-11506.110769	dodgerblue3
Cluster-11506.110770	dodgerblue3
Cluster-11506.110776	lightpink1
Cluster-11506.110793	deeppink2
Cluster-11506.110799	darkgoldenrod
Cluster-11506.110801	bisque4
Cluster-11506.110803	chocolate4
Cluster-11506.110805	deeppink2
Cluster-11506.110814	coral1
Cluster-11506.110816	bisque4
Cluster-11506.110823	cornsilk2
Cluster-11506.110828	deeppink2
Cluster-11506.110830	violetred4
Cluster-11506.110833	aquamarine1
Cluster-11506.110839	firebrick2
Cluster-11506.110843	deeppink2
Cluster-11506.110856	chocolate4
Cluster-11506.110871	dodgerblue3
Cluster-11506.110878	deeppink2
Cluster-11506.110882	lightblue4
Cluster-11506.110890	firebrick2
Cluster-11506.110902	pink4
Cluster-11506.110903	pink4
Cluster-11506.110905	pink4
Cluster-11506.110911	blue2
Cluster-11506.110923	aquamarine1
Cluster-11506.110924	firebrick2
Cluster-11506.110926	aquamarine1
Cluster-11506.110933	bisque4
Cluster-11506.110941	blueviolet
Cluster-11506.110949	deeppink2
Cluster-11506.110960	dodgerblue3
Cluster-11506.110963	dodgerblue3
Cluster-11506.110968	blueviolet
Cluster-11506.110969	deeppink2
Cluster-11506.110979	coral1
Cluster-11506.110982	lightyellow4
Cluster-11506.110993	lightyellow4
Cluster-11506.110996	dodgerblue3
Cluster-11506.110997	dodgerblue3
Cluster-11506.111003	mistyrose2
Cluster-11506.111007	lightyellow4
Cluster-11506.111012	blue2
Cluster-11506.111024	bisque4
Cluster-11506.111041	cornsilk2
Cluster-11506.111042	darkseagreen4
Cluster-11506.111043	cornsilk2
Cluster-11506.111072	aquamarine1
Cluster-11506.111074	aquamarine1
Cluster-11506.111082	aquamarine1
Cluster-11506.111094	lightyellow4
Cluster-11506.111103	blue4
Cluster-11506.111108	blueviolet
Cluster-11506.111109	blueviolet
Cluster-11506.111110	cornsilk
Cluster-11506.111116	deeppink2
Cluster-11506.111125	deeppink2
Cluster-11506.111132	deeppink2
Cluster-11506.111134	deeppink2
Cluster-11506.111135	deeppink2
Cluster-11506.111151	cornsilk2
Cluster-11506.111157	deeppink2
Cluster-11506.111166	darkseagreen4
Cluster-11506.111175	firebrick2
Cluster-11506.111176	deeppink2
Cluster-11506.111178	firebrick2
Cluster-11506.111190	blue3
Cluster-11506.111191	blueviolet
Cluster-11506.111210	violetred4
Cluster-11506.111214	blueviolet
Cluster-11506.111233	blue4
Cluster-11506.111237	firebrick2
Cluster-11506.111238	firebrick2
Cluster-11506.111241	firebrick2
Cluster-11506.111242	firebrick2
Cluster-11506.111245	firebrick2
Cluster-11506.111252	lightskyblue1
Cluster-11506.111254	cornsilk2
Cluster-11506.111256	blue4
Cluster-11506.111259	firebrick2
Cluster-11506.111274	lightyellow4
Cluster-11506.111277	deeppink2
Cluster-11506.111280	cornsilk
Cluster-11506.111281	dodgerblue3
Cluster-11506.111283	peachpuff3
Cluster-11506.111291	dodgerblue3
Cluster-11506.111315	cornsilk
Cluster-11506.111319	blueviolet
Cluster-11506.111320	blue2
Cluster-11506.111333	violetred4
Cluster-11506.111334	firebrick2
Cluster-11506.111337	bisque4
Cluster-11506.111338	dodgerblue3
Cluster-11506.111342	blue4
Cluster-11506.111352	cornsilk2
Cluster-11506.111360	deeppink2
Cluster-11506.111366	deeppink2
Cluster-11506.111373	firebrick2
Cluster-11506.111374	darkseagreen4
Cluster-11506.111377	bisque4
Cluster-11506.111386	cornsilk2
Cluster-11506.111392	blue4
Cluster-11506.111398	deeppink2
Cluster-11506.111400	violetred4
Cluster-11506.111403	bisque4
Cluster-11506.111407	violetred4
Cluster-11506.111420	deeppink2
Cluster-11506.111432	dodgerblue3
Cluster-11506.111437	mediumblue
Cluster-11506.111441	blueviolet
Cluster-11506.111446	firebrick2
Cluster-11506.111448	dodgerblue2
Cluster-11506.111451	coral1
Cluster-11506.111456	deeppink2
Cluster-11506.111473	blue4
Cluster-11506.111474	coral1
Cluster-11506.111476	lightyellow4
Cluster-11506.111484	deeppink2
Cluster-11506.111490	dodgerblue2
Cluster-11506.111492	blue4
Cluster-11506.111503	firebrick2
Cluster-11506.111505	aquamarine1
Cluster-11506.111512	darkseagreen4
Cluster-11506.111518	blue2
Cluster-11506.111519	darksalmon
Cluster-11506.111526	coral1
Cluster-11506.111533	deeppink2
Cluster-11506.111534	deeppink2
Cluster-11506.111554	darkseagreen4
Cluster-11506.111567	cornsilk
Cluster-11506.111574	deeppink2
Cluster-11506.111590	deeppink2
Cluster-11506.111592	mediumblue
Cluster-11506.111593	deeppink2
Cluster-11506.111615	dodgerblue3
Cluster-11506.111618	cornsilk2
Cluster-11506.111621	deeppink2
Cluster-11506.111622	bisque4
Cluster-11506.111625	dodgerblue2
Cluster-11506.111627	dodgerblue3
Cluster-11506.111629	bisque4
Cluster-11506.111642	coral1
Cluster-11506.111646	blue4
Cluster-11506.111648	darkgoldenrod
Cluster-11506.111657	coral1
Cluster-11506.111664	yellow
Cluster-11506.111670	deeppink2
Cluster-11506.111671	deeppink2
Cluster-11506.111675	deeppink2
Cluster-11506.111688	cornsilk2
Cluster-11506.111689	blue4
Cluster-11506.111692	blue4
Cluster-11506.111703	dodgerblue3
Cluster-11506.111714	darkseagreen4
Cluster-11506.111717	blue4
Cluster-11506.111718	deeppink2
Cluster-11506.111724	deeppink2
Cluster-11506.111725	bisque4
Cluster-11506.111736	dodgerblue3
Cluster-11506.111739	blue3
Cluster-11506.111741	blue4
Cluster-11506.111743	violetred4
Cluster-11506.111745	darkgoldenrod
Cluster-11506.111756	firebrick2
Cluster-11506.111759	aquamarine1
Cluster-11506.111760	violetred4
Cluster-11506.111772	cornsilk2
Cluster-11506.111775	bisque4
Cluster-11506.111778	cornsilk2
Cluster-11506.111785	lightyellow4
Cluster-11506.111798	deeppink2
Cluster-11506.111813	dodgerblue3
Cluster-11506.111816	blue2
Cluster-11506.111821	aquamarine1
Cluster-11506.111833	firebrick2
Cluster-11506.111834	violetred4
Cluster-11506.111839	lightyellow4
Cluster-11506.111846	lightskyblue1
Cluster-11506.111862	coral1
Cluster-11506.111863	blueviolet
Cluster-11506.111865	dodgerblue3
Cluster-11506.111870	blue4
Cluster-11506.111872	lightskyblue1
Cluster-11506.111874	blue2
Cluster-11506.111896	dodgerblue3
Cluster-11506.111904	firebrick2
Cluster-11506.111921	deeppink2
Cluster-11506.111942	dodgerblue3
Cluster-11506.111951	firebrick2
Cluster-11506.111952	firebrick2
Cluster-11506.111953	firebrick2
Cluster-11506.111954	bisque4
Cluster-11506.111966	dodgerblue3
Cluster-11506.111970	chocolate4
Cluster-11506.111973	blueviolet
Cluster-11506.111974	deeppink2
Cluster-11506.111975	chocolate4
Cluster-11506.111981	dodgerblue3
Cluster-11506.112006	firebrick2
Cluster-11506.112007	dodgerblue3
Cluster-11506.112018	deeppink2
Cluster-11506.112019	dodgerblue3
Cluster-11506.112027	dodgerblue3
Cluster-11506.112039	violetred4
Cluster-11506.112040	deeppink2
Cluster-11506.112042	deeppink2
Cluster-11506.112046	yellow
Cluster-11506.112047	deeppink2
Cluster-11506.112049	yellow
Cluster-11506.112051	yellow
Cluster-11506.112055	dodgerblue2
Cluster-11506.112059	blue3
Cluster-11506.112060	blue3
Cluster-11506.112080	mediumblue
Cluster-11506.112087	firebrick2
Cluster-11506.112088	blue4
Cluster-11506.112103	violetred4
Cluster-11506.112108	firebrick2
Cluster-11506.112114	deeppink2
Cluster-11506.112120	lightskyblue1
Cluster-11506.112143	firebrick2
Cluster-11506.112145	violetred4
Cluster-11506.112152	dodgerblue3
Cluster-11506.112158	blueviolet
Cluster-11506.112161	dodgerblue3
Cluster-11506.112163	deeppink2
Cluster-11506.112166	aquamarine1
Cluster-11506.112168	deeppink2
Cluster-11506.112170	deeppink2
Cluster-11506.112171	violetred4
Cluster-11506.112175	dodgerblue2
Cluster-11506.112176	deeppink2
Cluster-11506.112189	darkseagreen2
Cluster-11506.112190	deeppink2
Cluster-11506.112194	dodgerblue3
Cluster-11506.112198	bisque4
Cluster-11506.112200	deeppink2
Cluster-11506.112202	deeppink2
Cluster-11506.112203	coral1
Cluster-11506.112207	deeppink2
Cluster-11506.112208	blue2
Cluster-11506.112214	deeppink2
Cluster-11506.112223	cornsilk2
Cluster-11506.112228	deeppink2
Cluster-11506.112230	cornsilk
Cluster-11506.112232	deeppink2
Cluster-11506.112234	cornsilk
Cluster-11506.112237	blueviolet
Cluster-11506.112254	cornsilk2
Cluster-11506.112263	deeppink2
Cluster-11506.112264	lightyellow4
Cluster-11506.112265	coral1
Cluster-11506.112272	blue4
Cluster-11506.112274	dodgerblue3
Cluster-11506.112282	deeppink2
Cluster-11506.112287	firebrick2
Cluster-11506.112295	dodgerblue3
Cluster-11506.112296	blue4
Cluster-11506.112310	cornsilk2
Cluster-11506.112313	cornsilk
Cluster-11506.112315	lightyellow4
Cluster-11506.112318	firebrick2
Cluster-11506.112322	cornsilk
Cluster-11506.112336	aquamarine1
Cluster-11506.112338	deeppink2
Cluster-11506.112353	deeppink2
Cluster-11506.112358	darkseagreen2
Cluster-11506.112372	dodgerblue3
Cluster-11506.112375	bisque4
Cluster-11506.112381	deeppink2
Cluster-11506.112385	lightblue4
Cluster-11506.112388	deeppink2
Cluster-11506.112390	bisque4
Cluster-11506.112392	chocolate4
Cluster-11506.112394	violetred4
Cluster-11506.112395	dodgerblue3
Cluster-11506.112396	deeppink2
Cluster-11506.112397	blueviolet
Cluster-11506.112398	cornsilk
Cluster-11506.112402	dodgerblue3
Cluster-11506.112405	dodgerblue3
Cluster-11506.112415	dodgerblue2
Cluster-11506.112418	cornsilk2
Cluster-11506.112426	dodgerblue3
Cluster-11506.112431	peachpuff3
Cluster-11506.112440	lightpink1
Cluster-11506.112446	dodgerblue3
Cluster-11506.112449	cornsilk2
Cluster-11506.112457	deeppink2
Cluster-11506.112462	deeppink2
Cluster-11506.112463	lightskyblue1
Cluster-11506.112467	dodgerblue3
Cluster-11506.112470	blue2
Cluster-11506.112471	deeppink2
Cluster-11506.112475	cornsilk2
Cluster-11506.112481	deeppink2
Cluster-11506.112483	peachpuff3
Cluster-11506.112485	deeppink2
Cluster-11506.112491	darkseagreen4
Cluster-11506.112515	cornsilk
Cluster-11506.112516	bisque4
Cluster-11506.112519	firebrick2
Cluster-11506.112541	dodgerblue3
Cluster-11506.112550	aquamarine1
Cluster-11506.112551	blueviolet
Cluster-11506.112556	deeppink2
Cluster-11506.112560	deeppink2
Cluster-11506.112566	blue4
Cluster-11506.112583	cornsilk2
Cluster-11506.112586	cornsilk
Cluster-11506.112587	cornsilk
Cluster-11506.112589	blueviolet
Cluster-11506.112591	aquamarine1
Cluster-11506.112592	aquamarine1
Cluster-11506.112604	peachpuff3
Cluster-11506.112608	coral1
Cluster-11506.112612	deeppink2
Cluster-11506.112615	firebrick2
Cluster-11506.112617	bisque4
Cluster-11506.112625	lightskyblue1
Cluster-11506.112632	cornsilk2
Cluster-11506.112641	blue4
Cluster-11506.112642	bisque4
Cluster-11506.112650	bisque4
Cluster-11506.112652	bisque4
Cluster-11506.112653	blue4
Cluster-11506.112654	blue4
Cluster-11506.112655	blueviolet
Cluster-11506.112657	firebrick2
Cluster-11506.112658	blue4
Cluster-11506.112659	blueviolet
Cluster-11506.112674	cornsilk
Cluster-11506.112676	deeppink2
Cluster-11506.112682	darkseagreen4
Cluster-11506.112693	dodgerblue3
Cluster-11506.112695	deeppink2
Cluster-11506.112698	coral1
Cluster-11506.112711	deeppink2
Cluster-11506.112712	deeppink2
Cluster-11506.112726	aquamarine1
Cluster-11506.112735	firebrick2
Cluster-11506.112737	cornsilk2
Cluster-11506.112745	dodgerblue3
Cluster-11506.112746	blue4
Cluster-11506.112748	deeppink2
Cluster-11506.112749	peachpuff3
Cluster-11506.112759	lightyellow4
Cluster-11506.112770	blue4
Cluster-11506.112776	blue4
Cluster-11506.112785	aquamarine1
Cluster-11506.112790	coral1
Cluster-11506.112792	dodgerblue3
Cluster-11506.112799	blue4
Cluster-11506.112801	dodgerblue2
Cluster-11506.112803	mediumblue
Cluster-11506.112805	mediumblue
Cluster-11506.112808	cornsilk2
Cluster-11506.112809	deeppink2
Cluster-11506.112819	chocolate4
Cluster-11506.112821	dodgerblue3
[truncated: 21,643 more rows]
